# Supplementary material for: Integrated Meta-Omics Analysis Unveils the Pathways Modulating Tumorigenesis and Proliferation in High-Grade Meningioma
Source: Cells. 2023 Oct 18;12(20):2483. doi: 10.3390/cells12202483 (PMC10604908; doi:10.3390/cells12202483)
Supplement: Supplementary file 1 [file cells-12-02483-s001.zip › Table S1.xlsx]

## Sheet: PXD007073
Table S1: Omics Data of PXD007073, PXD014852 and GSE43290 after analysis
	NMT 1	NMT 2	NMT 3	J1 GII	J2 GII	J3 GII	J4 GII	J13 GII	MN020 GII	MN001 GII	MN018 GII	J9 GIII	J10 GIII	J11 GIII	J12 GIII	J16 GIII	J17 GIII
Label	Control	Control	Control	HG_Meningioma	HG_Meningioma	HG_Meningioma	HG_Meningioma	HG_Meningioma	HG_Meningioma	HG_Meningioma	HG_Meningioma	HG_Meningioma	HG_Meningioma	HG_Meningioma	HG_Meningioma	HG_Meningioma	HG_Meningioma
A0AVT1	-0.273369	0.0951851	-0.192406	0.488391	0.317008	0.78736	0.777993	0.460744	0.433327	0.106939	0.206557	0.257926	0.525172	0.963874	0.522676	0.514204	0.778268
H7BXI1	0.00442683	0.161684	-0.0716701	0.329473	0.27416	0.178446	0.380187	0.594815	0.0877962	0.357479	0.631483	0.219552	0.0396938	-0.596718	0.319092	0.334515	0.416542
A5YKK6	-0.654221	-0.55864	-0.775367	-0.620048	-0.241653	-0.125409	0.0372655	-0.205731	-0.457589	-0.35386	-0.499384	-0.291628	-0.355982	-0.462629	-0.0696885	0.063911	-0.140133
B9A064	0.665441	0.688594	-0.312969	-0.556563	-0.290441	-0.291125	0.157051	0.0765915	0.0587157	-0.149014	0.332289	0.230281	0.345283	-0.374641	0.723093	-0.121308	-0.0206669
E9PAV3	0.212343	0.591068	0.0343381	0.460271	0.469359	0.789588	0.661375	0.421711	0.383058	0.922394	0.302838	0.658716	0.955967	1.06048	0.833198	0.4281	0.404731
O00151	0.613503	0.904104	-0.336735	0.721803	0.873871	1.05186	-0.127147	0.0827103	0.930382	0.699087	0.221251	0.725786	0.820024	0.433949	0.540103	-0.0322969	0.0364535
O00159	0.957289	1.08873	0.634021	1.80977	1.62315	1.25719	1.47303	0.647432	0.665967	1.16581	1.03683	1.12387	1.26196	1.10092	1.3018	0.793282	0.833084
O00203	-0.607428	-0.466082	-0.246084	0.326261	-0.267777	0.187179	-0.0732	0.414825	0.136264	0.57325	0.556769	-0.258599	0.401837	0.431246	0.657012	-0.0683945	0.350142
O00231	0.418611	0.640042	0.0592533	1.25706	1.18894	1.33649	1.05923	0.615034	0.780607	0.787022	0.675094	0.68488	0.993684	1.01875	1.07995	0.518021	0.666393
O00232	0.384435	0.474532	0.0755024	1.02765	0.891175	0.6872	0.753335	0.401188	0.458081	0.591415	0.403607	0.705056	0.568841	0.639614	0.599798	0.250846	0.238094
J3KN29	0.292192	0.514505	-0.700417	-0.473807	-0.063074	-0.114087	0.0353852	0.240812	0.502673	0.0948442	0.304389	0.0234759	0.393875	0.307331	0.0293722	0.156123	0.287973
O00264	0.79184	1.29346	1.25298	0.556264	1.61694	1.48991	0.671349	0.474094	1.14823	0.593421	0.865753	0.997848	1.07025	0.554737	1.22801	1.1354	0.8163
O00291	-0.677717	-0.224329	-0.92872	0.0227597	0.0490665	-1.36455	-0.972963	-0.762097	-0.662932	-0.986591	0.58389	-1.3967	-0.983433	-0.801704	-1.01879	-1.11998	-0.168683
O00299	1.32039	1.27849	0.677805	1.50916	1.94035	1.80861	1.6186	1.59766	1.56499	1.87509	1.58383	1.72646	1.74464	1.94611	1.97395	1.55533	1.52716
O00410	1.07928	1.01043	0.515764	1.26472	1.55664	1.21261	1.50286	0.729755	0.655547	1.19789	0.667926	0.952074	1.16572	1.34515	1.24629	0.969528	1.07289
O00429	0.711977	0.314158	1.18736	0.644614	1.203	0.736216	0.684533	0.236037	0.136555	0.669941	0.383257	0.496521	0.426677	0.763192	0.541484	0.392507	0.2255
O00468	1.61098	1.71388	0.447211	0.567893	1.21274	-0.258887	0.908562	0.739421	0.871055	-0.438835	0.449188	0.73683	0.29624	0.76101	0.0674475	0.604796	0.897352
O00483	0.635934	0.549193	1.22856	-0.874481	-0.734704	-0.217017	0.241517	0.574959	0.880382	0.0386825	0.553314	-1.38545	0.412097	0.0872999	0.444601	0.183785	0.994042
O00487	0.509881	0.678991	-0.378126	-0.34039	0.213674	0.00249415	0.318833	0.576388	0.722371	-0.0117984	0.53775	-1.15402	0.392661	0.192158	0.306933	-0.0045491	0.0653536
O00499	0.736431	0.16408	1.17534	0.112698	-0.141574	-0.0528344	0.510149	0.198116	0.457117	0.55272	0.207212	0.903098	0.596467	0.316457	0.532696	-0.00144491	0.180492
O00560	-0.273806	-0.230636	-0.445668	0.498533	-0.193563	0.310642	0.627819	0.482849	0.524275	0.851745	0.472622	0.251683	0.297902	-0.0225249	0.778778	-0.633496	0.705285
A0A0D9SFB3	-0.107766	-0.057852	-0.15687	0.451902	0.686725	0.729416	0.543525	0.726723	0.751428	0.684153	0.674419	0.203647	0.703016	0.52088	0.785045	0.654271	0.608598
O00764	0.644244	0.769609	1.09904	1.19207	1.64114	1.1885	1.30841	1.19983	1.26311	1.46791	1.39853	1.3486	1.3173	1.18739	1.02691	0.995826	0.939683
O14579	-0.205605	-0.210602	-0.0205141	0.246857	0.561916	0.948867	0.429473	0.537604	0.350039	0.794942	0.377597	0.394901	0.111103	0.717394	0.603171	0.533738	0.761288
O14617	-0.457266	0.0951222	-0.324053	-0.625327	0.614576	0.463639	0.518869	0.322277	0.465407	0.318181	0.387568	0.550805	-0.101565	0.310014	-0.0523885	0.0892008	0.276701
J3KNF4	-0.0578715	0.0947548	-0.175255	0.160593	-0.0266239	0.423955	0.193958	-0.137808	-0.0562491	-0.0463981	-0.236765	-0.0483105	0.315268	0.0508164	0.39025	0.0464979	-0.24486
O14639	-0.58744	0.230482	0.03289	0.765773	-0.0088724	1.08337	-0.0834438	0.384374	0.443574	1.66856	0.782773	0.548697	1.12964	-0.697744	0.389234	0.344212	-0.0403345
O14737	-0.586454	-0.85598	0.233332	-0.240351	0.208962	0.0199238	0.366993	-0.0679621	-0.045846	-0.410208	0.47044	-0.00972744	-0.391483	-0.590709	-0.128391	0.207991	-0.167512
O14745	0.199862	0.119441	0.469539	0.421868	1.18611	0.774399	0.413509	-0.119758	0.147341	0.351776	0.173549	0.488135	0.186946	-0.401737	0.155035	-0.324842	-0.253606
O14773	1.43782	1.50182	1.18451	1.6312	1.12005	1.47589	1.36512	1.12689	1.21874	1.52233	0.824098	1.54793	1.5794	1.39042	0.693267	1.16262	1.13582
O14776	-0.755588	-0.484936	-0.613173	-0.202961	-0.318044	-0.234884	-0.313635	0.0465851	-0.372676	0.19639	0.125868	-0.359533	0.413874	0.0362311	0.236463	-0.615309	-0.790351
O14818	1.1127	1.14895	1.00185	0.709543	1.28102	1.4336	1.39622	1.05435	1.27428	1.2666	1.21412	1.11953	1.45339	1.28934	1.44685	1.26192	1.04216
O14880	1.10807	0.715689	1.1005	-2.75644	-0.364324	0.0533224	-0.418587	0.814988	0.968004	0.429945	0.77535	-0.0257384	0.279478	-0.268599	-0.418026	1.58132	1.33946
O14907	-0.604486	-0.725827	-0.135216	-0.411137	0.859199	0.373761	0.462814	0.0440117	0.256424	0.418411	-0.0212004	-1.15232	0.35905	0.405142	0.611219	0.361297	0.434881
P19105	1.60461	2.06532	1.25145	1.72278	1.72744	1.65684	1.6362	1.38792	1.34826	1.40759	1.4471	1.8941	1.21637	1.68096	1.34831	1.20495	1.07252
O14964	-0.247914	-0.235079	0.574422	0.817223	-0.0423981	0.908744	0.384109	0.139125	0.430983	0.525168	-0.0474226	0.228503	-0.00903894	-0.0804545	0.382861	0.232182	0.221104
O14974	0.327487	1.03224	-0.634192	0.549149	-0.336784	1.00656	-0.532018	0.438146	0.62386	0.412798	0.661238	0.142746	0.566147	0.274587	0.941689	0.391471	0.177787
A0A087WUK2	-0.48643	-0.0160986	-0.501363	0.774139	0.650144	0.756462	0.613124	0.661682	0.39119	1.00081	0.527973	0.8573	1.23654	0.836314	0.784378	0.705182	0.694015
O14980	0.403483	0.419399	0.627228	1.3616	1.31946	1.25867	1.43521	0.78234	0.593071	1.164	0.69398	0.972153	1.26131	1.31987	1.06924	0.86925	0.546478
O15020	0.32009	-0.38833	1.71916	-1.24713	-0.491044	-0.433282	-0.0387551	-0.220214	-0.307367	0.43569	0.444597	0.235181	0.502016	0.393156	0.153819	0.123884	-0.331662
O15031	0.295165	0.385677	0.505897	0.50495	0.496482	0.0439273	0.110001	0.108114	0.235457	0.709383	0.523613	0.333798	0.149529	0.0267899	0.397515	0.0590098	0.190193
O15067	0.551455	0.081567	0.412727	0.179346	-0.222015	0.415766	0.23071	0.0237783	-0.290305	0.0346468	-0.139131	0.12033	0.740809	0.688184	0.541299	0.461566	0.430505
O15075	-0.150973	-1.2415	0.920581	0.11842	1.97097	-0.309625	1.27997	-1.24715	0.460846	-0.481807	-1.15885	0.0297337	-0.875853	-0.887534	0.0774521	0.503373	0.360054
O15143	1.08219	1.32069	0.21573	0.893022	1.29431	0.400351	1.50807	1.08306	1.10727	1.2925	0.876564	1.56485	0.993436	1.32908	1.14719	0.775074	0.791432
O15144	1.37206	1.46396	1.32721	1.10851	1.17148	0.947308	1.39064	1.35937	1.31533	1.32547	1.21746	1.43725	1.2008	1.39727	1.33623	1.17015	1.37061
O15145	1.37445	1.52042	0.677548	0.535762	0.739753	0.641104	1.36004	1.14641	1.26692	1.34552	1.08693	0.311465	0.803814	1.06104	0.956005	0.785464	1.12244
Q5T093	-0.427644	-0.128089	0.019952	-0.0180228	0.277823	-0.525158	-0.0590432	-0.114093	-0.108875	0.118153	-0.333848	0.0989177	0.0702557	-0.0169509	-0.00790622	-0.112825	0.0377203
O15260	-0.111766	0.0568918	-1.03789	0.985538	0.646055	0.409775	0.249509	-0.0960247	-0.178737	-0.081473	0.286907	0.504004	-0.129067	0.0162584	-0.145879	0.0376244	0.0238945
O15355	-0.675709	-0.490356	-0.751678	-1.70789	0.183538	0.518638	-0.72399	0.701259	1.07065	-0.659849	0.874566	0.306946	-0.468432	-1.24011	-0.0822298	0.504948	0.892925
O15498	0.321055	0.0540756	0.639969	0.240092	-0.93409	-1.18574	-0.466713	-0.125203	0.0105827	-0.214952	0.455088	0.669231	-0.537066	0.235238	0.0121032	0.231084	0.160838
O15511	0.892689	1.08995	0.87818	-1.10163	0.974247	0.248551	1.08324	1.09295	0.762564	0.954552	0.757055	0.0142817	0.755971	0.944459	0.767814	0.573358	0.552942
O43143	0.116208	-0.0251933	-0.279936	0.851814	0.387529	0.951124	0.892464	0.704224	0.253265	0.66627	0.510311	0.493822	0.839811	0.598263	0.563615	0.695669	0.486097
O43237	0.0469653	0.468641	-0.0190594	0.146274	0.0527237	-0.123623	-0.154158	0.372188	0.613198	0.399189	0.516414	0.586342	-0.0390439	-0.5273	-1.14737	0.874872	0.376283
O43242	0.561499	0.695995	0.591368	0.848025	0.873347	0.853808	0.896527	0.543054	0.730595	0.890265	0.466602	0.66094	0.789162	0.774346	0.720027	0.417262	0.518389
O43301	0.416192	0.30938	1.46743	0.318873	0.124713	0.721608	1.01791	-0.503419	0.902891	1.54193	1.39289	1.16128	0.460145	0.657207	-0.110461	0.259286	-0.428664
O43390	0.250356	0.816771	0.258664	1.35185	1.37125	0.977914	1.01619	0.931482	0.758261	0.968913	1.06535	0.971418	1.15788	0.889988	1.15933	0.842228	0.764129
O43396	0.926997	1.0254	0.808886	0.620855	1.09012	0.857529	0.671922	0.62087	0.812853	0.619245	0.642753	0.881255	0.450905	0.736201	0.524252	0.798151	0.54992
O43399	0.260243	0.690969	0.263933	0.728143	0.935315	1.34353	1.0381	0.831591	0.973965	0.644364	1.03004	0.735988	0.712199	0.706892	0.891913	1.12051	0.562631
O43426	1.35875	-0.286933	1.77818	-1.06836	-0.742313	-1.12921	0.671435	-0.62704	-0.597757	-0.55045	-0.920671	0.740092	-0.590784	0.498055	-0.933518	-0.699688	-0.33805
O43488	1.2946	1.13982	0.67137	1.61651	1.35067	1.49426	0.882231	0.787675	0.870453	1.0367	0.904861	1.31977	0.412242	0.453367	0.636768	0.769952	0.484465
O43491	0.709147	1.06158	1.08445	2.06869	1.67628	1.61052	1.38117	1.78394	1.68012	1.90314	1.80852	1.55647	1.02203	0.980588	1.90036	1.02548	1.15041
O43583	-0.606122	-0.633024	-0.466119	-0.193899	-0.236808	0.121058	-0.0908571	-0.621113	-0.975745	-0.495332	-0.677991	-0.216453	-0.420598	-0.735809	-1.14896	-0.676146	-0.671519
O43598	0.806412	0.500417	0.365732	-0.595665	1.059	1.52897	-0.0650785	0.63439	0.734806	0.870715	0.101655	0.989853	0.636236	0.715358	0.716584	0.393274	-0.0464423
O43633	-0.648795	-0.347367	-0.911186	-0.320143	0.12289	-1.01413	-1.16346	0.0313304	-0.480295	-0.150286	0.409519	-0.497662	0.316221	-0.994031	-0.752218	0.744882	0.670108
A0A087WXS7	0.546313	0.51029	0.530751	1.04711	0.609845	0.470253	0.31969	0.262472	0.164883	0.54641	0.606026	0.60813	0.180509	0.351143	0.149596	0.291429	0.435167
O43684	0.119288	0.246315	-0.414087	0.425969	-0.0468893	0.0542977	0.366635	0.35618	0.356703	0.561133	0.318741	0.534812	0.376792	0.30949	0.481906	0.338125	0.488635
O43707	2.67071	3.12206	2.23743	2.22705	1.9278	2.1946	2.16455	1.91114	1.83632	2.38862	2.0305	2.15279	2.24992	2.46856	2.01513	2.12597	1.59388
O43747	0.444168	0.214958	1.08085	1.02836	1.32325	0.920917	1.34065	0.691532	0.870639	0.441745	0.431349	1.00537	0.723771	0.327249	0.951643	1.0999	0.75851
O43776	0.575965	0.525587	0.422484	0.995906	0.717056	0.854609	0.993526	0.271501	0.531099	0.231758	0.303134	0.910269	0.645719	0.792177	0.638914	0.702754	0.366839
O43809	0.109258	-0.011662	0.258539	1.32554	1.09219	1.11134	0.785991	0.521476	0.606612	0.694805	0.54872	0.237776	1.12723	0.127632	0.47658	0.626036	0.501156
O43813	1.11854	1.0321	1.14037	0.531535	0.840407	0.28259	1.05434	0.514781	0.597858	0.27461	0.456856	0.482932	0.987806	0.887462	0.594525	0.692769	0.77084
O43837	0.832098	0.397519	0.870145	-0.0133567	-0.535548	0.405649	0.63716	0.452225	-0.213068	0.236947	-0.53039	0.931559	0.466379	0.246227	0.473334	0.69995	0.758701
O43852	0.580799	0.484447	-1.16555	1.11711	1.11354	0.268859	0.672723	1.02829	1.06626	1.02121	1.24213	0.987819	0.503226	1.4606	0.85118	0.719457	1.07965
O43865	0.264235	0.341012	-0.0123977	-0.382368	-0.420802	0.206972	-0.104344	-0.633218	-0.22154	-0.229742	-0.961361	0.353488	0.112068	0.125184	-0.164168	-0.671169	-0.669876
O60264	-0.41373	-0.944646	-0.482852	-0.138358	-0.976758	0.0348019	0.737209	0.33945	-0.373597	0.407845	0.130941	-0.317088	0.685151	0.128851	0.734261	-0.323468	-0.691512
O60271	0.153718	0.392464	0.0224993	1.14152	0.9208	1.33368	1.31945	0.71789	0.911436	1.00295	0.409258	0.861558	0.776188	0.589057	0.903106	0.078608	0.531149
E5KLK1	1.04509	0.78219	1.56558	-0.185872	-0.192229	0.29855	0.551039	0.383524	0.557733	0.817497	0.235965	0.344671	0.138547	0.198534	-0.206886	0.959692	0.675012
O60437	-0.736321	-0.942559	-1.3543	-1.8794	-2.06213	-0.907063	-0.0728022	-1.06581	-1.12401	-0.233415	-0.377581	-0.740376	-0.366026	-0.986917	-0.0713167	-0.578501	1.09581
O60493	0.361269	0.127121	0.828394	0.0836225	0.794623	0.681593	0.85845	0.988641	0.988828	1.13578	0.929361	-0.106177	0.414272	0.63822	0.63354	0.626679	0.78808
O60502	-0.510482	-0.921889	-0.652023	0.672765	-0.546075	0.652201	-0.505029	-0.0756634	0.438599	-0.442258	0.338567	-0.614818	-0.0980097	-1.18108	-0.967988	0.0292675	-0.611692
O60506	0.557122	1.09156	0.180856	1.54637	1.56806	1.20642	1.19478	1.18915	1.08358	1.40344	1.11248	1.24712	1.26988	1.28236	1.46361	0.954771	1.03994
O60547	0.142778	0.287681	-0.130256	1.20102	0.770933	1.36561	0.662225	0.636022	0.877493	1.73008	0.792558	0.748243	0.694735	0.103839	1.14331	0.955045	-0.0367056
O60610	-0.300675	-0.155643	-0.678634	-0.727771	0.16895	-0.103035	-0.0114438	-0.121712	-0.16713	-0.553999	0.376506	-0.343049	-0.45367	0.0585442	-0.315479	-0.0712405	0.117294
E9PDG8	1.41508	0.292869	1.49516	1.03112	-0.685935	0.880739	0.672951	-0.223564	0.125209	0.275542	-0.178269	0.850139	0.426044	0.0598301	0.234203	-0.43294	-0.240525
O60664	-0.136012	0.208436	-0.60772	1.02976	1.0681	0.658688	0.672151	0.676597	0.838046	0.790488	0.833429	0.982972	0.154766	1.20185	1.19865	0.172297	-0.00645575
O60701	-0.439721	0.477943	-0.59292	0.965777	0.535481	1.07882	0.809201	0.390985	0.0351471	0.409048	0.335182	0.0299632	0.41884	0.618944	0.45092	0.304176	0.238054
O60716	-0.870612	-0.467958	-0.832293	0.841925	-0.57109	0.746482	-0.217368	0.487406	0.438717	1.13	0.84142	-1.05863	0.65093	0.0148366	0.879961	0.0867303	0.170905
O60749	0.707996	0.783289	0.39015	0.90347	0.725456	1.27819	0.760701	0.75795	0.941785	1.06161	1.04388	0.920543	0.803386	0.716451	1.13511	0.473753	0.40846
O60763	0.467737	0.603514	0.76377	0.881267	0.827271	1.44516	1.01286	0.929132	0.866558	1.37086	0.739108	0.986536	1.25563	1.22689	1.16521	1.00614	0.973406
A0A087WUT6	-0.70139	-0.483105	-0.385304	0.601473	0.491452	0.739716	0.703708	0.406154	0.160732	0.641326	0.271245	0.393705	0.445386	0.806562	0.558417	0.227896	0.175561
O60888	0.395595	0.250957	0.914695	0.450514	1.076	1.37157	0.687995	0.384668	0.484945	0.309989	0.512461	1.26388	0.183496	0.59904	0.633347	0.36551	0.0625007
O75083	1.38414	1.63088	1.49689	1.75319	1.5218	1.86748	1.8065	1.20557	1.14532	1.70789	1.20679	1.79607	1.64413	1.90514	1.35268	1.52089	1.21941
O75116	0.773746	0.924748	1.25369	0.977288	0.995568	1.00633	1.18257	1.08393	0.980007	1.19202	0.675518	1.14104	0.842139	0.735352	1.23064	0.980089	0.911467
O75131	0.61625	0.935729	0.752326	0.638699	1.01213	1.05485	0.634454	0.57965	0.540519	0.789786	0.482294	0.694556	0.580241	0.248749	0.818873	0.572189	0.727174
O75165	-0.415777	-1.01119	-0.826685	0.762109	-0.377898	0.909846	0.740644	0.351662	0.338897	0.400434	-0.243582	0.499659	0.443733	-0.156639	0.488877	0.501663	0.40066
O75323	0.981931	0.959924	1.04071	-0.973524	0.753448	0.809756	0.801091	0.73932	0.424089	0.435475	0.42737	-0.237312	0.858696	0.323918	0.815514	0.858628	0.907694
O75340	0.500976	0.502476	0.501567	0.508083	0.90708	1.2699	0.721382	0.601066	0.73645	0.833818	0.751799	0.403023	0.645146	0.808707	0.529327	0.444134	0.667534
E5RIW3	0.543878	0.304024	0.537649	-0.185951	1.60272	1.56046	1.17872	0.659867	0.638659	0.978517	0.841591	-0.0912444	1.10707	0.990801	0.949357	0.760369	0.679927
O75351	-0.250277	-0.194528	-0.399084	0.526116	0.55611	-0.503948	-0.193269	0.110544	0.540823	0.362753	-0.0490493	-0.105675	-0.35643	-0.287994	-0.667361	-0.388176	-0.740495
O75367	0.990011	1.17411	-0.316723	1.96965	1.81021	1.7332	1.63022	0.872065	0.891208	1.96322	1.05769	1.61167	1.92774	1.10805	1.75663	0.988642	0.299781
O75368	1.38542	1.31329	1.09506	0.871461	1.30613	1.66599	1.51379	1.17759	1.24623	1.09647	1.12718	1.00878	1.34853	1.34322	1.39246	1.18157	1.33404
O75369	1.91517	2.25002	1.55504	3.19586	2.88182	2.88836	2.91039	2.67176	2.46566	2.90841	2.61922	2.80918	2.7208	2.38287	3.01338	2.25386	2.71639
B4DJV2	1.67049	1.48496	1.56676	1.49972	1.25039	1.10768	1.57193	1.23949	0.999797	1.04863	0.709173	1.76323	1.51267	1.39331	1.32759	1.27475	1.29774
O75396	0.224362	0.652575	0.474609	-0.408817	0.683584	0.807236	0.363687	0.597842	0.748552	1.11908	0.664901	-0.0480358	0.732234	0.950016	0.709058	0.952459	0.870994
O75400	-0.52107	-0.82924	-0.852019	0.172257	-0.365039	-0.146486	0.458325	0.16904	-0.037375	-0.246456	0.0772261	-0.433331	0.0405667	-0.553262	-0.148547	-0.0671323	-0.0521271
O75436	0.409588	0.291549	0.255103	0.689532	0.53399	0.481787	0.637811	0.188509	0.356596	0.72118	0.0962976	0.541942	0.439659	0.521258	0.498705	0.385981	0.143542
O75439	-0.0464485	-0.401001	-0.182553	0.0362416	-0.108215	-0.151468	-0.014117	0.175151	-0.231467	-0.141812	-0.248767	0.178933	0.229438	0.552665	0.245889	0.147311	0.453109
O75475	-0.178232	0.333557	0.0253946	-0.124982	-0.0385628	-0.275009	0.279416	-0.250236	-0.129	0.0139767	0.0653907	-0.0270444	0.391214	-0.944234	-0.280924	0.290796	-0.0383715
O75489	0.373314	0.640371	1.30888	0.197216	0.210099	0.449362	-0.050696	0.687879	0.370358	0.128432	0.634647	0.354308	0.632905	-0.2487	0.351815	0.620561	0.876094
O75508	0.105219	0.554909	0.391252	-1.33732	-1.12296	-0.785954	-0.660195	-1.27353	0.54951	0.442802	-0.0278485	-0.422368	-0.867381	-1.53003	-0.140018	0.328947	-1.11552
O75531	-0.670893	-0.598478	-0.0770436	0.71594	0.587971	1.22602	0.569872	0.291769	-0.303361	-0.0972966	0.432339	0.843024	0.894623	0.720393	0.884307	0.466916	0.544257
O75533	0.216292	0.6053	0.0829895	1.28225	1.26181	0.966488	1.23518	0.875346	0.657036	0.797694	0.785423	0.688488	1.15161	0.841103	1.02729	0.686418	0.784702
O75534	-0.178885	-0.527268	-0.387432	-0.974569	0.0555459	-0.0708631	0.171488	0.642341	0.452152	0.483576	0.260983	-0.633599	0.348324	-0.354508	0.164508	0.191114	0.0322543
O75569	-0.165622	-0.256633	0.453471	-0.350908	-0.480138	-0.312915	0.272218	0.431986	0.0694176	0.214206	-0.0192552	-0.146955	-0.493662	-0.367354	-0.134197	0.298077	0.142263
O75643	-0.00914999	0.100295	-0.21504	1.05764	1.21902	0.378569	1.20368	0.727761	0.606532	1.04273	0.770804	0.939336	1.12365	0.864236	1.04199	1.1199	0.952576
O75746	0.500275	1.05425	1.52001	-0.130676	-0.578298	-0.344729	-0.381987	1.05284	0.350075	0.0775917	0.0782631	0.368622	0.124225	-0.380177	0.0202646	0.773591	1.26279
O75781	-0.262288	-0.256091	0.706412	0.710499	0.595697	-0.442552	-0.370284	-0.304525	0.461913	0.459012	0.817602	-0.0938401	0.30521	-0.271685	0.541484	-0.446646	-0.573243
O75821	-0.339065	0.189901	-0.560314	0.260695	0.264831	0.617786	0.160002	0.0571524	0.356489	-0.0582061	0.438551	0.00137435	0.210178	-0.0691839	-0.0759084	0.0878158	0.219847
B1AJY7	0.0697876	0.413939	-0.390493	-0.272339	0.864183	0.632168	0.683364	0.230227	0.56492	0.453401	0.344083	-0.153882	0.89589	0.854449	0.775216	0.380627	0.429492
O75874	1.03992	0.989089	0.196508	1.29986	0.637898	1.03732	1.10419	1.15875	1.27038	1.12885	0.904778	1.51631	1.24707	1.43565	1.16831	1.15212	1.15971
O75891	1.50021	1.05444	1.62776	0.97504	0.702002	0.700184	0.929292	0.425886	0.101032	-0.347324	-0.557463	0.433873	1.17996	1.21844	0.657236	0.509128	0.336816
O75915	0.325205	0.902342	0.939223	1.37527	0.298276	0.39273	0.252625	0.283322	0.41783	0.971459	0.0722175	0.747364	0.114289	0.377086	0.298763	0.07268	0.281376
O75947	1.14457	1.49238	1.43835	-0.455427	0.540337	0.779932	0.715467	0.77633	0.962102	0.732534	0.0424743	0.211068	0.979069	0.664651	0.651159	0.982172	1.13971
O75955	0.278368	-0.0911815	0.923082	-0.198233	0.0715907	0.0927793	-0.516596	0.0699207	-0.312861	-0.106776	-0.260649	-0.0936367	-0.509328	-0.551749	-0.350679	-0.308957	-0.440173
O76094	0.236123	0.247728	-0.0970586	0.391145	0.299387	0.360763	-0.00496118	-0.132623	0.0408293	-0.114617	0.333152	-0.09082	-0.0858307	-0.380177	-0.121367	-0.314007	0.200848
O94760	2.0022	1.33695	1.57143	1.30502	0.797512	0.335186	0.969878	0.291486	0.81737	0.944783	0.887391	1.64245	0.494717	1.09304	0.311069	0.397651	0.392275
O94826	0.455316	0.464989	1.02276	0.00474531	-0.188324	0.189434	-0.903162	0.608009	0.560828	0.285334	0.208849	-0.152856	0.280084	0.10496	0.0327913	0.652366	0.619274
O94855	-0.743103	-0.892823	-0.569267	0.285079	0.735841	0.109245	0.746446	0.16271	-0.191685	0.16611	-0.00620848	-0.147185	-0.370541	-0.383378	0.233573	-0.235075	-0.0673055
O94856	1.62507	-0.332511	2.18251	-1.35332	-1.10459	-1.33713	-0.176654	-1.37852	-0.647825	-2.24191	-1.69749	-0.114416	-0.50074	0.234009	-1.45351	-2.27025	-1.71964
O94888	-0.445904	-0.559535	-1.2067	-1.40605	-0.498321	-0.327431	-0.483008	0.0139601	-0.04079	-0.705589	-1.01559	0.756474	-0.105963	-0.426476	-0.384891	-0.66044	-1.06743
O94905	0.473146	0.994612	0.526246	0.610956	1.11642	0.325878	-0.323947	0.531551	0.663469	0.512294	0.548363	0.572576	0.0140657	-0.102642	0.348808	0.773799	0.885896
O94906	-0.5853	-0.692636	0.736423	-0.971249	-1.17308	0.105436	-0.635359	0.152211	-0.631517	-0.0211881	0.0101663	-0.413913	0.503256	-0.514421	0.411977	0.512586	0.296248
O94919	-0.0875251	0.735274	-0.046992	-0.171895	-0.526986	-0.700208	-1.39743	-0.245225	0.274667	-0.222607	-0.0556176	-0.932436	-0.522163	-0.889269	-0.397843	0.613112	0.798445
O94973	1.34093	0.896463	1.32856	1.08494	0.89629	1.20016	0.967928	0.818054	0.769805	0.858642	0.519389	0.985826	0.881037	0.790823	0.628512	0.600991	0.289376
O94979	-0.0879597	0.125588	-0.338066	1.39228	1.09884	1.3879	1.32821	0.798644	0.889157	0.693004	0.996345	0.803605	1.00586	1.0986	1.1163	0.845582	0.821528
O95197	0.684415	0.955678	1.3407	-0.208178	0.951386	0.228989	0.736026	-0.0987575	0.454613	0.948372	0.212247	-0.0747596	0.47843	0.892055	0.555216	0.76665	0.425354
O95202	0.839466	0.119382	0.646745	-0.615901	-0.807879	-0.00388812	0.241385	0.486658	-0.177793	0.116455	-0.0363326	0.172317	0.617577	0.586719	0.0911992	0.549418	0.292647
O95336	0.858889	0.705053	0.942629	0.800931	1.74892	1.37229	1.1456	0.717571	0.772627	1.04512	1.14387	1.44663	0.932183	1.19711	1.43815	1.14857	0.962929
O95373	0.0866253	0.185143	0.450321	0.679561	1.19233	0.831218	1.123	0.084414	-0.0112889	0.556573	0.082411	0.518764	0.786239	1.03133	0.43318	0.186921	0.0665992
O95394	-0.215315	-0.345771	-0.666623	-0.390404	0.591882	-0.265249	-0.175564	-0.0231735	0.0775363	0.00443869	-0.511874	-0.316306	-0.438749	-0.0245585	0.0323718	-0.60334	0.142959
O95563	-1.02964	-0.741804	0.283634	-1.07767	-1.39106	-1.09536	-0.91825	-0.0255838	-0.844248	-0.910373	-1.45353	-0.94379	-0.938512	-1.05061	-1.48209	0.145416	0.558493
O95573	-0.299966	-0.149335	0.270781	-0.0115916	0.0732303	0.117415	0.19407	-0.278925	-0.336108	0.325177	-0.277385	-0.114586	-0.145627	0.135888	0.149432	-0.369328	-0.0650178
O95671	-0.585385	-0.340361	-0.701093	-0.338671	-0.377501	-0.272568	-0.531007	0.095242	0.216543	-0.353834	0.0680594	-0.501644	-0.29665	-0.0725402	0.735773	0.471198	0.370907
O95757	0.264639	-0.188478	1.1083	0.308059	1.09152	1.02812	1.46077	-0.0924761	-0.105567	0.231271	-0.080118	0.609864	0.994825	0.630396	0.0355295	0.73583	0.402855
O95782	1.57446	1.18578	1.56216	1.46285	1.36258	1.46766	1.55285	1.04149	1.21148	1.30692	1.13841	1.35043	1.55084	1.44154	1.20618	1.29231	0.723992
O95810	-0.0599301	0.435673	-1.0082	0.976458	0.955698	-0.0656468	0.0790787	-0.139158	0.628702	0.0597172	0.973298	0.0577625	0.00412923	-0.345281	0.0483979	0.452618	-0.217595
O95831	0.842634	0.995629	0.591927	0.760858	-0.183456	0.584683	0.622334	1.06435	0.844326	0.479907	0.703609	0.687042	0.895627	0.649742	0.849069	0.986445	1.0322
O95834	0.514419	0.685291	-0.11401	0.353953	0.719012	0.475329	0.961803	0.110071	0.695576	0.141248	0.419046	0.758308	0.606617	0.31292	0.401671	0.587117	0.0751282
O95861	0.529497	0.410831	-0.0731469	0.118783	0.218286	0.0715003	0.654963	0.495824	0.222325	0.264277	-0.00333257	-0.293202	0.879751	0.496584	0.131558	0.655384	0.199846
O95865	1.18211	1.07381	0.889476	1.12283	1.59024	1.18858	0.437665	1.09723	0.836924	1.57789	1.53885	1.07413	0.96232	1.01479	1.35627	0.999769	0.960708
P00167	0.446516	0.782298	0.42849	-0.424364	1.29007	0.502092	-0.112457	0.422519	0.714176	0.339857	0.0747509	-0.679698	-0.226207	0.237814	0.1027	0.846299	0.587695
P00338	2.39437	2.29117	2.36377	2.07091	2.56289	2.07335	2.52658	2.19178	2.19392	2.25109	2.03379	2.22697	2.18934	2.59173	1.82371	2.15122	1.78858
P00352	1.39551	1.49727	0.907994	0.327348	0.473054	0.678938	0.294624	0.163645	0.141589	0.376211	0.0762614	0.777298	0.469065	0.659344	0.540715	-0.293407	-0.301701
P00367	2.30602	2.04111	2.1303	2.00988	1.77872	1.82281	1.57164	1.36566	1.58048	1.82234	1.09923	1.93792	1.61268	1.53617	1.53088	1.9075	1.37925
P00387	1.68458	1.9249	1.68449	1.69093	1.8315	1.1018	0.847947	1.25392	1.0983	1.46201	1.22005	1.38724	1.11158	1.484	1.31268	1.20923	1.40054
P00390	1.29176	1.27367	0.872942	1.36622	1.1905	1.62201	1.62403	1.23158	0.922253	1.27693	0.794636	1.32599	1.30997	0.841936	1.05437	1.14568	1.06126
P00403	1.32402	1.31485	1.77855	-0.262505	0.137403	0.34811	0.398411	1.2687	1.2432	1.32292	0.815393	0.882459	0.602229	0.509975	0.528344	0.563584	1.47121
P00441	1.99828	1.79936	1.784	1.57409	1.72822	2.17543	1.85625	1.28982	1.42501	2.1605	1.71525	2.35033	1.75052	1.86358	1.84238	1.76549	1.37743
P00450	2.24551	1.89319	1.23458	1.4496	1.63924	1.4481	1.73805	0.875946	0.303526	0.201515	0.631101	1.45673	1.37497	1.33592	1.05012	1.15189	0.785814
P00488	1.7104	1.36654	0.757353	1.24717	1.79919	1.61617	1.86754	1.32655	1.1095	1.09037	0.552108	2.27057	1.14404	1.39838	0.989804	1.00956	0.901821
P00491	1.36225	1.35338	1.04458	-0.576631	0.438268	1.0065	0.57805	0.599735	0.726296	0.43237	0.338941	0.691532	1.0379	0.56477	0.426043	0.982155	0.310209
P00492	1.35723	0.689716	1.53201	0.973274	1.03018	1.47179	1.19556	0.552624	0.691642	0.611036	0.486675	1.35982	0.98713	1.04757	0.954501	0.900397	0.612268
P00505	2.05206	1.81297	2.09065	1.44657	1.31271	1.59007	1.76652	1.26497	1.14402	1.53784	0.827415	1.89676	1.75692	1.82288	1.65758	1.74785	1.71307
P00533	-0.317563	-0.0893967	0.0785113	0.855679	1.24206	0.732765	0.91154	0.676364	0.56985	1.04793	1.03712	0.257002	-0.499256	-0.299626	0.942838	0.538606	0.518294
P00558	2.51874	2.60695	2.42699	2.73634	2.58953	2.90959	2.99555	2.34327	2.45074	2.62528	2.46019	2.75962	2.88	2.75176	2.45382	2.60706	2.51668
P00568	1.49128	1.6818	1.60824	1.11022	1.3797	1.9557	1.74371	1.1327	1.18778	1.68524	1.64931	1.92341	1.47154	1.44725	1.39681	1.367	1.37615
P00734	0.785031	1.1321	0.368959	0.966279	1.12801	0.769176	0.870304	0.373228	0.322075	0.264347	-0.0382344	1.24238	0.590098	0.951656	0.750543	0.421873	0.250666
P00738	2.80952	3.15736	1.48612	1.93244	1.66239	1.9308	1.83937	1.82254	2.01606	1.26211	1.52372	2.28602	2.11048	2.21202	1.89921	1.89509	0.86578
P00915	2.82605	3.10343	2.65493	1.12381	1.94797	2.33133	2.0476	1.73785	1.83761	1.15656	1.3969	2.23582	2.76152	2.30627	2.50296	1.69171	1.34499
P00918	2.1384	2.41953	2.02914	-0.794945	1.35846	1.83266	1.28552	1.28893	1.11262	0.452411	0.627807	1.26712	2.13274	1.92967	1.86768	1.11084	1.28805
P00966	1.2918	1.49569	0.630351	2.10051	1.03809	2.09388	1.90152	1.60436	1.63731	1.09127	1.91656	1.78228	1.92814	0.469314	1.4901	1.77699	1.37648
P01008	1.06124	1.62966	0.310983	1.62996	1.68753	1.74043	0.822194	0.790709	0.633	0.557385	0.366529	1.68233	0.843554	1.10446	0.940907	0.525435	0.487469
P01009	3.0988	2.69009	1.5893	2.35514	2.67686	2.5677	2.24391	1.90402	1.26018	1.4965	1.48791	2.74859	2.27411	2.19008	1.92974	1.72139	1.70342
P01011	2.27956	2.19137	0.348878	1.69412	1.60999	1.86608	1.3367	0.784867	0.812265	0.895226	0.681079	1.87727	1.34626	1.489	1.32362	1.22378	1.13655
P01023	2.81452	2.95942	2.05649	1.83466	1.85087	1.89387	2.12319	1.54144	1.2106	1.09408	1.30546	2.87771	2.3686	2.0167	1.93824	1.53916	1.48313
P01024	2.75712	2.62944	1.68022	2.24907	2.12034	2.4524	2.32006	1.70269	1.5416	1.298	1.38273	2.80962	2.2744	2.36391	2.00366	1.66199	1.5594
P01031	0.941989	1.01076	-0.4749	-0.32494	-0.239915	-0.0298145	0.571318	-0.456448	-0.173482	-0.887585	-0.882188	1.10616	0.426642	0.492854	0.107135	-0.187995	-0.689486
P01042	0.905814	1.05171	-1.26568	0.580203	0.998214	0.456684	0.28351	0.396323	0.416212	-0.10287	-0.0890788	1.41016	0.790609	0.89627	0.287991	0.186572	-0.185059
P01116	1.05287	0.20659	1.06456	0.0176266	0.757663	0.468911	0.0259107	0.405377	0.211573	1.03802	0.0616049	0.107625	0.153785	0.407221	0.278832	0.049884	0.198461
A0A0A0MTQ6	1.00846	1.32054	0.613569	-0.171167	0.710324	-0.121584	0.87233	0.716752	-0.168829	0.159356	0.454567	0.708789	1.23607	0.688559	1.01721	0.393674	0.551587
P01623	1.30321	1.51674	0.947134	0.0829199	1.2908	1.10594	1.15532	0.951108	0.360157	0.539162	0.676536	0.393632	1.47865	0.911555	1.36797	0.677589	0.740965
P01700	0.798597	0.21013	-0.411193	-1.4565	-0.517063	-0.471278	-0.387894	-0.295776	-0.779344	-0.727542	-0.409405	-0.261701	0.19918	-1.53196	-0.0514941	-0.686154	-0.370818
A0A0G2JN06	2.15013	1.52664	1.24867	1.68198	1.90953	1.80162	1.84396	1.43901	1.06246	1.32876	1.22034	2.16761	1.87513	1.25705	1.74601	0.953396	1.18399
A0A0G2JPD4	1.41342	1.22122	0.64085	0.247397	0.496217	0.354291	0.597643	0.6091	-0.127384	0.22883	0.65885	1.16363	0.2579	-0.313656	0.498266	0.619177	0.303944
P01876	2.14178	2.5159	1.64771	1.04924	1.28709	1.2699	1.57602	1.42449	1.22893	0.521201	1.1848	1.95691	2.04286	1.87289	1.82162	1.21923	0.975671
A0A0G2JMH6	-0.156633	-0.0186135	-0.638696	1.25013	0.433262	0.953651	0.410274	0.751071	0.7888	1.12956	0.75064	1.38635	1.00068	0.107562	-0.133557	0.542689	0.398828
P02042	2.56268	2.64397	2.59425	1.33105	2.01351	2.51775	2.35748	2.1635	1.88131	0.96601	1.68426	2.41961	2.66374	2.55207	2.68209	1.84931	1.50135
P02452	1.3411	1.10992	-1.99591	0.365433	1.99315	0.663385	0.647518	1.04036	1.2485	0.30614	1.32441	0.872486	-0.456615	-0.18392	0.2076	0.898172	1.30749
E9PR44	0.900377	1.08594	1.61837	0.382039	0.393006	0.695899	1.50459	0.564776	0.145327	0.871613	0.670614	1.64084	2.30474	2.47169	0.245145	0.671679	1.6999
P02545	1.58333	2.22864	0.736567	1.64083	1.25158	1.74771	1.21955	2.52112	2.28802	1.82112	2.53008	1.66958	2.16542	1.20565	1.83757	2.43363	2.44133
P02549	1.81812	1.60162	1.79077	-0.541763	-0.313911	0.655302	-0.0425507	0.624811	0.23488	-0.873087	-0.082662	0.294816	1.23947	0.417839	0.305884	1.09138	-0.141956
P02647	2.23775	2.5398	1.96189	1.45873	2.19335	2.41546	2.4697	1.97113	1.9165	1.17147	1.67177	2.19621	2.41805	2.32711	2.09775	1.8545	1.51633
P02649	1.5271	1.36064	0.868693	0.307322	0.378163	0.556984	0.754568	1.08111	1.25089	0.899321	0.745773	1.243	0.260268	0.35981	0.82002	1.00693	1.08129
P02671	1.66448	1.63692	0.966019	-0.539841	-0.0358955	1.31957	1.07073	0.821588	0.952715	-0.213859	0.142338	1.18618	1.08574	0.972014	0.645226	0.494964	-0.079462
P02675	1.8542	1.93611	1.26911	0.501875	0.95319	1.77686	1.34784	1.03297	1.04819	0.317951	0.5296	1.4609	1.15912	1.15337	1.16155	1.16271	0.402392
P02679	2.178	2.02916	1.44899	1.06628	1.08646	1.83764	1.38698	0.962858	1.01329	0.335	0.607697	1.6862	1.28186	1.14811	1.2564	1.05049	0.463582
J3QL64	1.24559	-0.556758	2.60358	-1.38283	-1.70419	-1.28084	1.48534	-1.41993	-1.1742	-1.30534	-1.22287	1.61471	-0.763497	1.18478	-0.913872	-1.1673	0.135406
P02730	2.08324	2.05558	1.89725	0.206821	0.774503	1.2874	1.0592	0.736441	0.735315	-0.417741	-0.0527653	1.29053	1.59349	1.11604	0.800262	0.735558	-0.146738
P02743	1.25089	1.44588	0.301255	-0.927671	0.154805	0.623077	0.351839	-0.21226	0.115319	-0.325452	-0.165265	0.684745	0.706498	1.06243	0.599427	0.0944052	-0.201183
A0A0A0MSV6	1.00048	1.12196	-0.195178	0.779979	0.0299268	0.322672	0.634641	0.546552	0.451003	-0.0671752	0.211495	1.06489	0.672727	1.02146	0.314133	0.269749	0.529954
P02749	0.935563	1.15946	-0.0126857	1.26132	1.57703	1.10841	1.1495	0.557407	0.397257	0.234517	0.230509	1.70651	1.06769	1.04779	0.749328	0.426992	0.373257
P02751	1.38517	1.55367	0.73938	1.82948	2.31852	1.52239	1.97289	1.84987	2.46376	1.27816	2.18423	2.02287	1.4705	2.55372	1.44097	1.92008	1.95935
P02763	2.20897	1.69235	0.895989	1.52639	1.34092	2.06751	1.08433	0.926938	0.888685	0.0990873	0.688431	1.72381	1.06312	1.38743	0.743953	1.10256	0.906497
P02765	1.24012	0.983359	0.4196	0.505031	1.28743	0.352588	1.00593	0.530526	0.304898	-0.158473	0.264835	1.83091	0.919015	0.753735	0.125476	0.471338	0.506119
P02766	1.43571	1.29437	1.44824	1.78749	2.30233	2.24978	1.79872	1.51393	1.42802	0.704115	1.01086	2.82594	1.58933	2.00715	1.7521	1.11624	1.40623
P02774	1.7401	1.77444	0.374825	1.21968	1.67228	1.55113	1.4614	1.21241	0.862316	0.686618	0.936245	2.06051	1.34107	1.50077	1.06652	1.28442	1.07897
P02786	0.303503	0.362911	-0.0412734	-0.0819756	0.116612	0.869242	1.8107	0.664209	0.710314	-0.238637	-0.48266	0.194099	1.58327	0.173218	0.976431	0.578892	0.416303
P02787	2.90056	2.55199	2.08382	2.53771	2.25893	2.72452	2.18924	2.52697	2.26983	1.89578	2.00432	3.07379	2.47142	2.41411	2.54154	2.17776	2.39467
E7EQB2	0.692419	1.27268	-0.76721	-0.39927	-0.439814	-0.829294	0.321118	-0.117315	-0.586508	-1.02121	-1.60188	-0.917491	0.65829	0.431032	-0.747776	-1.45212	-1.82242
P02790	2.03041	2.07255	0.779185	1.72268	1.99733	1.97186	1.62124	1.56503	1.61671	0.971721	1.16263	2.33422	1.86293	1.96311	1.95079	1.53614	1.28467
P02792	1.72607	1.38331	1.72756	1.78364	1.48621	2.30341	2.2	1.24728	1.19328	1.50821	1.14897	2.40148	1.58312	2.60996	1.23256	1.30364	1.05402
P02794	1.90345	1.31858	1.89807	1.62869	1.60148	2.20891	2.07903	1.79984	1.51558	1.85283	0.950435	1.84972	1.61853	2.27155	1.45782	1.23657	1.62718
P04003	1.81125	2.06528	-0.610384	-0.501754	-0.555324	-0.152162	0.214265	-0.107608	0.0644081	-1.26628	-0.387382	0.986097	0.530407	0.775591	-0.232785	0.229187	-0.685575
P04040	2.21738	2.4912	1.66325	1.6693	1.19735	2.06965	1.8986	1.37593	1.3903	1.33163	0.886765	1.62911	2.30457	1.43349	1.4623	1.48555	0.924424
P04075	2.70647	2.51073	2.5036	2.36509	2.49675	2.56963	2.78579	2.38097	2.18635	2.62581	2.10033	2.65997	2.96543	2.93787	2.22778	2.5175	2.61172
P04080	1.10059	1.16326	1.5181	0.947831	1.9931	2.30487	1.98214	1.34816	1.40927	1.73766	1.53704	0.633931	1.59444	1.90504	1.71252	1.43077	1.56021
P04083	1.98594	2.41616	1.20264	2.3615	2.54925	2.57923	2.50404	2.16973	2.18424	2.71572	2.3632	2.64428	2.35662	2.49683	2.4024	2.19982	2.50888
P04114	2.20543	2.4763	1.55533	0.938631	1.23964	2.01765	1.86461	1.04611	1.20066	0.318502	0.354517	2.14361	1.67299	1.23875	1.46897	1.03346	0.0141725
A0A0C4DFU2	1.71631	1.88509	1.72916	0.459743	1.11998	1.46952	1.80539	1.11636	1.03309	1.39941	0.922011	1.06811	1.68674	2.4776	1.19237	0.85176	1.48326
P04181	-0.0502187	-0.121526	-0.159021	0.380817	-0.057639	0.491596	0.0480059	-0.193577	0.0400962	-0.000421759	0.098304	0.453672	0.176026	0.511965	0.0903531	0.360112	-0.116238
P04196	-0.818082	0.507254	-0.912406	-1.10281	0.705177	-0.605914	0.239824	0.051258	-1.10597	-1.30588	-1.01791	1.02094	0.528938	-0.891792	-0.900341	-0.721443	-0.930794
P04217	1.10304	0.76736	0.753685	0.729203	1.11307	0.933328	0.570957	0.381097	0.227833	-0.0281162	-0.0651507	1.58246	0.82644	0.936862	0.822721	0.504045	0.252086
P04264	3.06106	3.13279	2.89183	2.09604	2.27419	2.7347	2.68661	2.64909	2.43827	3.38558	2.20255	3.28172	2.94197	2.86106	2.86217	2.6673	2.75754
P04350	1.1157	-0.0765898	2.19453	1.69568	1.04403	1.39624	1.42195	0.125229	0.538477	-0.323055	0.808129	1.58672	1.43661	1.09094	0.681073	0.276656	0.772502
P04406	3.13359	3.01496	2.99704	3.09473	3.27613	3.2905	3.10079	2.77579	2.61063	3.05778	2.57643	3.12415	3.08798	3.37753	2.82618	2.69964	2.74499
P04424	0.0204066	0.297989	-0.225403	-0.174412	-0.0846249	-0.381474	-0.124309	-0.00764699	0.0623641	-0.287269	-0.275084	0.738927	0.349459	0.375304	-0.432021	-0.675208	-0.735888
P04632	1.1578	1.3367	1.02226	1.41386	1.36246	1.11818	1.68029	1.22414	1.37679	1.2671	1.15787	1.46158	1.45816	1.17772	1.32445	1.39936	1.26572
P04792	1.10921	1.38663	1.27022	0.835306	2.26007	1.5146	1.79185	1.3446	1.21231	1.66803	1.62868	1.69113	2.0261	2.16188	1.3845	1.4972	1.86614
P04839	-0.398134	-0.383376	-1.06599	0.191645	-0.624947	-0.154648	-0.328852	-0.224651	-0.329879	-0.155649	-0.520528	0.428353	-0.250014	-0.566441	-0.447025	-0.352098	-0.577583
P04843	0.886998	1.15043	0.710296	1.36063	1.5343	1.42006	0.975592	1.20527	1.10861	1.26377	1.10194	1.25121	1.17374	1.09012	1.43052	1.2341	1.22404
P04844	0.64316	0.827609	0.538282	0.869707	1.05148	1.01903	0.363169	0.664192	0.843127	0.787079	0.419216	0.91242	0.841369	0.886299	0.953732	0.419181	0.72593
P04899	1.74486	1.75314	1.5478	1.71527	1.52147	1.71468	1.33284	1.09589	1.25904	1.83601	1.39253	1.83725	1.20776	1.42766	1.52544	1.31075	1.43742
P05023	1.64765	1.32265	2.58977	2.14509	0.898532	1.81095	1.71245	1.75704	1.36691	2.01753	1.62329	1.92304	1.68358	1.53634	1.39332	1.26401	1.64242
P05026	1.32871	0.848634	2.19565	1.42192	-0.46681	0.64292	1.03119	1.25547	0.136615	1.69362	1.20012	1.51731	1.33243	0.916848	0.678217	0.0338284	1.12308
P05090	1.68711	1.55625	0.910709	-0.298561	-0.289167	0.0549507	0.287774	0.335046	0.240009	-0.489835	-0.203461	0.922761	0.351929	0.330136	0.624565	0.0421511	0.606423
P05091	2.07343	2.22016	1.77113	2.55443	1.46138	2.38072	2.41764	2.15544	1.91992	2.55462	1.50454	2.27911	1.78604	1.26496	2.10969	2.11728	2.34025
P05107	0.269427	0.376251	-0.673823	0.672299	-0.306507	0.368099	0.481872	0.205533	0.760467	1.09761	-0.366302	-0.157518	0.16857	-0.00792166	-0.362402	0.313646	0.113961
P05109	1.01588	1.12402	-1.04742	-0.674281	0.290627	0.434122	0.802386	0.755581	0.94794	0.262195	0.0191702	-0.344532	1.55402	1.67987	0.878865	0.183261	0.540995
P05141	0.547667	0.861831	1.46889	0.504506	0.0153416	0.604478	-0.0257188	0.884103	0.785443	0.358794	0.526252	0.410652	0.745573	0.36023	0.418117	1.18053	0.960136
P05155	1.86939	1.69867	0.894208	1.35311	1.18976	1.39667	1.47016	0.436585	0.456776	0.68294	0.181699	1.63583	1.09828	1.27634	0.933851	0.606268	-0.0696878
E7EUY3	0.754182	1.18123	0.132095	0.402496	-0.596299	-0.0911527	0.227177	0.512939	0.329484	0.23893	-0.271128	-0.0947156	0.45415	-0.662805	0.307892	0.675402	0.531791
P05186	0.577553	0.800311	0.495073	1.41781	-0.518159	-0.654128	-0.559166	-0.465574	-0.120561	0.368024	0.782577	0.388102	-1.12328	-0.556372	-1.20038	-0.386406	-0.31965
P05198	0.458956	0.640311	0.421128	-0.17134	0.198397	-0.174153	0.50589	0.551292	0.481445	0.42681	0.69001	0.754777	0.619746	0.804648	0.417588	0.573468	0.426407
P05387	0.0931299	0.945937	0.821184	0.351887	1.54075	1.62258	0.954502	1.43548	1.39615	-0.132483	1.41564	1.20935	1.34558	1.15374	1.37101	1.27736	1.48909
P05388	1.09874	1.44004	0.952979	1.66444	1.51687	1.69381	1.30682	1.4224	1.30787	1.63148	1.24695	1.54209	1.51146	1.46794	1.56177	1.22387	1.35094
S4R371	1.2469	1.20928	1.61607	0.273302	0.041518	-0.33077	0.983501	0.944811	0.70987	1.14231	1.05534	-0.675261	1.17461	1.03122	0.949326	0.814375	1.27666
E9PHK0	0.666232	0.482689	-0.934628	-0.906253	1.56957	1.14535	-0.0986354	0.515143	0.563434	-0.695367	-0.342766	1.51284	-0.862593	-0.0411905	0.726726	-1.06962	0.0707124
P05455	0.637445	0.784041	0.294351	1.16566	1.18926	0.950044	1.45985	1.06083	1.09494	1.25992	1.10353	1.38824	1.12358	0.995255	1.08284	1.20404	1.01035
P05556	1.4842	1.97161	1.07447	1.50904	1.09696	1.22314	0.91335	0.79218	0.780553	1.1278	0.927908	0.61355	0.803976	1.24098	1.18947	0.617808	1.00799
P06132	0.215482	0.226802	-0.148423	0.442503	0.478063	0.684319	-0.268917	-0.515463	-0.244314	0.238714	-0.346197	0.207454	0.465898	0.400265	0.326282	0.116636	-0.37655
P06396	2.39775	2.56395	2.08027	2.63456	1.9213	2.54304	2.30896	2.24869	2.28647	2.61415	2.47675	2.38103	2.17844	1.91353	2.17412	2.06127	2.32495
P06576	2.62594	2.68261	2.73975	2.51911	2.21884	2.39725	2.28132	2.19988	2.12111	2.44843	1.55363	2.5676	2.29195	2.10203	2.33831	2.42031	2.39436
P06702	-0.31136	0.309406	-0.448016	-0.640145	-0.413751	0.188285	-0.236438	0.408168	0.0412434	-0.791068	-0.775025	-0.906809	0.536644	0.721766	-0.500009	-0.37412	-0.0742883
R4GN98	0.951149	1.19291	-0.606128	0.109703	-0.527026	-1.64048	1.10035	0.685208	0.941952	0.10039	1.51549	-0.541843	1.61706	1.73188	0.770201	1.93049	1.69312
P06727	0.0592288	-0.871293	-0.45641	-0.0687387	1.44842	0.973451	0.672523	0.864943	0.690848	-1.05575	0.141196	1.38945	0.179218	0.690882	-0.540475	-0.0215018	-0.0846033
P06733	2.91528	2.60345	2.79152	2.77861	2.63861	2.59304	2.79374	2.21565	2.31038	2.73929	2.30117	2.94668	2.64079	2.89921	2.42993	2.26475	2.31593
P06737	0.780402	0.656395	0.479968	1.46011	0.965175	1.26042	1.24421	0.158831	0.754214	0.720623	1.00945	0.635716	0.368876	1.0802	0.34206	0.128642	0.634188
P06744	1.86677	1.86807	2.25658	1.95121	2.03326	2.1197	2.31888	1.81819	1.62398	2.17634	1.91482	2.02815	2.23454	1.98129	1.71572	1.83736	1.30641
P06748	0.794787	1.22761	0.431769	1.49751	1.84449	1.92671	1.90888	1.66249	1.70056	1.76695	2.27331	2.10934	1.80932	1.75982	1.65557	1.46989	1.57041
P06753	1.2462	1.32842	1.40725	1.00362	1.35044	1.02421	1.35915	1.4279	1.36358	1.9088	1.4206	1.43083	1.34494	1.09054	1.11854	1.34186	1.21189
P06756	0.537069	0.716015	0.629859	1.03541	1.16359	0.455917	0.561758	0.168348	-0.0855051	0.40029	0.207341	0.142109	0.0879362	0.335859	0.596516	0.244081	0.770708
P07099	1.94132	2.23044	1.48107	2.50074	1.71637	1.89192	1.61417	1.59848	1.70854	1.70515	1.7966	1.77043	1.40779	1.19722	1.42815	2.03815	1.78384
P07108	0.319484	-0.00876033	1.19475	0.27922	0.471491	1.3194	0.750406	0.148708	0.184899	-0.283654	-0.0330104	0.512873	0.94932	0.949454	0.364915	0.124343	0.324437
P07195	2.57048	2.36348	2.35775	1.38232	1.57482	1.74545	1.84867	2.12626	2.18307	2.14201	1.94349	2.30965	1.91627	2.15248	2.03858	1.98302	1.85554
P07196	-0.684066	-1.2544	1.78678	-1.61554	-1.55298	-0.0834982	-1.6396	-1.0346	-0.286892	-1.01344	1.35616	-1.00375	-0.0783017	-1.42037	-0.195043	0.431807	0.37296
A0A087WUQ6	1.10552	1.26599	1.01456	1.05296	1.26601	1.73022	1.49268	0.990157	1.163	1.33489	0.687669	1.68721	1.00472	1.55139	1.02423	1.16949	1.04309
P07237	1.54924	2.06522	1.29282	2.18856	2.32783	1.83461	2.18782	1.70328	1.88738	2.06664	1.58288	1.86495	1.66192	2.23775	1.69171	1.76141	1.88175
P07305	1.53341	1.90856	-0.358471	0.586964	0.240101	-0.394066	0.646517	-0.357226	-0.467205	1.26429	-1.14018	0.796725	1.39791	0.727396	0.791044	-0.430224	0.276124
P07339	1.89068	1.90029	1.74693	1.14248	1.40164	1.52436	1.6214	1.33347	1.00115	1.8878	1.59987	1.89637	1.79412	1.98495	1.46494	1.2663	1.62847
P07355	2.5582	3.24453	1.91033	3.61872	3.49111	3.52176	3.48655	3.18909	3.18303	3.6057	3.24188	3.38837	3.23402	2.87668	3.45805	3.06715	3.43611
P07357	0.0187307	0.273651	-1.04397	-0.589989	-0.404152	-0.369007	-0.470432	-1.29852	-1.25506	-1.19709	-1.38974	0.765144	-0.426172	-0.203693	-0.811094	-1.2175	-1.14711
P07384	1.36449	1.20227	1.41535	1.55002	1.508	1.4282	1.67332	1.11527	1.09335	1.51834	0.84641	1.20535	1.10786	1.05761	1.33251	1.18048	1.09783
P07437	2.21523	2.24048	3.20985	2.8562	3.06523	3.12537	2.86294	2.61848	2.61553	3.08482	2.66387	3.00487	2.71996	2.73684	2.69056	2.60326	2.41333
P07451	1.01834	1.3384	0.247883	0.274441	0.694815	2.02973	0.513336	2.17864	1.76706	1.81327	-0.0602599	2.53868	2.36277	0.292917	2.4503	-0.281109	1.54066
P07585	1.86022	2.10036	0.688143	1.2869	1.20439	0.999637	1.15577	1.26686	1.1574	0.959516	0.857902	1.87323	1.22053	1.80341	1.20346	0.518196	1.84745
P07602	0.337059	0.264251	1.33321	-0.839675	-0.432129	-0.375826	-0.110354	0.196569	-0.614192	-0.351223	0.644204	-0.123031	0.487231	0.914051	-0.185447	0.44891	0.893274
P07737	2.16294	2.0905	1.923	1.58836	2.29854	2.27341	2.39728	2.24675	2.35293	2.34115	1.98582	1.76826	1.97833	2.59945	2.31047	2.30105	2.24579
P07741	0.76285	0.83911	0.445271	0.769604	1.18361	1.52901	1.53853	0.961278	0.856632	1.42472	0.602442	1.15832	1.33577	1.01797	1.23189	0.581709	1.00479
P07814	0.941748	0.889849	0.336248	1.0978	1.05556	1.25063	1.43683	1.27408	1.04035	1.21975	1.16919	1.35138	1.35958	1.28806	1.32392	0.997661	1.07033
P07858	0.87917	0.76346	0.337575	0.631046	0.631781	1.74758	1.31759	0.814248	0.917444	1.31787	0.735613	0.91232	1.5723	2.24238	1.08369	0.776111	0.956696
P07900	2.19484	2.38033	2.74097	2.70134	2.14596	2.96288	2.74582	2.25778	2.33595	2.81773	2.24976	2.51892	2.39129	2.67554	2.41358	2.44535	2.1912
G3V4W0	0.603638	1.35853	0.498887	1.70765	1.35541	1.28815	1.30111	1.58336	1.73112	1.90577	1.69406	1.57561	1.82741	1.38163	1.47531	1.34496	1.43465
P07942	0.299607	0.312139	-0.656122	0.891485	0.895338	-0.741882	-0.284663	0.243932	0.351742	0.0662101	0.0861058	-0.151042	-0.427527	-0.0381722	-0.996855	0.4243	0.103001
P07954	1.49661	1.35003	1.42209	0.836829	0.626815	1.04097	1.12146	1.26844	0.734731	1.08825	0.694971	1.36115	1.57084	1.09172	1.26209	1.30356	1.27802
A0A087WTA8	1.12048	1.23211	-0.796909	0.488265	1.31962	0.548096	0.00979019	1.17446	1.6073	-0.228135	1.34094	0.497465	-0.332005	-0.388814	0.20001	0.579022	1.12786
P08133	1.91977	2.4375	2.00574	2.51649	2.65514	2.29303	2.13147	1.77611	2.06353	2.41059	2.29073	2.31776	2.07327	1.86098	2.25957	2.22404	1.99365
P08183	-0.492285	0.233803	-0.758762	-0.775528	-0.939598	-0.625595	-0.796392	-0.0850602	-0.719585	-0.864251	0.625983	-0.219267	-1.48529	0.395021	-1.28773	1.46005	-1.14362
P08195	1.07807	1.04707	1.65769	0.467907	0.340214	0.309513	0.938701	0.00547239	0.278065	-8.19765e-05	-0.146196	0.842835	0.529465	0.602589	0.163046	0.174205	0.131081
P08237	1.82558	1.42964	1.72353	1.52592	1.13598	1.68958	1.87012	1.01335	1.02951	1.35439	0.627159	1.40331	1.54947	1.18782	1.25367	1.68149	1.22944
P08238	1.40542	1.68591	2.07014	2.25948	2.27136	2.56329	2.36699	2.005	1.95257	2.50835	1.93442	2.22188	1.99506	2.28141	2.26468	1.89733	1.74106
P08247	0.93028	-1.7651	1.97993	-1.04046	-0.607682	-1.20442	0.519398	-1.22613	-1.67143	-1.51462	-1.39234	0.950277	-0.251234	0.680172	-1.26286	-1.70701	-1.47563
P08559	1.20758	0.981114	1.29167	0.948252	0.211029	0.893657	1.18125	0.988243	0.786999	0.754019	0.50419	1.33644	1.32205	0.935903	1.24081	0.925885	1.1533
P08571	0.453015	0.420556	-0.33119	1.23787	0.12449	0.788111	0.661199	0.414855	0.614404	0.892895	0.219982	1.09475	0.679298	0.619199	0.658108	0.629184	0.590106
P08575	-0.412897	-0.596013	-0.364337	0.171102	-0.362048	-0.491773	-0.340506	-0.0415248	-0.0539975	0.401991	-0.570028	0.656951	0.300504	-0.410918	-0.374691	0.0574166	0.065796
P08603	1.91072	2.09012	0.914077	1.47016	0.768773	1.09253	1.23936	0.927966	1.18089	0.501432	0.895194	1.74054	1.43737	1.57614	1.17669	0.999423	0.44009
P08670	2.79863	3.17057	2.95579	2.44968	2.14121	2.41291	2.32631	3.38339	3.90395	2.77508	3.64714	2.42999	2.25888	2.49397	2.62437	3.70236	3.35406
P08697	0.484565	0.260611	-1.21798	0.0268884	0.633001	0.424303	0.0396044	-0.339216	-0.318951	-1.09618	-0.654909	0.830471	-0.162476	0.293628	-0.0428226	-0.876525	-1.77434
P08708	0.745058	1.11438	0.212409	0.610134	1.22974	1.27481	1.07744	1.14519	1.22829	1.51894	1.12687	1.03772	0.915733	1.12356	1.18999	0.859244	0.890384
P08758	2.23664	2.82601	2.20479	2.47447	2.48853	2.65942	2.36399	2.09806	2.16331	2.67591	2.02771	2.40131	2.2871	2.0384	2.54249	2.43696	2.30072
C9J9K3	1.21367	1.6368	1.07399	2.0344	1.78393	2.00508	1.65624	1.65751	1.57742	1.8695	1.59136	1.87251	1.65854	1.93578	1.88206	1.6724	1.66023
P09012	0.00259975	0.520653	-0.0527968	0.426036	0.460436	-0.286721	0.188111	0.948479	0.774339	0.910917	0.794875	0.549771	0.687548	0.216798	0.651962	0.70484	0.615152
P09104	2.35948	1.37326	2.25501	0.284142	1.48984	0.110656	1.67645	0.211291	0.396735	0.547673	0.695256	1.89027	1.39057	1.72666	0.330962	1.10312	0.967574
P09110	0.28222	0.258419	0.304831	0.806383	0.545004	0.409187	0.763051	0.0338848	-0.0303193	0.0350791	0.3843	0.551141	0.0590701	0.545209	0.300097	0.0779885	0.162879
P09211	2.02587	2.17289	2.09575	2.09273	2.59795	3.10747	2.59825	1.87989	2.18261	2.47105	2.16774	2.46388	2.28072	2.50717	2.5489	2.42062	2.14602
P09382	1.74594	1.94721	1.93014	1.32154	2.11047	1.41833	1.98413	1.53355	1.6144	2.07533	1.9967	1.2285	1.66854	2.17856	1.66995	1.89469	1.67653
P09429	0.00400926	1.6404	0.121243	1.27163	1.81122	1.59871	1.67287	1.60539	1.59759	1.80281	1.58424	1.54033	2.06142	1.24451	1.83191	1.4891	1.34167
P09455	0.0399377	-0.388681	0.690182	-0.702407	1.31928	1.15287	0.598525	0.93631	0.390959	0.280696	0.679497	0.178499	-0.230766	-0.00159215	0.984548	1.16317	0.455764
P09488	1.66707	-0.780196	-1.53403	-0.529956	1.71328	-1.05875	-0.71429	-0.539777	0.340422	-1.21792	-0.425405	1.88227	0.374579	-1.55471	-1.21221	-0.0880835	-0.392806
P09496	0.196396	-0.0888835	0.300888	-0.907189	-0.759537	-0.962626	-0.403105	0.423893	0.25475	-0.0639206	-0.408148	-0.104381	-0.446815	0.196014	0.122612	-0.178306	0.138732
P09525	1.35096	1.69412	0.845319	1.84481	1.72096	1.88345	1.87012	1.72112	1.76454	2.1234	1.79839	1.88561	1.24511	1.18623	1.88298	1.79755	1.66814
P09543	0.743839	0.816791	2.19092	0.520007	0.468309	0.221275	1.1901	0.543416	0.507474	0.281817	0.605419	1.63678	0.795867	1.33489	0.374565	0.165385	0.786158
P09619	0.16175	0.417535	-0.0309199	0.888078	0.181305	-0.126194	-0.614145	0.137566	0.432307	0.296534	0.547206	0.39533	0.0648566	-0.524713	0.407812	0.28974	-0.164302
P09622	1.56523	1.58969	1.36456	1.16677	1.24388	0.943107	1.2862	1.34021	0.948059	1.16878	0.983762	1.46874	1.23778	0.90876	0.937926	1.22451	1.34457
P09651	0.995169	1.13977	0.599555	1.5869	1.48317	1.51618	1.496	1.93447	1.89864	2.24212	1.81579	1.81419	1.95064	1.71262	1.77761	1.79755	1.68614
P09871	0.844162	0.942893	0.0283526	0.520862	0.138761	0.689119	0.525937	-0.0773431	-0.297662	0.0324899	-0.277765	0.381024	-0.134649	0.135345	-0.0473168	-0.431892	-0.140348
P09874	0.995953	1.02098	-0.227007	1.67337	1.5286	1.45424	1.68048	1.39002	1.3013	1.51484	1.03068	1.22246	1.72084	1.34908	1.63824	0.905365	1.01478
P09936	1.88144	0.971388	2.42581	0.366033	1.6745	0.436088	1.94308	0.58125	-0.0648359	1.71962	1.5587	1.74495	1.73987	2.28516	1.01525	0.555287	0.803953
P09960	1.03811	1.07866	0.913854	1.24356	1.27735	1.50935	1.34572	0.932288	1.07968	1.24664	1.16716	1.29419	1.2059	1.05156	1.36252	1.21537	0.939244
P09972	2.31288	2.12118	2.42272	1.19161	1.3255	1.63366	1.60485	0.721511	0.551979	1.08836	0.543843	2.04323	1.6685	1.6675	1.29664	0.765251	1.18107
P0C0L5	2.2242	2.15651	0.9596	1.63522	1.24319	1.77261	1.69039	1.07091	0.708154	0.591445	0.758313	2.05537	1.30386	1.52105	1.11253	1.02748	0.823534
Q71UI9	0.325126	0.801344	-1.08198	0.486544	1.43386	1.10979	1.23601	1.12737	0.654792	1.29264	0.769328	0.532313	1.6649	1.03402	1.42483	0.890211	0.953627
A0A075B6L0	2.14468	2.01401	1.10852	0.609057	1.03871	1.05643	0.937523	1.41647	1.11135	1.11196	1.40264	1.41376	1.6373	1.33855	1.57462	1.04397	1.4493
P0DMV9	1.90877	2.46233	1.87821	2.281	2.22972	2.29552	1.93651	1.81222	1.99515	2.13408	2.27493	1.99381	1.92224	2.04642	2.24012	1.85085	1.65543
P10155	0.311613	0.573748	-0.678592	1.05362	0.961112	0.842529	0.731807	0.471322	0.410564	0.615202	0.46296	0.472939	0.664716	0.210739	0.736349	0.51902	0.364926
P10253	0.275489	0.166366	-0.303425	0.68548	0.619456	-0.0956751	0.542369	0.645539	0.853625	1.03063	0.117438	0.714139	0.46086	0.992755	0.535798	0.112876	0.724654
P10301	0.828456	1.32321	0.747225	0.0701844	1.05132	1.29288	0.228204	0.141924	0.52459	0.843261	0.660314	0.140511	0.029369	0.512024	0.617008	0.371718	-0.187537
P10412	1.98142	2.41284	0.889251	1.77775	1.74402	1.25601	1.80589	0.645861	0.125818	2.33997	0.19375	2.14499	2.13436	1.32918	2.09949	0.531562	0.677182
P10515	0.0253435	0.00431478	1.14005	0.340592	-0.019717	-0.106611	0.761657	0.586551	-0.0868333	0.174817	-0.190199	0.77447	0.977005	0.618666	0.872327	0.845346	0.893772
P10599	1.22481	1.09328	1.55523	0.567753	1.69335	1.8188	1.3154	0.80433	0.95438	0.902293	1.40302	1.08183	1.46673	1.73965	1.5287	1.01894	1.13038
P10643	1.0586	0.241818	-0.186994	-0.932335	0.253485	-0.21456	0.329807	0.11812	-0.0710135	-0.590806	0.0286869	-0.406705	-0.323837	-0.920578	-0.143112	-0.319976	-0.0574599
P10644	-0.172946	-0.0271493	0.000975761	0.426626	0.366035	0.222851	0.318749	0.248274	0.179212	0.643327	0.227555	0.219117	0.497084	0.238154	0.302582	0.0304142	0.104437
P10768	1.42224	1.46653	1.25652	0.857885	0.967755	1.02905	0.686309	0.988576	0.936276	1.23275	0.930391	1.03468	1.26081	1.06538	1.30047	0.938555	0.910385
P10809	2.0416	2.2821	2.01968	2.14346	1.80456	2.13064	2.22702	2.03888	1.63394	2.22922	1.17014	2.14788	2.37072	2.50777	2.01495	1.94794	2.28761
P10909	1.3462	1.32158	1.15551	1.68532	1.59509	1.3302	1.37095	0.951294	1.06695	0.970708	0.670836	1.87387	1.14287	0.911343	1.21803	1.36029	1.52936
P11021	2.0433	2.20387	2.12239	2.67503	2.05826	2.53272	2.27896	2.34731	2.352	2.6884	2.16972	2.28478	2.29854	2.58562	2.53261	2.21944	2.14453
P11047	1.14832	1.35703	0.314217	1.11996	1.04785	-1.05018	0.658963	0.891438	0.915197	0.204809	0.562746	0.30864	0.651914	0.501954	-0.130754	1.03896	0.723152
P11137	0.744199	-1.13163	1.53219	-0.760814	-0.665613	-0.553078	1.15855	-1.289	-1.24922	-1.64972	-0.929831	1.12403	0.139651	0.874644	-1.48158	-0.808001	-1.56566
P11142	2.36564	2.42383	2.49182	2.54951	2.54908	2.71964	2.52945	2.4849	2.47335	2.53323	2.36595	2.5987	2.68926	2.58054	2.64443	2.42128	2.42465
P11166	1.12281	1.22439	1.03692	0.0949092	0.499653	0.000614416	0.113878	-0.122058	-0.0810155	-0.862669	0.324478	0.0446697	0.575003	0.191824	-0.529687	0.659538	-0.312355
P11177	1.56019	1.08459	1.61559	0.807188	0.812537	1.4689	1.34499	1.31383	0.942212	1.00421	0.671026	1.48392	1.39675	1.07106	1.10023	0.90556	1.18233
P11215	0.0908225	0.326175	-0.439925	0.522763	-0.613934	-0.424541	-0.29856	-0.0630765	0.541385	0.576149	-0.39322	0.391155	0.0276284	0.130273	-0.353898	0.26467	-0.177767
P11216	2.01542	1.6165	2.11803	2.13286	1.95188	1.92698	2.34111	1.40739	1.42726	1.67129	1.2564	1.64753	1.3375	1.62275	1.30238	1.17591	1.54124
P11217	1.13134	0.820598	1.3251	-0.714019	1.05134	-0.756007	0.750597	-0.909846	0.349566	-0.89948	-1.28214	0.437999	-0.625421	-0.983519	-0.841896	0.0924642	-0.381776
P11234	0.257014	0.101093	0.474843	-0.0207466	0.716052	0.0272822	-0.414691	0.00544114	0.179959	0.210825	0.431102	-0.126328	-0.142697	-0.590634	-0.186736	-0.0960104	0.381819
P11277	1.86957	1.43498	1.87002	-0.251436	-0.0942177	0.859522	0.687305	0.616625	0.50377	-0.584508	0.227744	0.668599	1.36509	0.377409	0.501186	1.18769	-0.274686
P11279	0.496259	0.664643	0.503518	0.233912	0.299065	0.835627	0.325646	0.561835	0.25569	-0.882919	0.534465	0.191945	0.356042	0.245445	0.590065	0.532434	0.775087
B7Z9I1	0.405272	0.955967	0.0339988	0.493222	0.185434	-0.0720162	0.194844	0.419608	0.458788	0.507989	-0.360148	0.330427	0.83502	0.707062	0.62875	0.591657	0.597968
P11387	0.15462	0.596162	-0.80287	0.773271	0.717535	0.80052	1.06256	0.277848	0.474605	1.09818	0.659891	0.0520874	0.669444	0.195431	0.510457	-0.0786359	0.131669
P11413	1.10209	1.29414	0.80452	1.56355	1.64255	1.69316	1.53171	0.999105	1.06047	0.846257	0.446593	1.29918	0.904676	1.04146	1.07553	0.766495	1.22973
P11498	-0.0157499	-0.050293	1.18172	1.651	1.47533	0.812777	1.09216	0.701416	0.804571	0.797526	0.266607	0.973165	1.01986	0.806592	0.858553	0.764656	1.31706
P11586	0.598131	0.75957	0.982736	1.5094	0.797929	1.58184	1.54306	0.543349	0.762045	1.05193	0.498595	1.02705	1.17448	1.4759	0.881516	1.01653	0.42865
P11717	0.367107	0.452735	-1.05039	-0.231669	1.28093	-0.166131	-0.0475035	1.37918	1.06218	0.318957	0.244931	0.73755	0.535989	0.612151	1.13017	0.38571	0.985825
P11766	1.58788	1.48522	1.00533	1.44239	1.06364	1.51588	1.42489	0.814685	1.0597	1.12426	1.08014	1.17245	1.04502	1.52813	1.28897	1.22923	0.940372
A0A087WTT1	0.568028	0.658637	0.292385	1.25708	1.07245	1.25819	1.22556	1.21474	1.10265	1.2357	1.02176	1.02303	1.15679	1.2214	1.39884	0.978723	0.974854
P12004	-0.230327	-0.0974132	0.416998	0.165333	0.525745	0.186461	0.146402	0.628902	0.445938	0.664372	0.699801	0.129633	0.752051	0.938552	0.60121	0.885054	0.0849249
P12109	0.985434	1.52915	0.925143	-0.0145952	0.063134	0.345399	-0.142725	0.845419	0.729187	0.523207	1.04122	-0.400232	-0.651003	0.906137	0.826535	0.434846	1.20607
P12110	1.05305	1.297	0.553502	-0.87968	0.483054	0.237758	-0.180183	0.752374	0.655529	0.713185	0.892054	0.0826578	-0.209285	0.0191988	0.596025	0.514834	1.02081
P12111	1.83619	2.11124	1.52337	0.368992	1.58166	0.150245	1.03249	1.18085	1.28689	0.165566	1.21611	0.574435	-0.0694225	1.25403	-0.0022668	1.24192	1.96593
P12236	1.70941	1.96134	2.4604	1.08216	0.851907	1.03982	1.13805	1.56116	1.56348	1.26332	1.1525	1.67946	1.63941	1.30294	1.29453	1.97758	1.85656
P12268	-0.108934	0.218961	-0.40473	0.0396212	0.405872	0.988	0.449897	0.724057	0.776016	0.830804	0.414523	0.673214	0.768482	0.934931	0.645789	0.684939	0.771078
P12270	0.502548	0.775868	0.267922	1.29727	1.00736	0.620774	0.822558	0.747618	0.540987	0.932127	0.661449	1.02926	1.28433	0.981946	0.92623	0.974207	0.733138
P12277	1.62159	1.57628	2.67942	2.12629	1.60926	1.51851	1.87078	-0.156199	0.816998	0.217653	1.58991	2.38247	1.56251	1.89346	1.38935	0.475522	1.46639
P12429	0.787934	1.55473	0.60166	-0.1239	-0.255769	1.81973	1.18743	0.120992	1.48976	1.94206	1.50421	1.4582	0.293192	0.570789	1.69325	1.59387	1.1682
P12532	1.51911	0.394375	1.74445	-1.37933	-1.11388	-2.08818	1.24745	-1.44246	-1.34023	-1.40557	-1.3762	1.24162	1.10253	0.72257	-1.96803	-2.42891	0.46777
P12814	2.33531	2.71152	2.14205	1.76464	1.41394	1.71163	1.85084	1.07372	1.24211	1.63268	1.21701	1.41719	1.61319	2.22895	1.28674	1.52272	1.06432
P12830	-1.06508	-0.940675	-0.261338	0.80491	0.35798	0.439199	0.757892	-0.0857923	-0.402861	0.429353	-0.109329	-0.768486	0.23758	-1.54215	0.839333	-0.662633	0.117289
P12955	0.409502	0.198917	-1.28045	0.667418	0.258809	0.867634	0.811179	0.321862	0.250265	0.519505	0.289203	0.263635	9.11413e-11	0.333269	0.652804	0.25444	-0.070219
P12956	0.76478	1.19734	0.632536	1.914	1.65703	1.70567	1.60092	1.40739	1.2952	1.59897	1.56952	1.65594	1.59501	1.83758	1.78964	1.40097	1.34693
P13010	1.06353	0.971876	0.569833	2.02841	1.79817	1.77627	1.87338	1.27429	1.08845	1.68226	1.35789	1.52725	1.22426	1.544	1.62485	1.23245	1.19077
P13073	1.15595	1.0919	1.89392	-0.397367	-0.00300518	0.683306	0.797483	1.2556	1.21459	0.495075	0.899559	-1.10928	0.918426	0.482165	0.480412	0.96741	1.55774
P13489	1.35951	1.56274	1.10591	1.79983	1.4864	1.84199	1.35832	1.32152	1.49168	1.77117	1.4626	1.57967	1.31883	1.76176	1.57763	1.60194	1.23766
P13591	1.61423	1.15183	2.39983	-0.46117	-1.36986	-1.13004	1.10625	0.0143966	-0.741966	-0.635382	0.0960953	1.35737	1.01283	1.04763	0.574763	1.18716	0.347383
P13611	1.54974	0.787655	1.63965	1.15403	1.90515	-0.775254	0.688133	1.66917	0.334593	-0.114282	0.542951	0.416086	-0.285368	1.32235	0.523174	-0.185865	1.00105
P13637	1.64455	-0.454139	2.37839	-0.872054	-1.13368	-0.588461	1.00096	-1.14801	-1.01993	-0.937131	-0.855458	1.47902	1.57816	1.50313	-1.02225	-1.03935	1.11062
P13639	1.62994	1.90842	1.52353	2.27154	1.72962	2.33834	2.10045	2.03042	1.98099	2.24127	1.98568	1.98812	2.03071	2.1906	2.08696	1.7507	1.80746
P13667	1.265	1.42166	1.07135	1.94156	1.68577	1.6632	1.67668	1.48121	1.36959	1.71364	1.53351	1.53749	1.05878	1.77608	1.63508	1.56225	1.09836
P13671	0.504845	0.48841	-1.11129	-0.00270356	0.404217	-0.19578	-0.703707	-1.22116	-0.962461	-1.30749	-1.12499	0.499068	0.121125	0.0462773	-0.727916	-0.97989	-0.760076
P13674	-0.367079	0.246493	-0.601669	-0.765824	0.707816	-1.00199	-0.328307	0.0691184	0.337106	0.428131	-0.104182	-0.460266	-0.898182	0.80268	-0.295637	0.142018	0.000374029
P13693	0.78788	0.987841	1.16308	0.575087	1.66548	1.66275	1.5921	0.997787	1.16786	1.08376	0.816504	1.05967	1.42027	1.40431	1.27273	0.832834	1.08882
P13716	1.2692	1.47517	1.03778	0.99558	0.851974	1.45958	1.07467	0.587268	0.691212	0.518229	0.73881	1.08102	1.03917	0.927073	0.784469	0.283005	0.371935
P13796	1.07464	1.23394	0.612973	1.60482	1.08203	1.40949	1.35457	1.12456	1.41421	1.69341	1.19788	1.68532	1.13948	1.50717	1.07769	0.982627	1.00822
P13797	0.799126	1.28543	-0.474379	-0.109062	-0.0677715	-0.173194	-0.273311	0.0620361	0.108276	0.500694	0.805638	0.436736	0.486129	1.33571	0.516342	0.0541035	0.500984
P13798	1.00792	0.657603	1.03365	0.609311	0.47105	1.24565	1.21536	0.585196	0.505575	0.792872	0.329481	0.741728	0.705686	0.586943	1.06913	0.544975	0.828469
P13804	1.33377	1.34445	1.15844	0.903035	0.534233	0.78139	1.02313	1.36402	0.998534	1.25232	0.669853	1.31816	1.20373	0.979479	1.24548	1.44152	1.52463
P13807	-0.483144	-0.575667	-0.249176	0.365027	0.0968054	0.822936	1.06504	0.21802	-0.0370208	0.0561408	0.105056	0.00940208	0.509776	0.0362311	0.0570127	0.431593	-0.548956
P13861	0.591104	0.820519	0.977741	0.719644	0.959315	0.866685	0.647578	0.69498	0.690715	0.962322	0.670852	0.863043	0.283694	0.503648	0.708806	0.47092	0.817797
E9PNW4	1.14641	1.43294	0.890265	-0.290255	0.307219	-0.223141	0.35194	0.897241	1.15596	0.635293	0.893195	-0.941378	0.613391	0.668366	0.740529	0.827827	0.827275
P14136	2.42161	1.8779	2.9993	0.690848	-0.589194	-0.0812178	2.5504	-0.242562	-0.367682	-0.222392	-0.222005	2.98449	2.37474	2.50419	-0.397267	0.883936	2.49708
P14174	1.17049	0.840791	1.40326	1.23296	2.21726	2.19851	1.9993	1.06811	1.21475	0.863239	1.31304	0.916749	1.49182	1.91269	1.38148	1.34563	1.3609
P14317	-0.73871	-0.726377	-0.72323	1.15886	9.11413e-11	0.547779	0.241463	0.245243	1.07197	1.31198	0.405917	0.400938	-0.216318	-0.680458	0.381828	-0.755487	-1.05766
P14324	1.02199	0.69041	-0.296104	1.19692	0.0918032	0.807715	0.896818	0.702343	0.555047	0.122661	0.626773	0.155933	1.23262	0.949281	0.436942	0.738412	0.683755
P14550	1.03346	0.944811	0.912989	1.54937	1.28695	1.39152	1.3015	0.54572	0.802488	1.34599	0.869059	1.41031	1.07031	1.28244	0.989133	0.789806	0.885977
P14618	2.83234	2.7225	2.70686	2.84586	2.98349	3.19246	3.26988	2.42639	2.27973	2.70925	2.40729	2.79993	3.05926	2.97869	2.40061	2.69786	2.75012
P14625	2.2121	2.44766	2.19645	2.60991	2.41249	2.72895	2.50442	2.30455	2.09226	2.67564	1.96775	2.368	2.26383	2.67904	2.28406	2.13952	2.00145
P14866	0.977864	1.46341	0.515551	1.51641	1.07343	1.20995	1.22847	1.50796	1.50871	1.41531	1.48668	1.32108	1.62387	1.30277	1.57833	1.43756	1.30626
P14868	0.792001	0.934349	0.666969	0.867525	1.22271	0.690318	1.37977	0.934124	0.861746	1.0794	0.901967	1.14146	1.15077	1.18979	0.906095	0.887966	0.91205
P14923	0.458339	0.691394	0.309614	1.25797	1.39714	0.672213	0.469618	0.57011	1.73412	1.09868	1.23536	0.753796	0.781995	0.0519459	1.07111	1.44247	0.867718
P15104	1.40704	0.908867	1.66048	1.60597	1.16616	1.78144	1.30919	0.695522	1.54192	0.801613	0.0940367	1.46205	1.67382	0.980397	1.20651	1.86706	1.22798
P15121	1.62715	1.31678	0.753315	1.62796	1.47715	1.42192	1.51621	1.47226	1.44585	1.62528	1.55396	1.60594	1.68724	1.71504	1.49859	1.39321	1.44828
P15144	0.204051	0.226275	0.455313	2.06983	1.42833	1.10845	0.986091	0.67394	1.06216	1.38931	0.741363	-0.0980299	-0.706001	0.564429	1.30267	0.758648	1.3104
P15170	-0.628611	-0.387564	-0.411644	0.0715208	-0.0487733	0.394142	0.389584	-0.0154228	0.0360307	-0.227838	-0.0835614	-0.0332095	0.236372	0.391829	0.244972	-0.0688192	-0.258003
E7EQR4	1.44108	1.09646	0.803875	0.76712	1.17518	1.13165	0.654248	1.62931	1.63572	1.72002	1.16028	1.03873	0.924533	1.27419	1.55406	1.08122	1.49096
P15559	0.650839	0.494894	0.72656	1.08513	0.386715	1.18306	1.38651	0.779733	1.44573	1.08005	-0.137038	1.29108	0.187404	1.17784	0.876468	-0.654223	0.696923
H7C3P4	-0.578899	-0.577979	-0.131106	-0.156241	-0.0595567	0.0745123	0.638182	-0.213643	-0.294464	0.0940339	-0.350703	-0.284313	-0.501961	-0.224489	-0.1483	-0.54875	-0.119747
P15880	1.02992	1.22121	0.642027	1.02162	0.913392	0.815563	0.995066	1.21435	1.2043	1.378	1.15481	0.88119	1.3795	1.20497	1.42441	0.878736	0.904063
P15924	1.12074	1.21252	0.87959	1.24537	1.27512	1.20749	0.516746	1.98793	2.44864	1.96034	1.89268	1.54872	1.50853	0.552746	1.4502	2.57547	1.75942
H0YD13	0.387232	0.599919	0.410796	0.795968	1.31306	0.106061	0.780385	-0.589458	-0.394818	-0.722043	-0.278117	-0.009828	0.421444	0.912027	-0.835486	0.444667	0.0951884
P16152	1.69815	1.61681	2.12986	1.14737	1.40186	1.86932	1.83207	1.36878	1.49929	1.92977	1.81827	1.89535	1.81001	1.89293	1.83533	1.4556	1.55012
P16401	0.124284	0.47511	-1.95701	1.34628	1.50936	0.258928	1.27963	-0.231311	-1.0941	1.52212	-0.822781	1.12256	1.54718	0.686939	1.59626	0.0214534	-0.464582
P16615	0.992704	1.04378	1.6629	1.59484	1.20834	0.625996	1.10633	0.762403	0.753942	0.672188	0.462755	0.991962	1.03014	1.26538	0.793886	0.895685	0.912641
P16949	1.60979	0.623174	1.1501	-0.313245	0.429609	-0.367767	0.453329	0.621002	0.502034	1.06035	1.28575	-0.879831	0.133227	0.516885	0.373669	0.699423	-0.067852
P17174	1.77386	1.10097	2.06579	1.1819	0.728863	1.75188	1.62668	0.637355	0.396344	1.14022	0.238975	1.54338	1.901	1.2833	0.840973	1.05933	0.83964
P17252	0.213376	0.481742	1.12229	1.10339	1.31142	0.226715	1.20809	0.194283	0.561207	0.529029	-0.204352	0.751653	0.415896	0.574115	-0.530844	0.00655289	0.027451
P17480	-0.678219	-0.79798	-0.857355	0.552161	-0.558022	0.2295	-0.432779	0.0572773	0.193672	0.655972	0.0727894	-0.221636	0.341066	-0.155411	0.317358	-0.266006	-0.20628
P17612	0.544543	0.345663	0.832565	0.773271	0.662519	0.591286	0.346663	0.163851	0.470195	0.506824	0.352509	0.704765	0.268954	0.66126	0.581781	0.273563	0.264155
P17655	1.08543	1.16514	0.950782	1.52078	1.54999	1.688	1.60522	1.30243	1.3026	1.87777	1.24578	1.44713	1.51569	1.31845	1.51845	1.61635	1.50032
J3KTA4	-0.419376	-0.481163	-0.380806	0.844276	0.983258	0.94587	0.780831	0.713413	0.743417	0.979721	0.766896	0.341965	1.0793	0.713238	0.98472	0.810018	0.753988
P17858	0.807157	0.935926	1.12835	1.31827	1.55339	1.16081	1.48069	0.794993	0.78089	1.11404	0.87223	1.28191	1.13245	1.23894	1.02163	0.903249	0.696358
P17931	0.987597	1.10749	0.902416	1.03269	1.34947	1.20159	1.08504	1.23312	1.47956	1.27616	1.28867	0.939524	0.996115	1.1296	1.31998	1.51066	0.982964
R4GNH3	0.394674	0.462669	0.23116	1.17426	0.795443	0.651765	0.522397	0.400244	0.593631	0.762376	0.588952	0.866511	-0.231198	0.647644	0.722656	0.414795	0.546456
P17987	1.10802	1.38506	1.096	1.34541	1.18816	1.54252	1.10005	1.01834	0.998722	1.35064	1.07497	1.29918	1.17847	1.30281	1.20807	0.988355	1.16014
P18077	0.316175	0.0203981	-1.78547	-0.836	-0.920767	-0.73286	-0.343521	0.689354	0.993391	0.40036	0.97614	-0.825726	0.182307	0.421576	0.644096	0.53487	0.576431
P18085	0.26146	0.274513	0.340219	-0.12769	0.414281	0.443413	1.10583	0.954091	0.946527	1.16676	1.07414	-0.468438	0.413656	1.02471	0.820188	0.659682	0.898515
P18124	0.869537	1.15478	0.822501	0.519383	0.647449	0.708712	1.24438	0.608964	0.786241	1.40475	0.662452	0.796934	1.4213	1.20791	1.61108	0.0772371	0.621367
P18206	2.45438	2.80611	1.97941	2.48444	1.53607	2.23003	1.69443	1.60709	1.92606	2.00803	1.65878	1.81437	1.97839	1.92039	1.86375	1.92563	1.52972
A0A087WXM6	0.463788	0.860501	-0.178355	0.116008	0.987694	1.09087	0.387313	0.361134	0.121022	1.25382	0.10618	1.29693	1.01436	0.935501	0.858642	0.00953869	-0.198688
P18669	1.90602	1.83432	2.32091	1.41775	2.21161	2.39593	2.16105	1.74049	2.02302	2.19172	1.73755	1.61407	2.49526	2.11895	1.95989	2.0349	1.70544
P19338	0.4079	1.43396	0.972306	2.22184	1.40552	2.31331	1.97707	1.57153	1.43578	2.35165	1.70125	1.89776	2.27118	2.09281	2.18608	1.41473	1.56081
P19367	2.36303	1.85871	2.51018	1.82459	1.51273	1.53533	1.97231	0.79278	0.863464	1.46636	0.648062	1.88786	1.97985	1.88427	0.964269	1.49364	1.13564
P19623	0.466223	-0.351279	-0.119604	0.440323	0.168128	0.979352	-0.186831	0.289906	0.241461	-0.192583	0.540433	0.208956	-0.613926	-0.460066	-0.261202	0.421249	-0.145418
P19652	0.81694	0.614694	-1.20985	1.03464	0.821824	1.32893	0.776937	-0.343679	-0.669945	-0.983795	-1.39359	1.179	-1.65808	0.225938	-0.499222	-0.931256	-1.8552
Q5T985	1.15629	1.25322	0.309871	0.937843	1.08344	0.924938	1.19798	0.56268	0.695608	0.0818992	0.0228216	1.71786	1.14157	1.35855	0.837553	0.574962	-0.0779668
P19827	1.07475	0.978308	-0.919749	0.515465	0.770732	0.831239	1.20213	0.104608	0.194072	-0.205358	-0.185813	1.61103	1.20786	1.35964	0.790745	-0.074076	-0.233436
C9JGI3	-0.127387	-1.04377	-0.569657	0.859331	0.157641	0.763625	0.99287	0.241979	0.0116839	1.30878	0.592004	0.787468	0.599003	0.878419	-0.0246228	0.664474	0.441418
P20020	0.759214	-0.1347	1.64714	-0.710092	-0.0787584	-0.469132	0.328635	-0.135338	-0.0966926	-0.21168	-0.226548	0.595505	0.0845886	0.264086	-0.285245	0.0982482	-0.119141
P20042	-0.29016	0.587098	-0.66638	0.546115	-0.382174	0.785852	-0.713004	0.200934	0.297668	-0.514774	0.472897	0.0338157	-1.05122	-1.03647	-0.764899	0.0737386	-0.260396
P20073	1.01998	1.28435	0.283616	1.41963	0.256405	0.700184	0.397534	0.844514	1.10283	1.07376	0.80416	0.939581	1.05959	0.670408	0.0410133	0.863701	0.795047
P20339	0.865564	0.826032	1.20807	0.427046	1.14826	1.04876	0.917582	0.577436	0.761144	0.796105	0.550877	0.609058	0.91214	0.916136	0.859026	0.613453	0.794121
P20340	0.769862	0.803588	1.05246	0.216493	0.781949	1.08263	0.889074	0.397465	0.640616	1.02309	0.643462	0.490689	0.877193	0.882453	0.728851	0.878932	0.711888
P20618	0.91042	1.23346	1.00761	-0.0274943	1.16877	1.33913	1.02025	0.789144	1.14994	1.12319	0.910219	-0.027341	1.1352	1.17311	1.00107	0.995501	0.941703
P20645	-0.211	0.32599	-0.714641	0.153868	0.302015	0.494403	-0.0524528	0.468856	0.502852	-0.143373	-0.268902	0.159375	0.00750976	-0.465686	0.208737	0.0186513	-0.0514684
P20674	0.0886928	0.0040043	1.47537	-1.05181	0.0286937	0.36817	0.0572158	0.734637	0.529421	-0.0514966	0.335216	-0.870246	0.869326	0.297209	0.154886	0.334133	1.2069
P20700	-0.144657	0.348564	-0.301548	-1.06499	-0.826794	-0.852682	-1.62461	1.44711	1.10736	0.199959	1.50612	-1.23132	-0.225087	0.00566487	0.169777	1.55474	1.11183
P20774	1.39952	1.19872	-0.060254	1.56139	1.27979	1.3115	1.54892	1.59421	1.88356	1.20798	1.79566	2.30997	1.43493	-1.544	1.34265	1.27183	1.97185
P20810	0.139282	0.419627	-1.38645	0.956982	1.38662	1.06196	1.24765	0.351486	0.671301	0.812116	1.0103	0.326118	-0.0129573	0.143381	0.473582	-0.192081	0.155612
P21266	1.61783	1.12708	1.8138	0.749919	1.48644	1.65366	1.10033	0.959449	1.19145	1.51741	1.26033	1.2093	0.523489	0.817197	1.3491	1.30995	0.907578
P21281	1.4969	1.05485	1.83441	1.05081	0.968956	1.46994	1.25629	0.602807	0.685616	1.05482	0.56242	1.4125	1.00753	1.11699	0.540502	0.725641	0.836448
P21283	0.877142	-0.443856	0.757322	-0.988396	-0.592744	-0.859989	-0.937407	-0.252155	-0.0172525	-0.656661	-0.865579	-0.448877	-1.11324	-0.0186367	-1.41858	-0.858208	-0.117687
P21291	2.52528	2.85028	1.03029	0.623042	1.32286	1.23041	1.54686	1.47033	1.31399	1.63069	1.47024	1.13441	1.24861	1.67808	1.48224	1.0647	1.07035
P21333	2.9457	3.61476	2.29368	2.54032	2.54888	1.86964	2.63091	2.20701	1.97938	2.33242	2.40755	2.62795	2.52791	3.07357	2.50339	2.22182	2.10339
P21399	1.28826	1.0688	1.06856	1.66647	1.30384	1.8003	1.73357	0.795614	0.902952	1.18644	0.779244	1.10714	0.801952	0.893756	1.15205	1.15144	0.833233
P21589	0.514793	1.23517	-0.705924	1.37907	-0.0986844	0.58461	-0.080261	0.50564	0.0946936	1.71134	1.09773	1.12136	-0.405248	0.647232	1.24498	0.543751	0.648939
P21796	1.62984	1.46279	2.13694	0.957708	1.156	1.38152	0.869578	1.68183	1.5198	1.47979	1.42723	1.42027	1.42467	1.43734	1.05911	1.7474	1.68913
P21810	2.39357	2.49002	1.73813	1.90994	1.5519	1.86114	2.36612	1.40028	1.57144	1.24049	1.62549	2.2959	1.17497	1.27603	1.19853	1.23694	1.7501
P21912	0.570988	0.781823	1.20845	-0.31126	-0.119037	0.0129272	-0.542228	0.568831	0.537347	0.254423	0.159884	-0.432749	0.395464	0.0686195	0.233185	0.880639	1.01074
A6NNI4	1.12264	1.54679	0.97156	1.55443	1.46093	0.992075	-0.287574	0.491406	0.863753	0.887724	0.740095	0.895682	-0.0307941	0.257658	0.816627	0.260703	0.926368
P21964	0.226146	0.250774	0.221264	1.09689	1.01449	1.21586	0.408335	-0.104648	0.155042	0.289737	0.483125	0.651794	0.195306	0.850037	0.432976	0.285959	0.347419
P21980	1.13675	1.09137	0.614207	1.56008	-1.18708	0.0652567	0.587401	0.949823	0.204642	2.61699	2.13943	0.01558	0.771225	1.25792	1.38916	1.09455	0.0738936
P22033	0.458339	0.303199	0.738949	0.602021	-0.0540979	0.334074	0.0229485	0.155813	-0.088933	0.488128	-0.208353	0.321312	-0.286056	-0.361868	0.334779	0.492557	0.051902
P22059	0.0667629	-0.0444519	0.081963	0.303915	0.252808	0.580408	0.665491	0.193706	0.00558845	0.353004	0.109598	-0.140951	-0.0701831	-0.135066	0.286395	-0.189637	-0.0951207
P22061	1.44853	1.21484	1.67152	1.23547	1.21265	0.981297	1.15263	0.730021	0.965864	0.871125	0.989856	1.00129	1.12276	1.17477	1.11482	0.805604	0.979063
P22102	-0.428357	-0.518086	-0.680724	0.558337	0.198601	1.13759	0.94392	0.307096	-0.0151012	-0.0794577	0.780268	-0.0802444	0.341622	0.70414	0.795307	0.4285	0.422682
P22234	0.830838	0.701302	0.603363	0.541841	0.763458	0.621543	1.06532	0.643925	0.721584	0.66939	0.696139	0.858527	0.935266	1.13017	1.27415	0.924779	0.906719
P22307	0.0264725	0.451923	0.334673	-0.0638415	0.49325	0.069433	0.567658	0.666364	0.536	-0.148337	0.977573	-0.198357	0.796272	1.25926	0.420926	0.53434	0.693605
P22314	1.84997	1.82668	2.1898	2.19706	2.08225	2.4847	2.35714	1.48815	1.76819	2.31961	1.86028	1.97683	2.25484	2.2683	2.14567	1.74598	1.49206
P22392	1.88103	1.88722	2.06387	1.32358	2.23228	2.62978	2.5909	2.23129	2.4058	2.1814	1.83703	2.08913	1.92594	2.225	2.02313	2.02041	2.38408
A0A0C4DFN8	0.00375632	-0.136055	-0.449146	0.191429	0.110122	0.233624	0.945783	0.395719	0.177168	-0.0290917	-0.521268	0.755986	0.4833	0.517002	0.537675	0.493855	0.581405
P22626	1.28719	1.62618	1.03254	2.11905	1.96631	1.99396	1.84417	2.25771	2.08982	2.46644	2.15825	2.21598	2.28086	1.87841	1.93776	1.91524	1.85456
P22695	1.02862	1.31278	1.65051	0.355559	-0.379575	1.07823	0.763631	1.30541	0.964543	0.581492	0.855547	1.01017	1.28966	0.722132	0.756759	1.08719	1.50762
P23141	1.63864	2.38637	0.0974547	-1.08956	-1.33593	-1.64986	-1.03492	-1.4884	-1.66327	-1.05496	-1.69942	-1.39675	-1.12705	0.0983216	-1.53472	-1.53238	-1.65826
P23142	1.16343	1.03353	0.134289	1.24066	1.17376	-0.0240015	0.0335217	0.394604	-0.185673	0.325581	1.37104	0.581043	-0.317688	1.07908	0.0398025	-0.353751	-0.277438
P23246	1.3542	1.5991	0.421658	1.7996	1.11218	1.75332	1.20525	1.69474	1.60025	1.90941	1.65237	1.55075	1.84288	1.48299	1.55627	1.6193	1.34003
P23284	1.79066	2.0035	0.985438	1.198	2.23148	2.13081	2.03734	1.89967	1.92988	2.30707	1.8048	1.18003	1.7943	1.93629	1.94147	1.55467	1.55821
P23381	1.06937	1.19133	0.967227	1.08408	0.609407	1.27081	1.02134	0.629887	0.76034	0.988045	0.546088	0.974922	0.949773	1.73131	0.764128	0.795215	0.554771
P23396	1.37619	1.43845	0.993401	1.47116	1.42282	1.21343	1.47059	1.63377	1.5555	1.61261	1.5314	1.52881	1.50759	1.36437	1.87578	1.59617	1.51907
P23526	1.20843	1.11417	1.14013	1.12962	1.24136	1.09844	1.46591	1.20067	1.06353	1.15337	1.62646	1.53102	1.17566	1.31554	1.24534	1.2433	1.33307
P23528	2.45753	2.27219	2.26706	1.65473	2.37749	2.40011	2.42491	2.28922	2.43387	2.57322	2.13362	2.03884	2.06054	2.64501	2.0565	2.15793	2.01146
P23588	-0.268853	-0.124264	-1.14601	-1.22307	-1.14588	0.0718676	-0.906024	0.392334	0.309864	-0.00190115	-0.0197057	-0.651045	-0.409203	-0.691815	-0.0207724	-0.607059	-0.707353
P23634	1.39176	1.27593	1.95652	1.76447	1.47333	1.01015	1.63623	1.51444	1.01583	1.39986	1.01056	1.58943	1.41239	1.04722	1.41745	1.24254	1.21608
P24534	0.466261	0.490779	0.70847	1.26002	0.882726	1.25223	0.811511	1.09874	0.88175	0.89264	0.67017	1.36283	1.15454	1.15565	1.27527	0.872722	0.92343
P24539	0.873297	1.34568	1.47473	-0.250999	0.146106	0.319778	0.717559	0.840592	0.980526	0.96511	0.196054	-0.207086	0.912358	0.544274	0.662627	1.15055	1.06953
P24666	0.919797	0.835825	0.971262	-0.0852273	0.302258	0.251732	1.04466	0.463174	0.611869	0.522574	0.3371	-0.0341658	0.559365	0.791913	0.304431	0.667126	0.616512
P24752	1.60087	1.91623	1.21163	1.31643	0.981946	0.82026	1.42098	1.32952	0.983348	1.36347	0.82098	1.52032	1.60782	1.21286	1.27632	1.24741	1.57432
J3QSU6	0.72446	-0.511929	0.200674	-0.769343	-1.10468	-1.08579	0.915496	-1.59724	-1.13934	0.827454	1.43562	-0.735946	0.427309	0.147063	-1.45058	-1.52222	0.114069
P24844	1.16856	1.41818	0.315783	-0.491077	0.723258	0.225819	-0.105251	0.268612	0.015277	0.281713	-0.0988434	0.818467	-0.220181	0.697716	0.641049	-0.207368	-0.219335
P25311	0.52279	0.413904	0.104335	0.926354	1.22675	0.904029	0.244399	-0.00152978	0.0734719	-0.596106	-0.284304	1.23016	-0.298624	0.517558	0.608954	0.148876	0.136916
P25398	0.719366	0.864962	-0.189597	0.388781	1.08368	1.32287	1.34783	1.13246	1.14137	1.32952	0.972033	0.908958	1.19905	1.3588	1.29999	0.980649	1.04748
P25705	2.4631	2.59371	2.64407	2.35672	2.14919	2.18972	2.2548	2.18492	2.14292	2.27254	1.50542	2.5074	2.31787	1.98042	2.09611	2.37621	2.3625
P25786	0.917938	1.12341	0.680622	0.144982	0.986383	0.510304	0.842917	0.869658	1.00028	1.20112	0.914101	0.269445	0.990482	0.85519	0.998854	0.86111	0.877668
A0A024RA52	0.768956	1.02379	0.857357	1.48147	1.39086	1.68797	1.18497	0.645002	0.902677	1.21473	0.88108	1.39639	1.21955	1.29346	1.19951	0.982773	0.812811
P25788	0.958145	1.13336	0.384993	-0.0775595	0.867759	0.682987	0.6652	0.61758	1.14122	0.681747	0.866218	0.501078	0.777428	0.691979	0.932764	0.819164	0.637182
P25789	0.896775	0.909012	0.69446	0.470507	0.801453	1.01298	0.58268	0.838784	0.969114	0.927599	0.863104	0.644424	1.08473	0.900021	1.17138	0.944093	0.863053
P26038	2.12037	2.02328	1.45919	2.06656	1.77862	2.27107	1.94322	1.87383	2.10012	2.20258	2.21765	2.05494	1.7533	2.01571	2.16901	1.97555	1.81401
P26196	0.24626	0.491032	-0.350562	0.930551	0.957798	0.916112	0.775045	0.653378	0.380561	0.743304	0.672671	0.471204	0.76561	0.665588	0.859102	0.573181	0.426845
P26232	-0.412667	-0.264294	1.36263	0.58489	0.413295	0.76502	0.744561	-0.172946	-0.218236	0.896432	0.302838	-0.171689	0.22463	-0.0613485	0.610676	-0.401038	-0.457483
P26368	-0.145602	0.361192	-0.257889	1.04447	0.791042	0.852711	0.587018	0.759563	0.317522	0.772221	0.66033	0.243398	0.904629	0.580057	0.682724	0.731875	0.512704
P26373	0.0336579	0.80449	0.312007	0.0917575	0.621875	0.0290241	0.596486	0.523922	0.638939	0.970181	0.889092	-0.304254	0.895567	0.536111	0.971029	0.0727497	0.393442
P26440	0.624942	0.696626	-0.335106	-0.805824	-0.101738	0.321454	-0.280307	0.368072	0.421325	0.111374	-0.249135	0.21526	0.239823	0.209475	0.636555	0.609217	0.806759
P26447	0.625389	0.385682	0.0980898	-0.0613838	-0.596693	0.790744	0.859009	0.631313	1.08156	-0.816287	0.738823	-0.21	0.809003	0.90392	0.41628	0.916096	0.997232
P26583	-0.704037	0.676165	-0.0634794	0.10189	0.828701	0.642029	0.979994	0.809059	0.90419	0.675316	0.48962	0.280623	1.0774	0.259278	0.957096	0.776828	0.635092
P26639	0.79227	0.668415	0.41293	0.520045	0.861019	1.17849	0.950707	0.661837	0.621165	0.300385	0.574991	-0.00234972	0.462999	1.16384	0.750756	0.535159	0.519639
P26640	0.444646	0.443759	0.764958	0.960668	0.63639	0.963534	0.906415	0.849858	0.570418	0.819915	0.961976	0.804711	0.499498	0.739706	1.14958	0.976676	0.620284
P26641	0.92198	0.904267	0.959524	1.55844	1.45426	1.42904	1.57723	1.43716	1.37353	1.65333	1.12648	1.58943	1.50219	1.77574	1.43687	1.19967	1.27666
P26885	0.58074	1.10038	0.561277	1.01873	1.05952	1.00039	0.610098	0.356668	0.450888	0.388738	0.461115	0.0141389	0.399299	0.480352	0.612054	0.450052	0.398236
P27105	1.0138	1.09795	0.53039	0.0329908	0.398766	-0.515663	-0.258136	0.261607	-0.0701242	0.469982	0.649413	0.218513	0.748163	-0.0323121	0.566629	0.28016	0.663746
P27348	1.53613	1.58224	1.21703	0.7797	0.840322	0.351233	1.41542	1.49844	1.64676	1.37707	1.47698	1.16079	1.55211	1.39607	1.72845	1.69104	1.65007
P27361	0.222379	-0.0467294	0.745249	0.519227	0.229583	0.159266	-0.0195132	0.0359146	0.245613	0.0668631	-0.102608	0.510452	0.0564486	0.573112	0.050892	-0.163091	0.107303
X1WI28	0.363812	0.89407	0.119242	0.716014	1.06747	1.31648	0.969705	0.711633	0.653621	1.15018	0.615508	0.75017	1.13907	0.971767	0.975953	0.373745	0.260533
P27694	-0.511886	-0.214437	-0.244746	-0.759145	-0.625163	-0.740788	-0.429224	0.419939	0.0684814	-0.0925901	0.42425	-0.103361	0.462675	-0.130347	0.861876	0.241314	0.349132
P27695	0.757744	0.82245	0.0849204	1.46294	0.699611	1.03233	0.681995	1.10925	1.19672	1.42721	1.20489	1.31487	1.20697	0.818501	1.1356	1.16471	0.828573
F8VPD4	-0.615753	-0.593419	-0.611526	0.257855	0.0744935	-0.374401	0.405753	0.593829	0.140037	0.461164	0.00965816	0.345744	0.163897	0.326005	0.476887	0.792672	0.448775
P27797	1.46409	1.90536	1.23645	1.98396	1.8412	1.56019	1.65793	1.75554	1.72628	2.16515	1.62567	1.8516	1.77226	2.07561	1.69381	1.38737	1.63168
P27824	1.59019	1.76483	1.82773	1.94545	2.06243	1.78934	1.64338	1.57412	1.64949	1.90703	1.67594	1.35519	1.22533	1.40741	1.45284	1.74975	1.45987
A2ACR1	0.241984	-0.468573	-0.8373	-0.911964	-0.624527	-0.626883	0.106321	0.074197	0.481472	0.668587	0.362712	-0.855535	0.273438	0.587865	-0.377962	0.477064	0.132767
P28066	1.11594	1.11281	1.05251	0.5723	1.39	1.39125	1.34708	0.86685	1.14519	0.866404	1.05742	0.619848	1.35917	1.34545	1.23829	1.07466	0.947451
P28070	0.635112	0.712029	0.533625	0.176486	0.90454	1.10742	0.835084	0.395751	0.633889	0.771627	0.53949	0.565432	0.889678	0.984389	0.931826	0.572123	0.393064
P28072	0.754553	0.917986	-0.210801	-0.384456	-0.778341	-0.361715	0.52268	0.383164	0.745204	0.603486	0.291676	-0.658863	0.249262	0.197184	0.555447	0.595084	0.389104
P28074	1.00842	1.03226	0.0347095	-0.0308872	-0.00401155	0.0969016	0.640496	0.454981	0.915612	0.566185	0.571638	-0.522027	0.246642	0.478436	0.722866	0.615516	0.628338
P28161	1.53143	1.01612	1.29822	1.5801	1.43233	1.25322	0.763562	0.499797	0.901995	0.861599	0.844469	1.7368	0.704742	1.06827	0.997548	0.39808	0.569974
P28289	0.585521	0.904202	0.426661	1.5757	1.46306	1.20511	0.970627	0.709105	0.682334	1.14448	0.647996	0.981914	0.714288	-0.00271498	1.27294	0.72796	0.995171
P28331	1.07077	1.05462	1.97955	1.07056	0.510132	0.962149	0.929403	1.17514	0.902748	1.0446	0.729191	1.02469	1.08745	0.452383	0.974321	1.19318	1.33238
P28482	1.65195	1.41689	1.35289	1.1701	1.13975	0.686222	1.08591	0.528046	0.80406	1.00572	0.853315	1.41031	1.02233	1.37684	0.303858	0.775199	0.740908
P28838	1.32375	1.34175	0.999604	1.60969	1.39273	1.66147	1.81149	1.16272	0.919875	1.74543	1.02949	1.75325	1.23516	1.8687	1.116	1.2678	1.3523
P29144	0.65262	0.524261	0.605991	-0.420985	0.460848	0.770624	0.461218	0.499271	0.049937	0.178442	0.36342	0.649155	0.701842	-0.0868656	0.72904	0.458336	0.591905
P29218	0.677802	0.174945	1.02543	0.952071	0.0932821	0.170772	0.610626	0.157952	-0.0651852	-0.36582	0.0976283	0.566256	0.827391	0.38458	0.473054	0.529302	0.552549
P29373	0.736757	0.776371	0.288691	0.129595	0.309066	1.46867	2.35478	1.48272	0.833002	1.70959	1.35363	-0.275571	0.098254	-0.102167	1.43738	2.17697	1.44872
P29401	1.86694	1.76711	1.53291	2.32806	1.49367	2.42623	2.46474	1.97995	2.19091	2.28475	2.35445	2.2652	2.20589	2.12769	2.42559	2.03961	1.94807
E9PK01	0.687001	0.941805	0.750001	0.944971	0.994751	0.930762	1.26978	1.43803	1.39579	1.5183	1.12458	1.38536	1.22422	1.43868	1.27226	0.797547	1.1318
P29762	1.99213	2.06273	1.41753	1.64642	1.89712	2.52163	2.75815	1.99109	2.73992	2.25943	1.28641	1.09918	3.2302	2.05125	2.472	2.61801	2.12611
A0A087WZH7	1.14378	0.659009	0.893103	-0.886994	-1.05488	0.723382	-1.36642	0.925916	1.26362	0.451501	0.865712	0.252454	-0.514269	-0.284438	0.525051	-0.379261	-0.400344
P29992	0.396206	0.485089	0.772713	0.823638	1.30632	0.491763	0.10731	-0.100739	-0.0234793	0.784471	0.855122	0.585407	-0.354557	0.0824677	0.721851	0.328212	0.375692
P30038	1.10346	1.25344	1.0327	-0.112406	-0.206561	-1.09893	0.0596844	-0.347678	-0.596921	-0.0213972	-0.331452	0.326218	0.129272	0.408878	-0.882251	-0.60258	0.0452872
P30040	0.871824	1.0731	0.89691	0.812919	1.35744	1.30039	1.20811	0.80583	0.68799	1.11191	0.613306	1.27694	0.952588	1.14675	0.994913	0.995501	0.974755
P30041	2.30754	2.11654	2.1237	1.82292	2.45742	2.54734	2.36136	1.91935	1.93074	2.11265	1.87787	2.52752	2.63903	2.40389	2.32122	2.03665	1.86052
A0A0B4J2D5	1.019	1.06928	1.20482	1.7741	1.12752	1.65332	1.3655	0.924327	0.809035	1.23533	0.962001	1.92722	1.34482	1.27092	1.15967	0.931384	0.835914
P30043	1.87971	2.3388	1.58993	1.0681	1.82393	1.78581	1.79823	1.33836	1.53165	1.53879	1.49526	1.96977	1.8372	1.53796	1.63619	1.27049	1.11366
P30044	1.61256	1.45325	2.29351	1.60067	1.90218	2.33936	2.0877	1.60065	1.57024	1.64706	1.38751	2.06301	1.87319	1.8499	1.72821	1.76628	1.87917
P30046	1.00003	0.999046	1.02815	0.692945	0.994559	1.54599	1.29741	0.622515	0.659962	0.338344	0.5939	1.08047	1.2068	1.5163	0.848795	0.686604	0.629968
P30048	1.21999	1.67932	1.67006	0.925161	1.26969	1.49175	1.42868	1.14968	1.15568	1.47527	0.701207	1.52487	1.54064	1.17536	1.25775	1.52884	1.387
P30050	1.06291	1.17129	1.04348	0.905415	1.43461	1.56409	1.29276	1.1419	1.36716	1.76266	1.23337	1.18579	1.33677	1.37733	1.35431	1.37531	1.2082
P30084	1.42009	1.50338	1.15933	0.649584	1.41091	1.36906	1.30538	0.840146	1.08425	0.977507	0.726034	0.938525	1.4134	1.09322	1.01655	1.49367	1.02768
P30085	0.496011	0.682749	0.831858	1.09617	1.27354	1.66809	1.20696	0.445498	0.854716	1.05731	0.764757	1.45509	0.564845	1.30692	0.800817	0.466831	0.512129
P30086	2.58214	2.3945	2.7122	1.41153	2.32068	2.51155	2.26941	1.6856	1.95243	2.45648	1.85616	2.21802	2.4387	2.3517	2.11618	2.02382	2.03361
P30101	1.79681	2.12595	1.62406	2.22849	2.17129	2.13194	2.17629	2.01564	2.04406	2.45464	1.94442	2.17682	1.85668	2.10771	1.92729	2.06221	1.47475
P30153	1.22347	1.40403	1.52518	1.77024	1.75691	1.86482	1.49802	0.981393	0.990218	1.41172	0.965488	1.28863	1.36956	1.42809	1.21249	1.02818	1.13316
P30405	0.182633	-0.216948	-0.0493164	-0.113611	0.39961	0.489121	0.587783	0.221207	0.00912865	0.131245	-0.373367	0.527719	0.807119	0.441019	0.187002	0.428992	0.196903
P30453	0.44588	1.21865	-1.10843	0.607659	0.60394	0.423318	0.447144	0.609295	-0.313614	0.488661	0.642989	0.712649	1.04281	1.19474	-0.221744	0.56735	0.489494
P30480	0.109611	0.914135	-1.47121	0.295541	-0.103484	-0.822295	-0.51102	0.451722	0.248659	0.740482	-0.104418	0.649265	0.187178	0.898296	-0.621016	0.204737	-0.0619051
P30533	-0.408071	0.155839	-0.788122	-0.513204	-0.535303	-1.04458	-0.0137004	0.441937	-0.210922	0.161622	0.373593	0.116074	-0.0081581	0.0847558	-0.482199	0.403257	0.088513
P30622	-0.0557973	0.261191	0.439018	0.104463	0.109494	0.217168	0.362171	0.350534	0.445967	0.499027	0.342094	0.21764	0.348955	0.542151	0.514596	-0.126395	0.439155
C9J0K6	1.20404	1.36106	1.1985	-0.467821	0.791081	0.795894	0.676422	0.669305	0.572903	0.644656	0.78625	-0.188863	0.76837	1.14884	0.985341	0.732394	0.771527
P30740	1.01824	1.16635	0.613143	1.74808	1.71931	1.6882	1.34857	1.16372	1.27768	1.54724	0.846864	1.56634	1.70626	1.60637	1.48181	1.18066	1.22142
C9J2Y9	0.720993	-0.882428	-0.84703	0.116816	-0.0502384	-0.0101224	0.0316252	-0.546381	-0.635607	-0.127821	-0.248464	-0.335355	0.206156	-0.381195	0.139708	-0.0911332	-0.249059
P31040	1.06946	1.31323	1.17762	0.159647	0.679452	0.293083	0.875817	1.08006	1.26724	0.62802	0.8929	0.849931	1.42812	0.878152	0.936956	1.3953	1.42848
P31146	0.890567	0.810553	0.97776	1.1144	0.163177	0.344825	0.879205	1.04788	1.19246	1.12427	1.01227	1.53154	0.94198	1.02737	0.403533	1.07285	0.942389
P31150	1.93586	1.47173	2.09424	1.45805	1.47576	1.73872	1.51334	0.853321	0.968896	1.23749	1.33014	1.6411	1.27127	1.43299	1.12669	1.06895	0.892247
P31153	0.785104	0.419428	0.565172	0.814583	1.04168	0.887871	0.938763	0.582742	0.565362	0.725475	0.705808	0.889681	0.849383	0.862442	0.879827	0.620087	0.675621
P31937	1.33244	1.54482	1.02581	0.642651	0.692939	1.21707	0.956648	1.07841	0.597673	0.951577	0.770048	1.09236	0.870845	0.982187	1.22568	1.13464	1.36131
P31939	0.618767	0.818104	1.0152	1.42065	1.21668	1.77176	1.54137	1.03092	1.02953	1.3287	0.937199	1.44222	1.36354	1.57558	1.46459	1.25923	1.09439
P31942	0.298939	0.460498	-0.333012	1.29187	1.08133	1.31189	0.861569	0.798933	0.738458	1.26209	0.927513	1.07716	0.859268	0.652902	0.888896	0.92804	0.672037
P31943	0.425955	0.625346	0.00259497	1.70412	1.51593	1.31699	1.39378	1.75162	1.55661	1.74059	1.73858	1.65659	1.61421	1.24909	1.67622	1.45612	1.47438
P31946	1.45239	1.4439	0.734043	0.456081	0.489339	0.421098	1.2912	1.3906	1.50972	1.4142	1.67704	1.12381	1.57896	1.4247	1.55116	1.43147	1.53055
P31948	1.3824	1.58872	1.1442	1.11968	1.00521	1.37256	1.40911	1.23906	1.21099	1.35119	1.09193	1.35255	1.57792	1.62911	1.42649	1.23761	1.18789
P31949	0.474115	0.805227	-0.704244	1.23455	0.625127	0.743818	1.76291	1.79324	1.55769	0.0562231	1.50132	0.637495	2.34651	1.70261	1.75007	1.80261	1.79567
P32119	2.73802	2.93537	2.18848	1.41183	2.06926	2.144	2.35977	1.94996	1.83747	2.23005	1.96622	1.68376	2.43969	2.16146	2.08183	1.56435	1.99479
P32321	-0.139884	-0.161117	-0.596564	-0.0580841	0.0423381	0.304107	0.106637	0.425737	0.589426	0.383477	-0.0723198	-0.930826	0.0690163	0.0445161	0.0174282	0.153271	-0.139541
P32455	0.0856061	0.618358	-1.28424	-1.40651	0.0364883	0.0165203	-0.747412	-0.312592	-0.427576	0.0422137	-0.105316	-0.217858	0.249119	1.3024	0.0265254	-0.0140737	-0.129458
P32969	0.649945	1.2555	0.526298	0.879705	1.52301	1.6517	1.35684	0.880815	0.754672	1.3634	0.930138	1.96356	1.40277	1.57092	1.50674	0.930224	0.826276
P33176	0.740564	0.905438	0.839363	1.14367	0.751262	1.24754	1.12206	0.827678	0.871951	1.02456	0.635731	0.610587	1.02529	0.985356	1.05144	0.759696	0.797452
P33316	0.319037	0.486668	-0.853314	-0.696418	-0.324243	0.210274	0.334763	0.169109	-0.378699	0.617638	-0.325848	0.3292	0.128861	0.141014	0.395998	0.3565	0.56563
E7ESK6	-0.21046	0.106625	-2.35935	-0.9223	0.107485	-1.3354	-0.116237	0.500997	0.0703518	-0.264463	-0.316498	0.0932567	-1.11657	-1.12729	0.129973	-0.251793	-0.359345
P34897	0.220045	0.240799	-0.547176	0.829291	0.850584	1.04117	0.674178	0.875852	0.603018	0.885977	0.225399	0.619336	0.854137	1.16261	1.05127	1.05302	0.960127
P34932	1.75037	1.34028	1.22771	1.67027	1.68685	2.03678	1.73949	1.24685	1.19632	1.52243	1.55592	1.55157	1.62851	1.61192	1.62144	1.34073	1.35351
P34949	0.441044	-0.225315	0.35556	0.174972	0.0514799	0.632037	0.437286	-0.310355	-0.0748206	-0.0131843	-0.146613	0.0289832	-0.952546	-0.452192	0.0647688	0.123016	-0.0236366
C9J0J7	1.00822	0.612372	1.2827	-0.201113	0.574285	1.07838	1.04175	1.08411	1.45433	0.965592	0.999309	0.381569	0.850033	1.17946	1.2093	1.06601	1.28733
P35221	0.576024	0.861634	0.540277	1.52631	1.31207	1.44388	1.38736	1.04373	0.971099	1.69829	1.3479	0.867713	1.1716	0.839238	1.33657	0.829527	0.859146
P35222	0.157965	0.252347	1.09907	1.33543	1.01011	1.12062	1.12363	0.825224	0.693737	1.02625	1.20067	0.785753	0.474513	0.419455	1.11613	0.599045	0.46476
P35232	0.977513	1.13232	1.56441	0.919144	0.426696	0.334896	-0.237925	1.46415	1.30687	1.06655	0.974584	0.156699	0.903564	0.918036	0.855938	1.62058	1.61371
P35241	0.848508	0.737239	0.295654	0.470232	0.867162	1.15467	0.0346656	0.651069	0.735927	0.574998	0.521026	0.724027	0.756316	0.436671	0.658899	0.58119	0.745681
P35268	0.964224	1.22897	0.652134	0.359195	1.01044	0.814622	1.12923	0.792334	0.867	1.27041	1.07334	-0.218101	1.20462	1.4088	1.32583	1.01218	1.06515
P35555	0.897281	0.74689	-1.71025	-1.2015	-0.649039	-1.28797	-0.868839	0.856206	-0.02734	-1.31959	-0.393165	-0.718596	-1.40494	-1.36034	-1.47105	0.870884	1.19239
P35573	1.01981	0.845849	1.11384	0.76877	0.123427	0.154299	0.0557869	0.492705	1.44002	0.426016	0.571319	0.905447	0.889847	-0.253232	-0.188955	0.276939	0.65159
P35579	2.4936	2.90485	1.93878	2.89562	2.72069	2.4922	2.77337	2.35163	2.30425	2.66695	2.37385	2.7957	2.56661	3.11271	2.47305	2.47882	2.27397
P35580	1.46891	1.55151	1.59642	1.27003	1.48671	1.13012	1.75428	0.92003	1.11304	1.25663	1.38224	1.48636	1.35176	1.82022	1.15743	1.55492	0.783022
P35606	0.348324	0.467204	0.354324	1.35813	1.3007	0.87825	1.43652	1.03027	1.07439	1.13869	0.585899	1.20702	1.09316	1.22926	1.1379	0.843436	0.94286
P35609	0.687525	-0.638064	1.46273	-0.613072	-1.17385	-1.07352	-1.18321	-1.28001	-1.03517	-1.50567	-1.14519	-0.524427	-1.06251	-0.481477	-1.6645	-1.42133	-1.10226
P35611	1.49919	1.40388	1.428	1.91612	1.38146	1.59772	1.11164	1.40491	1.33684	1.89139	1.43316	1.50769	1.45576	1.07292	1.58657	1.04727	0.954303
P35613	0.725902	0.762581	1.1293	0.834985	1.81834	0.562414	0.971461	0.98136	0.882507	1.00554	0.626088	0.760902	0.797082	0.929685	1.05309	0.448852	0.986308
P35637	-0.218845	0.0492516	-0.917162	0.817576	0.0373724	1.0623	0.756528	1.154	0.95484	1.21128	0.884649	0.954865	1.21662	0.713946	1.19439	0.63202	0.765616
P35749	2.66103	3.15515	1.85359	1.60912	1.08651	-0.347333	1.20272	0.488872	0.40205	0.399842	0.608082	1.29826	0.792641	1.17347	0.816754	0.754548	0.957255
P35908	2.54264	2.63556	2.42096	1.64698	2.04247	2.38479	2.38499	1.88059	1.96546	2.73541	1.6566	2.95425	2.55437	2.53372	2.57136	2.14695	2.29865
P35998	0.167123	0.270012	-0.775409	0.822126	0.0516487	-0.14678	0.308427	0.653483	0.925778	0.0861163	0.82736	0.645501	0.520724	0.640364	0.675634	0.482932	0.474463
P36405	-0.736073	-0.189427	0.536329	0.128186	0.897616	0.66719	0.0355588	-0.960198	-0.549544	0.140952	-0.0523964	0.145334	0.203232	0.0518177	-0.347134	0.079048	-0.264648
P36507	-0.478878	-0.664617	-0.520582	-0.242848	0.130462	-0.858141	-0.113678	-0.254367	-0.0806141	-0.185472	0.129984	0.0236311	-0.0306631	0.0746387	-0.360091	-0.502433	-0.166744
P36542	1.36208	1.57777	1.71637	0.382557	0.406954	0.682058	0.702162	1.35792	1.14254	1.0155	0.579747	1.24975	1.08548	0.855552	1.03972	1.50443	1.49531
P36543	1.24155	0.531619	1.65811	0.478392	0.150069	-0.0735363	0.825201	0.485159	0.684827	0.09459	0.0831905	1.2234	0.838914	0.816066	0.307165	0.489844	0.651955
P36578	0.712107	1.0996	0.791889	1.21875	1.10347	1.27666	0.779582	0.892798	0.994314	1.33932	0.662823	1.3484	1.41344	1.33674	1.43103	0.358201	0.111369
P36871	1.48991	1.44238	1.3706	1.28148	1.56867	1.27074	1.84941	1.09032	1.18111	2.01345	1.08293	1.42968	1.4015	1.70821	1.05439	0.676115	1.55849
P36915	-0.54383	-0.772014	-0.509649	-0.356088	0.701671	-0.177295	-0.344591	-0.15755	-0.417724	0.222394	-0.167226	-0.160377	-0.386632	-0.0826393	0.487918	-0.22122	-0.834115
P36955	1.04284	1.02272	-0.0900437	1.03911	1.92542	1.23181	0.913219	0.581893	0.232493	0.0410008	0.18147	1.52803	0.215731	1.16792	0.0866348	-0.3077	0.742462
P36957	0.978155	1.38502	1.11613	0.999058	0.224552	0.408102	0.848252	0.743039	0.678159	0.759105	0.403519	0.827702	0.800528	0.430031	0.518277	1.11981	0.880366
P36969	1.15816	0.788421	1.31528	0.0270581	1.11641	1.04919	0.566966	0.736963	0.929924	1.05473	0.962487	0.805814	0.740843	0.819961	0.16982	0.145446	0.593935
P37108	0.856734	1.20325	0.135973	0.544389	0.368947	0.562682	0.933497	1.07776	1.21245	1.0462	1.21315	0.65044	0.930203	0.804437	1.0041	0.938032	0.958449
P37802	2.04253	2.42935	0.425021	0.821776	1.40252	1.03186	1.61866	1.58949	1.28579	1.61769	1.43239	0.725786	1.53226	1.83487	1.42618	1.38554	1.30933
P37837	1.52894	1.58452	1.1129	1.61742	1.39993	1.41088	1.69282	1.46891	1.44667	1.8121	1.55177	1.81607	1.73609	1.82601	1.25358	1.2883	1.31249
P38117	1.34644	1.24439	1.11496	0.419617	1.14292	1.64251	1.42559	1.11339	1.03831	1.21554	0.736472	1.27882	1.50937	1.19676	1.38152	1.41177	1.33502
P38159	0.437736	0.81285	0.683712	1.23035	1.29986	0.792753	1.1052	1.33137	1.29594	1.24553	1.31742	1.16909	1.19846	0.583966	0.79476	0.929206	1.02291
P38606	1.539	1.23348	2.1321	1.1457	0.997999	1.35641	1.48175	0.971587	0.945929	1.07288	0.699208	1.70008	1.46057	1.59446	1.30288	1.0969	1.1486
P38646	1.62691	1.57071	1.69524	1.65899	1.66425	1.8022	1.84149	1.83344	1.55407	1.58079	1.62933	1.81665	2.00183	2.08354	1.8712	2.07556	2.00426
P38919	0.256534	-0.108689	-0.322489	0.00817568	-0.0598703	-0.836283	0.000862741	0.463093	0.658251	0.0335209	0.784424	0.207536	0.482189	0.23037	0.139681	0.743754	0.679666
P39019	1.33934	1.14491	0.398785	-0.175164	0.80575	1.26444	0.643043	1.41916	1.27875	1.20572	1.12512	0.233882	0.8348	0.981072	0.92005	1.20386	1.42813
P39023	0.554746	1.33036	0.73764	1.23509	1.0137	0.992203	1.00387	0.867259	0.918249	1.02752	0.534161	1.2002	1.11783	1.02459	0.992056	0.0185644	-0.168085
P39060	1.55648	1.70047	0.927132	0.0533278	0.855618	0.173442	-0.129243	1.00676	0.623125	-0.435567	0.310027	0.426067	0.705741	0.432137	0.15548	0.580801	0.507768
A0A0C4DGS1	0.549612	0.378639	0.269105	1.07738	1.03539	0.824363	0.620598	0.422429	0.451865	1.08429	0.615075	0.515576	0.384992	0.535999	0.748555	0.510301	0.576534
P39687	-0.751781	0.710378	-0.418876	0.93961	0.832248	0.876897	0.884413	1.01058	0.878483	1.15045	1.09951	1.03988	1.30549	0.945825	1.17921	1.12552	0.871916
P40121	0.966172	1.0312	0.591278	1.38712	0.779587	0.808737	1.28634	1.2912	1.31026	1.76067	1.44264	1.64683	1.0637	1.25552	1.2488	1.27641	1.5781
E9PDI2	0.230814	0.132276	1.25895	-1.1867	-0.140818	0.0264152	-0.544715	-0.370596	-0.179326	0.141899	-0.681866	0.313253	0.00207886	0.238287	-0.482311	-0.923177	-0.60111
P40227	1.07849	1.43847	0.825229	1.20246	1.0212	1.23821	1.15549	1.11349	1.0054	1.46031	0.973069	1.13247	1.29917	1.28821	1.0627	0.900479	0.955514
P40429	0.309257	0.834336	0.532293	0.32075	0.924195	0.888829	0.854783	0.230637	-0.430917	1.17667	0.312818	-0.347367	0.882171	0.982959	1.09318	0.0308904	0.242479
P40763	0.0489128	-0.125292	0.390648	0.945629	-0.00553752	0.991947	0.875279	0.660663	0.762607	0.167235	0.634836	0.272273	-0.396179	0.334982	0.188571	0.451483	0.509122
P40925	2.41067	2.04383	2.44902	1.50872	1.41193	1.6973	1.99623	1.72623	1.78221	1.86554	1.60841	2.13566	2.01709	1.95646	1.69497	1.68468	1.4721
P40926	2.57292	2.22759	2.62481	1.93728	1.86603	2.06328	2.26733	2.17271	1.8501	1.99087	1.88274	2.34847	2.39911	2.34255	2.17979	2.13965	2.05153
P40939	1.79584	1.99254	1.65838	1.83221	1.58035	1.5644	1.80608	1.85275	1.57397	1.6672	1.12765	1.83725	1.65989	1.40922	1.98439	1.90598	2.01105
P41091	0.556383	0.673597	0.0607455	0.796607	0.576307	0.399789	0.916116	0.452923	0.499905	0.882277	0.732352	0.691332	0.799501	0.890967	0.696453	0.698566	0.589465
P41222	2.18367	1.8803	1.29292	1.00863	0.501679	1.58136	-0.290478	1.15027	1.21046	-0.680751	-0.103305	1.15054	-0.883882	0.124534	1.45689	-1.11062	1.85582
P41250	0.60339	0.222019	1.1436	0.855463	1.24909	1.0847	1.11304	0.663935	0.563323	0.872289	0.78363	0.982665	0.530628	1.23582	0.878475	0.669796	0.639101
P41252	0.31073	0.107299	0.494542	1.04349	1.02719	1.3022	1.38406	0.868321	0.701919	1.032	0.767949	0.801462	1.1089	1.10183	1.10561	0.886427	0.857633
P42025	0.22785	0.383365	0.550633	0.415188	0.114718	0.454113	0.383731	-0.307519	-0.381683	0.149526	-0.0666807	0.32348	0.454578	0.190434	0.311006	0.105045	0.0162876
P42126	0.705337	0.836511	0.373273	0.37894	0.527336	1.00107	1.00118	1.01119	0.497559	0.133516	0.516979	1.49372	1.31423	0.284494	1.15392	1.13564	1.07077
P42167	-0.0304708	0.261284	0.155403	0.532898	0.433078	0.304759	0.178838	0.695602	0.718782	0.775237	0.562013	0.338717	0.435065	-0.0982243	0.429386	0.411548	0.513087
P42224	-0.294729	-0.723051	0.0259219	1.13739	1.06335	0.930402	1.41591	0.525388	0.142766	0.743705	0.569242	0.997436	0.363584	1.79043	0.424899	0.318701	0.140518
P42226	-0.351548	-0.309644	-0.7479	0.53252	-0.0417434	0.030772	0.30005	0.0988931	0.0667842	0.166238	-0.4671	-0.300735	-0.567806	-0.469417	-0.0629906	0.0776371	0.0611078
A0A0A0MSS8	0.687023	0.82042	0.470042	0.366992	0.547841	0.787382	1.36446	-0.448153	0.904028	0.822812	1.01657	0.970437	1.39802	0.367233	0.650148	1.19331	0.728647
P42677	0.182363	0.412011	0.0336592	0.16803	0.26715	0.519653	0.731682	0.936869	0.90286	0.495	0.89955	0.329783	0.651747	0.793078	0.796798	0.868134	0.932485
P42704	0.708822	0.717745	1.49114	1.54915	1.4553	1.33406	1.83048	1.12304	1.00773	1.40584	0.942589	1.14721	1.68373	1.78036	1.49497	1.36547	1.53096
P42766	0.53025	0.672959	-0.623335	-0.204528	0.240272	-0.0735363	0.609867	-0.291483	-0.323002	1.16246	0.159987	-0.399532	0.43884	0.666253	0.666145	-0.55412	-0.87177
P43003	0.985434	1.09315	1.96183	-1.09399	0.867098	-0.141677	0.925541	-1.20079	-0.315744	-0.628946	-1.12672	1.16369	0.874169	1.0473	-0.8249	-1.11847	-0.213497
P43004	1.19063	-0.688894	2.2718	-0.967153	-1.28056	-1.35854	0.225484	-2.10843	-1.35441	-1.5297	-2.21387	0.806838	0.358393	-0.304201	-1.33731	-1.59753	-1.18254
P43034	0.937438	0.907317	1.19941	0.853444	1.04801	0.375983	1.27578	0.588698	0.680523	0.858756	0.480799	1.12826	1.13289	1.14194	0.938149	0.604858	0.692214
P43121	1.19232	1.7182	0.722158	0.609216	0.119879	0.566111	-0.272328	0.164301	0.497016	0.284702	-0.417661	0.540221	0.408484	0.191681	0.532399	0.311318	-0.514591
A0A0R4J2E8	0.119161	0.580938	0.393519	1.64631	1.81718	1.35526	1.67429	1.27922	1.21991	1.24296	1.33052	1.0801	1.55502	0.935154	1.38882	0.93647	0.99573
P43304	0.299201	0.801241	0.860213	1.04094	0.145307	0.162104	0.581765	0.102239	-0.151691	0.051215	0.221541	0.415696	0.599452	0.791197	0.734789	0.927017	0.860556
P43487	0.141995	0.382575	0.129832	0.20626	0.964195	1.25547	0.654874	-0.0231652	0.237476	0.425317	0.520623	0.362784	0.40896	0.531717	0.689793	0.541838	0.270139
P43490	0.369497	0.492506	0.321533	1.63402	1.29902	1.86809	1.60001	1.0583	0.948206	1.75909	1.30139	0.815319	1.32465	1.90992	1.53687	0.893468	0.543923
P43652	0.140255	-0.294021	-0.465174	0.131533	0.54811	0.192692	1.13348	-0.384524	-0.494628	-0.51058	-0.841423	0.620791	-0.156445	-0.244773	-0.301676	-0.83794	-0.553896
P43686	-0.0707769	0.363873	-0.957192	0.827971	0.476122	1.01722	0.63985	0.535258	0.702564	0.832236	0.470164	0.72226	0.253775	0.645732	0.589733	0.300849	0.28733
P45880	1.62047	1.63824	1.8531	0.591811	0.568931	0.919355	0.457613	1.37226	1.59228	1.1413	1.07044	0.981213	1.29639	0.69733	0.679473	1.83745	1.57159
P45974	0.659844	0.602145	1.23224	1.68521	1.73549	1.6446	1.61043	0.853798	0.878741	1.33549	0.687272	1.10138	1.0511	1.34692	1.1028	1.02161	0.82275
P46060	-1.02075	-0.725876	-0.381395	-0.533857	-1.19251	-0.316144	-0.623318	-0.320928	-0.274973	0.110231	-0.0909886	-0.189471	-0.992878	-0.0491525	-0.824333	-0.176941	-0.914569
P46063	-0.376006	0.277198	-0.711849	0.89457	0.524752	0.201699	0.838238	0.352787	0.207	0.251579	0.391686	0.317045	0.217504	0.880707	0.322245	0.330413	0.119976
P46108	0.124384	-0.0619902	0.480431	0.614761	0.994137	0.950655	0.669511	0.0499834	0.12072	0.509513	0.019717	0.590611	0.473663	0.527506	0.624039	0.088287	-0.0963257
I3L0N3	0.960922	0.398856	2.153	1.42852	1.04519	1.2995	1.80524	1.11667	1.33785	1.0441	0.775213	1.55767	1.28203	1.25082	1.21541	0.967232	0.862315
E9PLL6	0.0860978	0.380503	-0.692922	-0.45056	0.73501	-0.971695	0.755797	0.484952	0.529973	0.605843	0.563355	-0.485926	-0.0455312	0.212437	0.51168	0.387504	-0.35865
P46777	1.06346	1.24507	0.774656	0.897225	1.03802	0.590211	0.869669	0.886606	1.00645	1.20842	0.975496	1.15967	1.12939	1.20623	1.04204	0.673133	0.0780624
P46778	-0.0895387	0.754703	-0.0562158	-0.039247	0.829723	1.11963	0.733375	0.368885	0.165211	1.13149	0.0251618	-0.153696	0.932117	0.902005	0.932872	-0.111864	-0.608358
P46779	0.103919	0.692297	-0.94527	-0.676798	-1.03336	-0.937058	-0.675862	0.0547666	0.495539	0.693716	0.369394	-0.880515	0.191077	0.135338	0.0536492	-0.0883461	0.329504
A0A024R4M0	0.554684	1.01325	-0.196372	0.00863102	1.06218	0.89405	0.240938	0.471216	0.738057	1.44306	0.345694	-0.280451	1.23033	1.05059	1.12734	-0.0034759	-0.110932
M0R0F0	1.06351	1.10213	-0.143432	1.46861	0.681387	0.983596	0.992652	0.973711	1.00575	1.37735	1.12305	1.47501	1.15421	1.24081	1.15412	0.992811	1.06323
P46821	1.50405	1.39423	1.63576	1.96381	2.10037	1.49911	2.11735	1.46521	1.28241	1.65419	1.92758	2.0924	1.69994	2.0394	1.81005	1.35457	1.30317
P46926	0.838292	0.427107	0.404884	0.624514	0.451998	1.03892	0.395001	0.568318	0.30397	0.424621	0.920301	1.20037	0.470942	0.650906	0.358698	0.649789	0.565566
P46939	-0.443248	-0.121837	-0.584611	0.995359	0.896139	-0.578839	0.486205	0.443792	-0.0856239	0.063072	0.548111	0.491968	0.140026	-0.141116	0.62862	0.0110762	0.723447
P46940	1.62452	1.79665	1.10394	2.07625	2.06681	2.0053	2.126	1.46945	1.49309	2.03254	1.56038	2.1595	1.86632	2.01901	1.89269	1.41739	1.50692
P46976	0.438828	0.589424	0.478112	0.734986	0.270898	0.694179	0.898061	0.212181	0.452668	0.376284	0.127532	0.689494	-0.256658	0.339801	0.448725	0.251965	0.595442
P46977	0.317251	0.361777	-1.34988	-0.435961	0.248645	-0.600005	-0.426522	0.16587	0.44202	-0.149492	-0.184131	0.0324491	-0.680105	-0.19511	-0.220362	0.292397	0.327749
P47755	1.45043	1.34858	1.15296	1.70481	1.69241	1.71581	1.48374	1.20189	1.09197	1.47421	1.19121	1.5863	1.30486	1.2486	1.45353	1.0286	1.16038
P47756	1.60231	1.5706	1.40729	0.890474	1.27886	1.11467	1.26076	1.57714	1.59972	1.80159	1.46921	1.66828	1.29661	1.38893	1.57474	1.52872	1.4975
P47813	0.0799111	0.410375	-0.441469	0.0183442	-0.100808	-0.233423	0.0401932	0.361479	0.484679	1.01546	0.623852	-0.233648	0.288116	0.693386	0.748851	0.156295	0.20393
P47897	0.0543903	-0.141557	0.127929	0.750904	0.505704	0.789089	1.18193	0.374833	0.368169	0.708651	0.269092	0.273453	0.476555	0.509498	0.739269	0.136792	0.474959
P47985	0.522324	0.571442	1.22952	-0.563011	-0.780057	-0.669822	-0.0251341	0.619466	0.0188795	0.0222542	0.31437	-0.996832	0.715988	0.250267	0.199975	0.74047	0.522317
P48047	1.47195	1.81989	1.86701	0.714101	1.21263	1.53062	0.89593	1.34395	1.36712	1.11586	0.66271	1.35542	1.41959	1.04365	1.12235	1.58506	1.54939
P48147	-0.018196	-0.357154	0.480778	0.317832	0.447781	0.39024	0.237519	0.284967	0.60617	0.125021	0.181782	0.0511999	-0.390883	0.0591582	0.721028	0.283692	0.371006
P48163	0.617296	-0.0875553	0.445741	0.94908	0.98454	1.13529	0.297752	0.554923	0.526553	0.40746	-0.46983	0.639341	-0.255575	0.239964	0.389423	0.104527	0.83646
P48444	-0.111006	-0.0576879	-0.453718	1.22529	0.681832	0.998698	0.904174	0.828689	1.00848	0.628681	0.832021	0.449425	0.426044	0.256619	0.581999	0.568376	0.937618
P48506	0.442489	0.437819	0.468202	0.772814	1.51291	0.656444	0.886741	0.0444762	-0.0117981	0.397227	-0.215442	0.608897	0.0996069	0.456711	0.760379	0.512231	-0.488951
P48637	0.843255	0.720563	0.642923	0.703154	0.566487	0.777023	0.990801	0.471803	0.485424	0.770536	0.471696	0.577849	0.49155	0.673463	0.660131	0.310754	0.526605
P48643	1.05209	1.46042	0.797318	1.40683	1.3111	1.26206	0.814614	0.974609	0.965785	1.41365	0.841452	1.21806	1.05344	1.34981	1.02923	0.741906	0.968271
P48735	1.6721	1.77001	1.7013	1.12696	0.791945	0.898433	1.16099	0.710202	0.734222	0.673407	0.660833	1.52707	1.13661	1.38111	0.607384	1.30487	0.795634
A0A0A0MSW4	0.237242	0.311502	0.249475	0.432591	0.219061	0.293027	0.15571	0.0195782	-0.023608	0.350007	0.198168	0.0923435	-0.0140418	0.351744	-0.0238812	-0.14853	-0.355722
P49189	1.85248	1.81585	1.16052	1.41387	1.56723	1.61816	1.73856	1.51827	1.28033	1.36413	0.991692	1.73306	1.34537	0.530554	1.63068	1.56599	1.45379
P49207	0.608503	0.964427	-0.509621	-0.577064	-0.477775	-0.642833	-0.306549	-0.510564	-0.69486	0.566122	0.55431	-0.261821	0.327507	0.276813	0.627011	-0.631093	-0.334213
P49257	-0.165281	0.157114	-0.534034	0.441141	0.553194	-0.293398	-0.0207388	0.237326	0.38554	0.260386	0.279049	-0.259551	-0.835286	0.230562	0.306281	0.645839	-0.119254
P49327	0.688799	0.732332	1.64558	1.85395	1.37351	1.93098	2.28564	1.40591	1.51776	1.46939	1.05985	1.68124	1.50092	1.61651	1.79054	1.47301	1.52942
P49368	1.11095	1.57218	1.08784	1.5723	1.49837	1.73961	1.45891	1.09878	1.06749	1.48169	0.996428	1.33327	1.45511	1.52584	1.31905	1.09352	1.13879
P49407	-0.0426984	-0.0334232	-0.248943	-0.969671	-0.837002	-1.04412	-0.245503	-0.342302	-0.152729	0.208092	-0.104976	-0.3279	-0.468046	-0.558318	-0.570614	-0.0675654	-0.165168
P49411	-0.284035	0.153845	1.1892	1.47963	1.23619	1.25549	1.66032	1.68292	1.40529	1.24367	1.23597	1.89929	1.77288	1.80388	1.41875	1.83473	2.04479
P49418	0.985823	-0.787629	1.40382	0.0193074	-0.769759	-0.62618	0.823326	-1.18004	-1.17507	-1.01012	-1.48902	0.838008	0.45701	0.206018	-0.950209	-1.09742	-0.768411
P49419	1.86864	1.88245	1.58757	2.54413	1.646	2.40894	2.01549	1.63874	1.42956	2.05722	2.12307	2.13365	1.38333	1.32786	1.95597	1.85787	1.60789
P49588	0.725338	0.593073	1.43819	1.45672	1.10654	1.62087	1.36482	0.952814	0.936229	1.54638	0.859085	1.25794	1.448	1.49143	1.34753	1.023	0.805492
P49589	0.345859	-0.0182728	0.662334	0.610704	-0.290882	0.309321	-0.0903766	-0.053664	-0.48623	0.435947	-0.168395	-0.0746039	-0.799262	0.316704	-0.251741	0.0733837	-0.332231
P49591	0.911999	0.859274	0.277029	1.35339	1.24959	1.4571	0.963679	0.658011	0.707007	1.35354	0.475191	0.86122	0.770047	1.05893	0.608522	0.747323	0.523883
P49720	0.683841	0.848893	0.169859	0.376406	0.871833	1.19247	0.81449	0.444646	0.553095	0.832632	0.539447	1.44249	1.08882	1.047	0.692874	0.567752	0.514996
P49721	0.71998	0.884309	0.791494	1.60482	0.927774	1.13933	0.858823	0.428607	0.675937	1.10432	0.636675	1.57919	0.693672	0.828007	0.836801	0.716744	0.499925
P49748	1.05021	1.43192	0.878805	1.06242	0.904807	0.426914	1.20408	1.04855	0.948847	1.03333	0.554786	1.2732	1.33516	1.3729	1.17178	1.09991	1.14097
P49755	0.721225	0.802519	0.642147	0.529635	1.35152	1.1474	1.15485	1.11714	1.21661	1.54837	0.844788	1.40862	0.718005	0.846129	0.933786	0.867442	1.00864
P49773	1.11162	0.806044	1.8348	1.15934	1.70167	1.84427	1.5972	1.08393	1.0435	1.35737	1.23098	1.63836	1.48772	1.60782	1.41706	1.0745	1.23807
P49792	1.65474	1.30932	-1.85781	0.613067	0.434741	0.391427	0.311326	1.02192	1.02899	1.01224	0.656809	-0.766385	0.797037	0.843761	0.690321	0.721403	0.993995
P49902	-0.0761648	0.333163	-0.429579	0.185093	0.264359	-0.308912	-0.0791138	-0.442768	0.502239	0.31361	0.162656	0.115622	-0.176241	-0.104403	-0.2866	0.0284036	-0.208127
P49915	0.13775	0.267423	-0.296692	0.0334925	-0.103499	0.901704	0.0714223	0.741865	0.403079	-0.199665	0.810801	0.979584	1.13454	0.537622	0.409109	0.548649	0.77685
P49959	-1.24389	-0.839398	-0.581899	0.685773	0.662002	0.372465	0.642033	0.265961	-0.050861	0.376324	-0.144463	-0.367671	-0.0456042	-0.244959	0.310694	-0.811228	-0.117319
P50135	0.658384	-0.207011	-0.688206	-2.01692	0.0331098	1.1004	0.287711	0.911102	0.712824	1.15637	-0.454398	0.959998	-0.339448	-0.241066	1.20168	0.510912	0.86988
P50148	0.4709	0.238331	-0.12956	-1.15639	0.0380371	-0.770945	-0.248663	-0.505821	-0.299861	0.400481	0.268012	0.142616	-0.697634	-0.0468612	-0.531597	0.0942991	-0.496857
P50213	1.40006	1.09267	1.40378	1.1022	0.921868	1.24538	1.384	0.94847	0.546218	0.942342	0.10697	1.39014	1.47637	1.06267	0.932193	1.03646	1.25167
P50225	-0.435769	0.224097	-0.105758	1.38155	1.35266	1.08926	1.30195	1.03065	1.3454	1.6092	0.0222363	1.30253	1.10091	-0.410026	1.44187	0.957833	1.15584
P50395	2.04778	1.7006	1.86062	2.2318	2.09505	2.18155	1.89301	1.45631	1.69071	1.88762	1.81642	1.96972	1.47986	1.72875	1.91473	1.64718	1.69579
P50440	0.473519	0.0815346	0.210012	0.498328	-0.309842	0.156955	0.0640001	-0.343714	0.174136	-0.0232834	-0.374703	0.997189	0.636453	0.48359	0.22247	0.0730842	0.215179
P50453	0.675419	0.269493	-0.0705169	1.05323	1.51353	0.650673	-0.053973	0.105484	1.02411	0.800112	0.442162	0.689829	0.250477	0.460798	0.854727	0.286087	0.483339
P50454	0.458493	0.869695	0.108148	2.00983	2.12985	1.9	1.51362	1.85984	1.73102	1.78509	1.74361	1.56685	1.16043	2.05405	1.82147	1.41852	1.08079
P50502	0.990385	1.1413	1.08174	1.24805	1.30245	0.871558	1.11915	0.652973	0.569499	1.10764	0.875051	1.23689	0.667107	0.72934	0.688037	0.678506	0.881279
P50552	-0.54812	0.279105	-0.783754	-0.316252	-0.24777	-0.418895	0.326896	0.242785	0.208184	0.157339	0.0249164	-0.194878	-0.341092	-0.653603	-0.662243	-0.410692	-0.680727
P50570	0.0582013	0.0811663	0.687605	1.22363	1.55845	0.969676	1.10713	0.502915	0.53062	1.0219	0.528369	0.918334	0.837715	0.909377	0.710588	0.128189	0.451954
P50895	1.48307	2.03099	0.697067	0.264695	-0.460588	0.0530009	-0.44426	-0.280583	0.288605	-0.546558	0.557757	-0.625284	-0.735352	-0.937384	-0.280061	0.503657	-0.787427
P50897	0.860789	0.666533	0.923582	0.561711	0.105421	0.16744	0.631542	0.519973	0.350256	0.903011	0.296918	0.577979	0.395238	0.616179	0.389987	0.150459	0.516138
P50914	0.422529	0.765997	0.234994	0.0625698	1.02652	0.546947	0.73335	0.0491222	0.0575498	1.03096	-0.121811	0.73719	1.09651	0.994992	1.18342	-0.271994	0.540299
P50990	1.24822	1.70446	1.10987	1.39757	1.50515	1.49231	1.47097	1.21654	1.15467	1.44419	1.15365	1.33814	1.34676	1.48112	1.32253	1.05224	1.02142
P50991	1.04141	1.56055	1.10429	1.40228	1.39591	1.38931	1.24502	1.09814	1.03953	1.42468	1.00166	1.17821	1.23806	1.38609	1.11038	0.875047	0.887868
B1AKY9	2.40686	2.52768	2.84984	1.93333	1.2461	1.52511	1.56371	1.61714	1.2371	1.84495	1.42425	1.97735	1.75009	1.57032	1.22587	1.23722	1.56438
P50995	0.519783	1.38055	0.369556	1.53659	1.3273	0.990164	0.792264	0.8718	1.14449	1.50828	1.08474	0.871672	0.945229	0.515212	0.798592	1.05848	0.695212
P51148	0.775666	0.793073	0.654871	0.264576	0.606123	0.691514	0.677666	0.417737	0.7543	0.731536	0.622153	0.731602	0.73286	0.650647	0.654443	0.572388	0.576307
P51149	1.28771	1.34077	1.5164	0.775806	1.42438	1.62922	1.31442	1.03076	1.02852	1.76546	0.941282	0.924578	1.53016	1.48019	1.40372	1.2004	1.3142
P51153	-0.393058	-0.750909	-0.605917	0.0384543	-0.345069	0.602144	-0.0832482	-0.689717	-0.558392	-0.336187	-1.04702	-0.206032	-0.120076	-0.596034	-0.490227	-0.52633	-0.743292
P51178	0.936822	0.861885	1.02298	1.04529	0.700654	1.0519	1.13272	-0.139234	0.437621	0.900397	0.615093	0.504636	0.0120892	0.636244	0.59558	-0.0165242	0.595422
P51452	0.585867	0.724891	0.455068	-0.376406	1.01087	0.643206	0.634016	-0.169507	0.453928	0.242449	0.00256951	-0.207535	-0.0760816	0.747027	0.0765324	-0.323503	0.10188
P51553	0.35416	-0.229659	0.679179	0.394252	-0.241363	0.817695	0.624957	0.333434	-0.113062	-0.308375	-0.703494	0.591578	0.623693	0.0623655	0.0405261	0.382613	0.54468
P51570	-0.518866	-0.28615	-0.804974	0.164354	0.243187	-0.243807	0.100075	-0.354891	0.23323	0.130353	0.0755442	0.436586	0.520384	0.300346	-1.02874	-0.0651741	-0.272607
P51571	0.358133	0.364003	-0.639839	1.11209	0.733147	0.719507	0.47082	0.714727	0.928805	1.08086	0.659029	0.596875	0.551026	0.500648	0.84446	0.87034	0.311619
P51572	1.01725	1.17422	0.266628	-0.31947	0.353812	0.887599	0.801983	0.971114	1.21914	0.988514	1.48967	-0.361487	0.859942	0.579068	1.08393	1.41783	1.08976
P51608	0.516113	1.19038	-1.26562	0.545638	0.0627947	0.801867	0.273653	-0.910045	-1.02185	0.912295	0.0423531	0.156802	0.763705	-0.233877	0.687696	-1.25429	-1.12056
P51610	-0.776519	-0.371663	-1.16116	0.141654	0.457752	0.201348	0.523164	0.139682	0.0943209	0.167736	0.310099	-0.0483654	0.272628	-0.0836657	0.314947	-0.260445	-0.649405
P51648	0.55105	0.627845	0.579792	1.43454	0.993679	1.2431	0.474394	0.814017	0.843337	0.802499	0.422541	0.765566	0.181628	0.478532	1.01264	0.285447	0.844162
P51649	1.38696	0.728054	1.1151	-0.854215	-0.717061	-1.78863	-0.329167	-0.317989	-0.183089	-0.625704	-0.250403	0.857186	-0.41053	0.224235	0.397109	0.593322	0.230756
P51659	0.779038	1.17108	0.636652	0.708914	0.849712	1.04338	0.610032	0.766513	0.752493	1.01294	1.07811	0.859615	0.770589	0.92031	0.780801	0.812729	1.12883
P51665	0.154177	0.0513803	-0.0560069	0.974206	0.695054	0.671588	0.357101	0.186067	0.375729	0.852946	-0.152798	0.602273	0.503903	0.789464	-0.404959	0.157731	0.480615
P51858	-0.0649651	0.313302	-0.398296	1.3266	0.994956	1.38269	1.12604	0.781268	0.785722	1.18024	0.718019	0.764693	1.3764	0.6659	1.23385	0.844003	0.523837
P51884	1.38485	1.67368	0.249214	1.82205	1.56967	1.60666	2.16958	1.13665	1.08599	1.1387	1.25114	2.61886	1.58172	1.84466	1.43352	0.817247	2.11152
P51888	1.95358	2.35704	1.62285	1.66102	0.835541	1.80475	1.62143	1.1931	1.32204	1.00129	1.58224	2.14544	0.862178	0.266763	1.23786	0.964861	1.59973
P51970	0.216912	0.277288	1.32394	0.0154294	0.0270107	0.421087	0.092729	0.855456	0.557688	0.498247	0.350956	0.646019	-0.252089	0.0616056	-0.352275	0.538678	0.796195
P51991	1.05305	1.3186	0.602163	1.56104	1.3825	1.55239	1.3262	1.64969	1.78547	1.85824	1.77546	1.60125	1.64491	1.39525	1.4884	1.52543	1.56698
P52209	1.47124	1.18634	1.0948	1.6925	1.44812	1.30214	1.37197	0.884289	0.907038	1.1998	0.953512	1.49188	1.00842	1.6058	1.36224	0.703113	0.914458
P52272	0.202703	0.672571	0.271754	1.60559	1.56276	1.37199	1.31938	1.72915	1.57583	1.18591	1.72546	1.11333	1.44072	1.0067	1.49544	1.41476	1.53188
P52565	1.62764	1.39592	1.76225	0.996179	1.9467	2.07975	1.86996	1.59999	1.83476	1.9747	1.5303	1.2534	1.79975	1.77482	1.86377	1.63789	1.97769
P52566	0.877304	0.8049	0.397632	1.2053	1.33512	1.5507	1.19191	1.22676	1.4224	1.52007	1.07307	1.41457	1.12992	1.02831	1.24384	1.07443	1.14584
P52758	0.491204	0.327117	1.3774	0.963637	0.486828	0.910739	0.570162	0.178637	0.141688	0.0224655	0.0765292	0.984384	0.654729	1.01587	0.402036	0.530494	0.577381
P52907	1.12925	0.944455	0.696223	1.37166	1.23125	1.342	1.15203	1.13791	1.05825	1.45001	0.990213	1.30429	0.894504	1.23967	1.03002	1.07436	0.936104
P52943	1.33042	1.8059	0.674137	0.486291	0.82766	1.27539	0.403056	0.715992	1.09285	0.787079	1.05323	1.22925	1.15025	0.749623	1.11434	0.302372	-0.0566243
P53004	0.931516	0.837272	0.793763	1.08161	1.2534	1.5691	1.0714	0.471269	0.632678	1.06227	0.86639	1.09744	0.038613	0.806577	0.826205	0.779041	0.701519
H0YDU8	0.397971	0.615169	0.295937	0.416845	0.472774	-0.0256291	-0.141289	0.212151	0.355307	0.295491	0.381748	0.0408978	0.0404727	0.0335646	0.384844	0.268817	-0.460241
P53367	0.318755	-0.450733	-1.09069	0.193218	-0.466149	0.224437	0.408114	0.325205	0.105677	0.621826	0.0050138	0.238089	0.114166	-0.304978	-0.0533266	-0.853906	-0.279882
P53396	1.04109	0.963462	0.746677	1.44434	1.33085	1.66281	1.68342	1.07589	1.15032	1.19837	0.908736	1.24939	1.16903	1.42059	1.37488	0.928099	0.635777
P53597	0.551143	0.651207	0.994137	0.542728	0.250892	0.501269	0.831312	1.04583	0.677784	0.976581	0.121791	0.934142	0.938328	0.839434	0.939997	0.979545	0.978187
P53618	0.530021	0.308013	0.305999	1.5732	1.67271	1.64406	1.72439	1.22027	1.21156	1.28679	0.96589	1.24719	1.14165	1.267	1.22742	1.11904	0.940184
P53621	0.602116	0.606982	0.79056	1.67255	1.5369	1.53386	1.62706	1.19114	1.25571	1.48919	1.15326	1.51359	1.31933	1.44993	1.39496	1.31902	1.14797
P53680	0.525644	-0.0491799	0.620368	0.0828453	0.586249	0.749627	0.295946	0.25685	-0.17127	0.458687	0.117925	-0.0605512	-0.438852	0.267674	-0.407428	-0.00196626	-0.211488
P53985	0.210823	0.630147	0.175789	0.249515	1.69486	-0.667964	0.533838	0.70861	0.466296	0.641326	-0.356774	0.381413	-0.0357496	0.311324	0.660999	-0.548022	0.341174
G5EA31	0.0076658	0.0315442	0.290029	0.865351	0.289084	0.729025	0.266926	-0.0290977	0.184277	0.465114	0.234237	0.143477	0.257371	-0.0882442	0.386097	0.413684	0.040584
P53999	-0.189638	0.272356	-0.973494	-0.0826927	1.08844	1.46577	0.944746	1.18681	0.858155	0.783123	0.635249	0.806019	0.699711	0.640033	0.398659	0.852733	0.998117
P54136	0.201909	0.528149	0.209041	0.430156	1.03391	0.939218	0.877959	0.773927	0.619997	0.959143	0.719481	0.837484	1.07531	1.0826	1.06117	0.740275	0.811153
P54289	1.17696	1.01156	1.52392	1.3658	-1.18781	-0.525528	-0.507402	-0.740473	-0.561875	-1.10891	-0.720795	0.578109	-0.973642	-0.910688	-1.1836	-0.360297	-1.38232
P54578	0.720761	0.951726	0.914014	1.22502	1.29723	1.14433	0.826045	0.391981	0.60498	0.771587	0.36557	0.57906	0.749585	1.10336	0.594243	0.466071	0.57236
P54652	0.588336	1.0602	0.522115	-0.0954681	0.0450784	0.432169	-0.0521797	-0.633252	-0.528183	-0.311795	0.343309	0.418387	0.215251	0.519747	-0.177834	0.114943	-0.366827
P54709	1.04369	1.47293	0.347349	1.12651	0.378313	1.02075	-0.667407	-0.514867	0.8952	0.701352	0.30751	0.592668	-0.63727	0.082826	0.561847	0.524228	0.56825
P54727	0.390487	0.889091	0.253253	0.583479	0.516039	1.08399	0.16959	0.704474	0.971195	0.731514	0.82305	0.438996	0.700048	0.717708	0.971916	0.553677	0.474567
F8W1A4	0.608066	0.759342	0.24309	0.858456	0.98691	1.30226	0.943093	1.06057	0.797282	0.962718	0.702506	0.972065	1.02165	1.11393	1.2413	0.89371	0.961935
P54886	-0.27314	-0.610455	-0.380345	0.526769	0.0868886	0.245409	0.177231	0.376033	0.0324627	0.723001	-0.105014	0.0309563	0.0926483	0.376034	0.464335	0.563786	0.0931173
P54920	1.25272	1.00351	1.30175	0.517272	0.571807	0.196984	0.956439	0.822327	0.838813	1.00829	1.06831	1.14921	0.803106	0.816844	0.960748	0.882847	0.615946
P55008	-0.718963	-1.36245	-0.643747	-0.181365	-0.161174	-0.428496	-0.00983126	0.277973	0.257275	0.543338	-0.131967	1.12604	-0.242681	-0.127806	-0.138975	0.320951	0.450547
P55010	-0.612231	-0.0551595	-0.553633	0.436125	0.105299	0.721767	0.175188	-0.1431	0.334141	0.384135	0.179131	-0.0544899	-0.155854	0.275083	-0.0336822	-0.206598	-0.42533
P55011	-0.68189	-0.6371	-0.0679641	0.3706	0.246097	-0.587925	-0.182019	0.270568	0.297832	-0.377671	0.504446	-0.0145131	-0.241927	-0.876472	0.76565	0.36022	0.968757
P55036	0.0796526	0.590733	-0.198382	0.941547	0.236876	0.815756	0.468289	0.517937	0.659143	0.479791	0.561993	0.507273	0.784207	0.629944	0.559894	0.158372	0.243129
P55060	1.32504	1.47889	1.4891	2.17586	2.23612	2.32681	2.44947	1.73886	1.71084	1.90462	1.70063	1.88169	2.0902	2.09922	1.81664	2.05411	1.63856
P55072	2.23212	2.32191	2.21337	2.37525	2.03108	2.42949	2.23476	1.92725	2.04115	2.42533	1.7332	1.98253	1.8375	2.04805	2.06629	1.90603	1.86182
P55084	1.56752	1.57718	1.20187	1.51629	1.1707	1.15986	1.4052	1.48285	1.216	1.2726	0.922917	1.61855	1.44099	0.992	1.58084	1.56433	1.7615
F8VY35	0.305353	0.787783	0.521853	1.09252	1.39109	1.4096	1.29514	0.626478	0.476509	1.32233	0.581716	0.840547	1.01823	1.17025	0.747104	0.665633	0.680513
P55265	-0.69052	-0.67179	-0.560727	0.359984	-0.00374775	0.407938	0.211605	0.546057	0.368309	0.313513	0.416776	0.615183	0.833742	0.512764	0.657093	0.151948	0.34064
P55268	1.00543	1.17466	-0.293313	-0.0205843	0.528077	-1.06495	0.20827	0.714131	0.583507	-0.116083	-0.129528	-0.399656	0.139229	0.0696463	0.68011	1.02099	0.806248
P55287	-0.360947	-0.147588	-0.888817	0.308636	0.268683	0.101041	-0.795786	-0.672369	-0.121646	0.335477	0.782553	-0.939834	-1.36962	-0.762543	-0.423839	-0.88397	-0.746968
P55327	0.367731	-0.12324	0.922758	-0.601709	-0.187518	-0.793662	-0.418517	-0.580874	-0.16034	-0.802345	-0.307993	-0.308935	0.339952	0.133175	0.175894	-0.308689	0.0581654
P55735	0.0734289	-0.0441048	-0.114203	1.20134	0.845814	1.10237	0.648093	0.677413	0.441755	0.567931	0.665061	0.901621	0.0866618	0.760743	0.668428	0.570663	0.601943
E9PLK3	1.82475	1.45307	2.02213	1.79456	1.86166	1.92442	2.23753	1.16855	1.21611	1.68313	1.0131	1.66223	1.79719	1.74985	1.41412	1.44815	1.18376
P55795	-0.725542	-0.471193	-0.701959	1.02519	0.186054	1.04043	0.626327	0.637227	0.590804	0.691958	0.405538	0.563242	0.636258	-0.235762	0.579867	0.474085	0.333537
P55809	1.37655	1.25241	1.52133	0.85767	0.986003	0.768748	1.15935	0.745548	0.604172	0.835224	0.659842	1.08874	0.678747	1.09383	0.275767	0.877961	0.892376
P55884	0.481976	0.556253	0.077613	0.964925	1.06374	1.05639	1.17446	0.450686	0.603909	0.551406	0.743111	0.542506	0.927937	0.937185	0.777224	0.59838	0.607271
P56134	0.497496	0.518085	0.9416	-1.24953	-1.05433	0.802308	0.177437	0.57708	0.687539	0.267312	-0.273687	0.884602	0.0145289	0.155479	0.271234	0.760555	0.897095
P56192	-0.453183	-0.528452	-0.684175	0.713901	0.957628	0.728216	0.768952	-0.02751	-0.177683	0.0533743	-0.199504	0.00373656	0.633604	0.602758	-0.314355	0.36373	-0.739424
P56199	1.09835	1.44884	0.00727915	0.608962	0.277572	-0.704752	-0.326164	-0.16324	0.192536	-0.407865	0.796871	0.3294	-0.338465	-1.13969	-0.157724	0.127661	0.319945
P56537	0.0466365	0.0895999	-0.404708	0.0855435	0.458663	0.95053	0.25179	0.270992	0.0558592	0.2959	0.701591	0.0309563	0.555334	0.824991	0.535502	0.237929	0.2731
A0A0A6YYL4	-0.837394	-1.15654	0.116088	0.194687	0.595456	0.359909	0.642523	-0.15755	-0.0244069	0.184947	-0.284619	0.425108	-0.234487	0.210265	0.294484	0.367176	0.330452
P58546	0.71159	0.245247	1.30378	0.315463	1.19572	1.24898	1.30737	0.87215	0.943853	0.651946	0.936761	0.686671	1.28833	1.42709	1.29932	0.823443	1.01081
P59998	1.48829	1.48586	1.38181	0.893072	1.62239	1.91645	1.58555	1.23772	1.23628	1.71427	1.22099	1.31025	1.17289	1.46853	1.24587	1.16325	1.09039
P60174	2.46562	2.15518	2.54191	1.83531	3.03126	2.82271	2.78179	2.21385	2.22346	2.27933	2.10038	2.00899	2.82669	2.66206	2.59929	2.22309	2.26922
P60201	1.30769	0.370457	2.58501	-2.01027	-1.5633	-1.17629	0.0388056	-2.05814	-1.79765	-1.71868	-1.56681	1.23182	-0.794323	0.517354	-1.69686	-1.86783	0.356706
P60228	-0.390814	-0.130005	0.0587191	0.326832	-0.0417696	-0.0538614	-0.0349633	0.259301	0.294132	0.265531	0.233717	0.044137	0.456157	0.420627	0.225237	0.264015	-0.0425902
P60660	1.81022	2.25991	1.32987	1.35367	1.90481	1.71021	1.84974	1.72712	1.75748	1.90251	1.82132	1.03872	1.76179	2.15359	1.94431	1.57702	1.70528
P60842	1.14156	1.07027	1.1635	1.95047	1.81281	2.03744	1.81702	1.49038	1.26751	1.74016	1.51095	1.78184	1.80074	2.01377	1.78772	1.51987	1.4878
P60866	0.769767	1.06552	0.771087	0.560648	1.11539	1.13704	1.37187	1.25593	1.15997	1.58856	1.03048	0.244725	1.09974	1.16859	1.22197	1.07866	1.1949
P60891	1.09433	1.29929	0.94121	0.77351	0.713301	1.25977	0.487034	0.514902	0.657555	0.504851	0.515078	0.677333	0.554051	0.997062	0.563211	0.441518	0.358144
P60900	1.21248	1.10306	1.05468	0.75902	1.35985	1.52386	1.30639	0.863169	1.31772	1.1126	1.08771	0.706637	1.12432	1.24989	1.26034	1.23278	0.981266
P60903	0.454693	1.18685	0.866772	1.742	1.98128	2.44124	2.23257	1.8142	1.80059	1.62639	1.96302	2.11963	2.06303	1.611	2.31235	1.92232	2.24611
P60953	1.85907	1.86521	1.79875	1.63867	1.74027	1.37708	1.71936	1.55067	1.73618	2.15964	1.47122	1.89969	1.79181	1.94577	1.67247	1.42542	1.5544
P60981	2.0007	2.05915	1.21806	0.44711	1.55515	2.03062	1.31376	1.7016	1.80201	1.64862	1.85602	0.903814	1.06267	1.33783	1.47429	0.902867	1.38227
P60983	1.16905	0.566012	1.02803	-0.34104	0.375924	0.798968	0.667404	0.615668	0.828018	0.840345	0.533226	-0.817155	0.103226	0.682279	0.4081	0.723137	0.783189
P61019	1.0529	0.722497	1.2728	0.782922	1.04883	1.25698	0.981653	0.571195	0.581339	1.29181	0.73904	0.863357	0.913963	0.851016	0.970338	0.814008	1.004
P61026	0.836712	1.02532	0.882177	0.887944	0.545004	0.293951	0.585868	0.815847	0.853352	0.952232	0.67886	1.20633	0.152301	0.387983	0.297197	0.966191	0.999438
P61081	0.577846	0.228727	0.0574037	-1.65553	0.983727	0.644285	0.400111	0.641258	0.65725	0.800038	0.513601	0.413235	0.934033	0.996091	0.620006	0.985424	0.904151
P61088	1.45344	1.19651	1.97705	1.11473	1.63303	1.5793	1.395	1.18516	1.34478	1.2123	1.08583	1.8759	0.796317	1.33532	1.1242	1.38551	1.30418
P61106	1.05484	1.10917	1.51943	0.86798	1.59834	1.80096	1.34439	1.11898	1.15432	1.47145	1.34274	1.01637	1.26593	1.09109	1.32781	1.35556	1.17278
P61158	1.46123	1.45442	1.10964	1.74999	1.60891	1.83114	1.66601	1.29723	1.32643	1.71917	1.32672	1.76079	1.45609	1.65009	1.62983	1.26473	1.3665
P61160	1.32672	1.44848	1.01265	1.34625	1.26065	1.35144	1.27685	1.06575	1.12527	1.45615	0.990206	1.42866	1.32222	1.42525	1.39287	0.949923	1.05436
P61163	0.875859	1.16631	1.01853	1.4007	1.15185	1.35873	0.992049	0.459427	0.629581	0.955124	0.705559	1.12812	1.05404	1.0233	0.60188	0.663331	0.591466
P61201	0.130473	-0.198367	-0.879882	0.00676869	0.0225657	1.00958	-0.0150906	0.242798	-0.0797831	-0.872545	0.346565	-0.165384	-0.353772	-0.50112	-0.419623	-0.0150966	0.30177
P84077	2.0911	1.62187	1.89776	1.15528	1.51269	1.71724	1.71913	1.72623	1.79134	2.05136	1.66098	2.1214	1.43969	1.68442	1.57138	1.59898	1.47629
P61221	-0.440883	-0.267063	-0.561555	0.734178	0.240552	0.828323	0.598491	0.122928	0.0313298	0.301299	0.203123	0.529204	0.220226	0.390381	0.506881	0.359536	0.208305
P61224	1.45082	1.71529	1.27646	1.53214	1.66962	1.61994	1.12928	1.09454	1.12821	1.69043	1.30509	1.18608	1.16109	1.24744	1.16948	1.11643	1.1037
P61247	1.30281	1.45447	-0.0161647	1.06549	1.15876	1.19081	1.16956	1.23508	1.30955	1.70009	1.20949	1.54052	1.45074	1.30087	1.51037	1.01016	1.01732
P61254	1.0235	1.06616	-0.889122	-0.54886	0.0964534	-0.992904	0.725653	0.271162	0.588484	1.10792	0.475141	-0.112607	0.571291	0.651099	0.48151	-0.172712	-0.374865
P61313	0.442489	0.855574	-0.639572	-0.289878	0.0458169	-0.0092079	0.40189	0.393294	0.408253	0.531275	-0.0525473	0.18349	0.480391	0.303589	0.346155	0.0652537	0.243303
P61326	0.146176	-0.237351	-0.48248	-0.105118	0.411917	0.47329	0.0447788	0.44168	0.62134	0.41264	0.452292	0.317171	0.249917	0.254222	0.357038	0.520987	0.512752
P61353	0.88908	1.19615	0.946838	0.439972	1.32925	1.33113	1.35356	0.738136	0.686804	1.34849	0.835397	0.192145	0.895651	1.03826	0.993979	0.381313	-0.00426166
P61513	0.255901	0.233353	-0.38361	-1.22682	-1.40566	-1.47832	-0.579234	0.106482	0.26381	-0.359933	0.358601	-1.46165	0.35013	0.220489	0.117495	0.0698538	0.26762
P61586	1.68306	1.53613	1.16195	0.940735	1.53934	1.62794	1.57968	1.54126	1.64262	1.97156	1.32441	1.48827	1.3708	1.69366	1.43701	1.24569	1.61097
P61604	1.48018	1.29975	1.68802	1.00597	0.931909	1.06397	1.73103	1.52221	1.12073	0.879241	1.24145	1.61379	1.91456	2.04491	1.68606	2.00581	2.05611
P61764	1.83597	1.0844	2.729	0.249217	0.128469	-0.114651	1.65481	-0.121168	0.821006	-0.183448	0.968214	1.80011	1.52665	1.3789	-0.246387	0.364478	0.663459
P61769	1.43955	1.24066	-0.305982	0.947118	0.259712	0.696883	0.613746	0.974517	0.851845	0.584612	0.951956	1.54024	1.15255	1.29185	0.497679	0.951078	0.929396
G3V2V8	0.817312	0.304212	-0.28648	0.725434	0.239061	1.03094	0.664415	0.509574	0.559014	0.632601	0.454228	0.965675	0.119781	0.594334	0.0936904	0.380593	0.605109
P61956	0.22126	-0.872275	0.0316809	-0.0250421	0.0152727	0.199577	1.07684	0.537719	0.580421	0.851646	0.639835	-0.373208	0.904617	0.750001	0.779239	0.310996	0.132089
P61970	1.00141	0.738457	1.23329	0.593951	0.853924	1.09324	1.19593	1.04935	1.07544	1.13345	0.907461	1.16975	1.0728	0.873343	1.17225	0.993782	1.06853
P61978	1.34007	1.69702	1.02302	2.02408	2.05578	1.67688	1.84081	1.92388	1.89968	2.3665	1.957	2.00781	2.23048	1.87898	2.12783	1.66315	1.66183
P61981	1.52362	1.51362	1.48037	0.437884	0.762474	0.767413	1.46649	1.65595	1.79098	1.54213	1.78872	1.46138	1.6779	1.50126	1.6042	1.59661	1.65904
A0A0C4DGH2	0.211968	-0.202033	-0.588153	-0.478904	-0.400072	-0.172945	-0.686179	-0.194752	-0.465944	-0.270337	-0.502301	-0.200796	-0.591077	-0.179354	-0.782249	-0.0390982	-0.587631
P62081	1.2543	1.49251	0.693275	2.2993	1.45634	1.68671	1.27248	1.14234	0.862137	1.64991	0.895997	1.70473	1.33542	1.37065	1.28224	0.942638	1.05214
P62136	0.137968	-0.345598	-0.321242	0.596277	0.461587	0.422056	0.13689	0.0307559	0.0124033	0.516236	0.0199369	0.415759	0.291881	-0.210301	-0.523729	-0.186637	-0.107005
P62140	1.07253	1.22162	0.796453	1.29043	1.26829	1.22816	1.20368	1.00876	1.04542	1.28716	1.16548	1.30987	1.24054	1.26992	1.10196	0.983133	0.886777
P62158	1.86129	1.98834	2.43946	1.50704	2.11871	2.02	1.97968	1.78327	1.63241	1.79588	1.86671	1.48034	2.12613	2.16305	2.03763	1.33911	1.23576
P62191	0.169908	0.464237	0.142991	0.601247	0.134936	1.08447	0.296789	0.462138	0.406758	0.665107	0.40545	0.0129635	0.553185	0.186277	0.192386	0.0981168	-0.0195238
P62195	0.38282	0.594139	-0.233154	1.12179	1.07409	1.20719	0.938144	0.628642	0.784229	0.701259	0.639835	0.931195	0.954062	0.8332	0.869919	0.39517	0.355814
P62241	1.08702	1.16449	0.776459	1.07809	1.49875	1.4839	1.39716	0.961849	0.94092	1.53984	0.882532	0.75017	1.80078	1.60336	1.84621	0.63665	0.0497592
I3L3P7	0.912665	1.27674	0.853517	0.605841	1.299	1.37912	1.33336	1.29423	1.27913	1.50302	1.11111	0.639002	1.23931	1.5429	1.39507	1.0811	1.22056
P62249	1.31222	1.5642	1.0822	0.836998	1.69849	1.78086	1.64984	1.47724	1.41223	1.56644	1.3899	1.00066	1.23394	1.46435	1.2786	1.18564	1.39957
P62258	2.33853	2.26954	2.28106	1.60855	2.14491	2.02743	2.21806	2.20945	2.25722	2.35751	2.16728	2.26914	2.32252	2.08503	2.36659	2.28702	2.38453
P62263	0.772792	1.03289	0.699256	0.137878	1.15	1.18562	1.18875	1.09978	1.1959	1.37304	1.07513	0.355285	1.15906	1.22081	1.30839	0.922489	1.13083
P62266	0.849906	1.13909	-0.496071	0.0829412	0.170253	0.0910378	0.803064	0.804057	1.09168	1.07776	0.694716	0.163241	0.533935	0.816845	0.877961	0.276216	0.648676
P62269	0.999267	1.27087	0.661344	0.167145	0.333374	0.34998	1.16988	1.28869	1.33516	1.51549	1.2303	-0.25605	0.972658	1.09456	1.12051	0.953158	0.965528
P62277	0.653385	1.09391	1.01401	1.01947	1.42363	1.5041	1.31081	0.890299	1.05359	1.65392	1.0206	1.38553	1.11787	1.29527	1.30502	0.443808	0.528271
P62280	0.968433	1.21096	-0.159336	0.280682	0.679899	1.17319	1.26187	1.05626	1.22293	1.53977	1.08834	0.456133	0.968873	1.33222	1.24753	0.587096	0.559182
P62304	-0.219286	-0.132639	0.156691	0.99239	0.5204	0.610823	0.276722	0.476952	0.584651	-0.0780959	0.507503	0.642674	0.612407	0.780872	0.875645	0.395899	0.471077
P62306	-0.750436	-0.798538	-1.08839	0.0227475	0.359276	0.0886175	-0.337863	0.276594	0.307748	-0.132514	0.310681	0.678606	0.191415	0.354563	0.585248	0.279641	0.405957
P62310	-0.245076	-0.373356	-0.126169	-0.189827	0.822075	0.694546	0.314193	0.239515	0.196654	0.562546	0.366242	-0.00682122	0.237743	0.502196	0.539863	0.32315	0.251899
P62314	0.469133	0.481052	0.075943	0.0879197	1.31023	1.36415	1.10712	1.01547	0.922205	1.30263	1.00404	0.103758	0.974434	1.09377	1.28711	0.819026	0.632065
P62316	0.594053	0.697229	-0.132171	0.285607	0.755205	0.192118	0.712896	1.06328	1.16208	0.842672	1.08434	-0.10977	0.817616	0.778777	1.00395	1.02471	1.13122
P62318	0.461686	-0.245757	-0.153995	1.04863	1.00147	0.844773	0.883622	0.97676	0.892564	0.824026	0.929169	0.0703885	1.20989	1.17215	1.04141	0.849388	0.794459
P62328	-0.608868	-1.16318	0.564243	-0.802792	0.838153	0.502066	0.668011	0.197277	0.582212	-1.05941	0.837	-0.510117	-0.256607	0.390185	0.111076	0.400611	0.115051
P62333	0.244854	0.521911	-0.0817663	1.07246	0.360754	1.13219	0.75972	0.547406	0.739688	0.675489	0.611675	0.568421	0.931084	0.542621	0.853061	0.425725	0.347664
P62424	0.938219	1.23057	0.52596	0.360951	1.10028	0.664657	1.10341	0.947748	0.917591	1.44166	0.518039	0.959315	1.37371	1.07219	1.45398	0.188291	0.0402004
P62701	1.11989	1.40131	0.775683	0.837992	1.47177	1.3874	1.31766	1.34887	1.36048	1.43496	1.26281	0.942901	1.7168	1.50307	1.56558	1.03365	1.02208
P62736	3.13943	3.76615	2.66631	2.15048	2.29419	2.01177	1.85012	1.46383	1.36953	1.31262	1.16088	2.30583	1.5942	1.61208	2.07575	1.985	1.71923
P62750	1.09201	1.31281	-0.00280843	0.0046305	0.950002	0.872852	1.20551	0.536755	0.226248	1.55897	0.708781	0.294042	1.01141	1.07052	0.903302	0.116415	0.12652
P62753	0.910229	1.22322	0.638143	0.340033	0.888786	0.113226	0.0719583	0.747024	0.545894	1.13791	0.771131	0.456379	1.14151	0.948609	1.30051	0.576997	0.0766991
P62805	1.86381	2.02413	1.2482	2.60276	3.02104	3.00456	2.6797	2.40316	2.29512	2.96563	2.4458	2.63465	3.04056	2.52152	2.98918	1.95349	1.72191
B2R4S9	2.81497	3.08994	0.171846	2.26019	2.0823	1.5853	2.2207	2.66332	2.7817	2.89239	2.67436	1.46949	2.66141	2.1862	2.65237	2.76352	2.66298
P62820	1.34007	1.24097	1.51805	1.5822	1.69465	1.50974	1.55262	1.05446	1.09367	1.70365	1.11568	1.93229	1.26984	1.26776	1.5427	1.32072	1.31476
P62826	1.66487	1.44708	1.41619	1.1765	1.48949	1.48835	1.5605	1.62689	1.62214	1.43	1.52916	1.44598	1.76374	1.78618	1.79937	1.78483	1.58906
P62829	0.503385	0.752145	0.534571	0.472654	1.15671	1.32567	0.930903	0.859072	0.87916	1.11807	0.882309	1.21173	0.887567	1.18231	1.11443	0.521483	0.686154
P62834	0.55105	0.893302	0.548364	-0.600238	0.536623	0.164359	-0.173113	0.151776	-0.482511	0.285413	-0.5403	-0.298383	-0.174106	-0.288012	-0.474316	-0.454555	-0.446448
P62837	0.328977	-0.159115	0.712437	-0.1353	0.400684	0.85102	0.645819	0.539322	0.645055	0.62542	0.256851	0.841161	0.0839469	0.670737	0.439197	0.417766	0.679927
P62841	0.331255	0.764472	0.428653	1.44688	-0.296302	-0.0913941	0.477106	0.505813	0.582701	0.609053	0.478288	0.749178	0.259427	0.45279	0.0274533	0.189603	0.122353
P62847	0.598159	0.398	0.251572	0.5265	0.865205	1.15994	0.720436	0.371785	0.380256	0.977285	0.213644	0.822703	0.319481	0.384858	0.720273	0.263979	0.230843
P62851	0.215455	0.596625	-0.011239	0.5216	1.44013	1.43428	1.21084	0.618857	0.754057	1.37874	0.717763	0.857505	0.715446	0.916801	1.08981	0.495148	0.273349
P62854	-0.552652	0.311393	-1.14481	0.0212274	0.243167	0.173011	0.414835	0.745136	0.930115	1.0429	0.71819	0.541085	0.913883	0.638752	0.325384	0.925239	0.341103
P62873	2.09497	1.7139	2.09107	1.31243	1.12959	0.871107	0.966898	1.32363	1.40844	1.51287	1.62244	1.64868	1.42417	1.26575	1.33903	1.18072	1.12819
P62879	0.878363	0.760931	1.45967	0.89923	0.848652	0.966971	0.626422	0.796753	0.82455	1.18526	1.31462	1.06852	0.969991	0.883701	1.0012	0.818376	0.692498
P62888	0.656186	1.00884	-0.162171	0.318124	1.07057	1.1482	0.90538	1.0462	1.26877	1.12586	1.13625	0.791486	0.731346	1.02402	0.985932	1.0473	1.13805
P62899	0.700565	1.019	0.528168	0.764932	0.800664	1.03537	0.891429	0.35972	0.428172	1.15584	0.789216	1.26718	0.886044	1.01988	0.791581	0.569332	0.500196
P62906	0.864034	1.08963	0.726019	0.784153	1.63297	1.80341	1.50358	1.01007	1.12908	1.41197	1.0005	1.35786	1.49535	1.29937	1.40204	0.914794	0.86445
D3YTB1	0.386741	0.484319	-0.12555	-0.34616	0.106017	-0.0796706	0.266365	0.461127	0.361185	0.813432	0.75437	-0.772233	0.746382	0.610501	0.45092	0.497095	-0.262203
P62913	1.12935	1.23326	0.162898	0.378779	1.13203	1.14119	1.01726	1.12548	1.25396	1.55045	1.02612	0.381195	1.1176	1.30882	1.1441	0.899784	1.05005
P62917	0.718115	1.02591	0.203988	0.314682	0.285749	0.183641	0.930761	0.00166631	0.358523	1.10471	0.395736	0.68298	0.964016	0.789871	1.22361	-0.0920595	-0.227459
P62937	2.56538	2.48743	2.74924	2.16313	3.09456	3.15457	2.74856	2.54814	2.50397	2.79062	2.6415	2.48611	2.52332	2.65833	2.64535	2.42542	2.54586
P62942	0.929732	0.698931	0.943874	-0.544944	0.845373	1.0264	0.773213	0.955557	0.878849	0.868359	0.827039	-0.820394	1.13048	1.24445	0.869395	0.567975	0.53
P62979	2.05733	1.88178	1.60397	1.63564	2.38336	2.37524	2.39349	1.9567	1.89566	2.38228	1.85898	1.68066	2.27521	2.48633	2.20377	1.96057	2.07278
P62993	0.38556	0.373922	0.521563	-0.0350889	0.630141	0.967061	0.797526	0.0746369	0.631313	0.716841	0.275677	-0.0581465	0.532009	0.595632	0.66823	0.216431	0.243205
P62995	-0.30103	-0.688868	-0.76784	0.341686	0.3779	9.11413e-11	-0.259429	0.328411	0.0502412	0.559908	0.385708	0.00661891	0.535004	0.00439861	0.278025	0.360471	0.342805
P63000	1.86459	1.71647	1.76054	0.788057	1.61426	1.70608	1.88124	1.28464	1.43916	1.85049	1.1054	0.906749	1.42169	1.64361	1.46909	1.15886	1.34387
P63010	1.67955	1.29621	1.91331	1.78753	1.19185	1.73103	1.41481	1.29867	1.28806	1.61656	1.26616	1.7417	1.65452	1.56965	1.305	1.44244	1.16704
J3QRU4	0.746691	0.592139	2.17288	-0.351689	0.336222	0.430243	0.708418	0.58878	0.756584	0.336249	0.669455	0.22048	0.788032	0.905467	0.473458	0.586092	0.678622
P63104	2.25343	2.15726	1.93262	1.01222	1.3474	1.41301	2.01489	2.0687	2.25021	2.16348	2.16117	1.79489	2.12896	2.0833	2.28926	2.25631	2.21894
P63151	0.123608	0.109294	0.4685	1.12079	0.565228	0.932969	0.44136	0.138372	0.071801	0.580355	0.0994338	0.112964	0.395917	-0.0670656	0.497033	0.560601	0.510014
P63167	-0.0447231	-0.644094	0.212093	-0.558994	0.970664	0.953355	0.482422	0.377595	0.482678	0.248325	0.784923	-0.0935554	0.381146	0.658689	0.687146	0.348039	0.764049
I3L397	1.3178	1.50375	0.965281	1.41718	1.92597	2.02147	1.68656	1.7363	1.66922	1.77539	1.59754	1.6099	1.65697	1.90426	1.63005	1.6153	1.69384
P63244	1.18081	1.33485	0.607181	1.16458	1.27254	1.34112	1.19476	1.56902	1.4527	1.57118	1.34953	1.23199	1.56367	1.60083	1.63158	1.4545	1.45448
P63261	3.3888	3.78625	3.30794	3.65498	3.61107	3.52715	3.46015	3.10982	3.13036	3.50485	3.25907	3.77869	3.43703	3.54969	3.33835	3.16309	3.14765
H3BQQ9	0.397447	0.421843	-0.425019	-0.618417	0.898907	1.06271	0.998791	0.660577	0.523057	0.665183	0.744719	-0.11739	0.494747	0.432351	0.698712	0.298285	0.88479
P67775	0.945978	0.734745	0.869331	1.09613	1.00512	1.33129	0.856564	0.69418	0.739866	0.905536	0.635971	1.05201	0.7932	0.954852	0.862826	0.447206	0.566456
P67936	1.26462	1.28065	0.85069	0.709493	0.711804	0.717048	0.952781	1.41312	1.41148	1.70504	1.70535	1.45235	0.799814	0.467315	1.01093	1.33892	0.977408
P68036	0.954686	0.993168	1.05751	1.01431	1.24217	1.21521	1.00319	0.585011	0.581232	0.704069	0.724944	1.38038	-0.119742	0.921431	0.115427	0.769868	0.585838
P68104	1.88554	1.9988	1.78097	2.86774	2.89341	2.91986	2.64567	2.4605	2.3899	2.72761	2.37853	2.86228	2.52084	2.75418	2.59984	2.25392	2.28701
P68363	2.45078	2.35728	3.22553	2.97048	3.02407	3.15273	2.9456	2.56943	2.61974	3.14873	2.72693	3.04317	2.82603	2.87617	2.79194	2.5486	2.47029
P68366	0.810242	0.466192	1.87205	0.802844	0.211022	0.2922	1.50459	0.201258	-0.57536	0.517162	0.76136	1.65659	1.33987	0.576088	0.104307	-0.589284	0.587696
P68371	1.45231	1.443	2.51274	1.95707	1.74111	2.26039	2.10833	1.59542	1.62297	1.94985	1.76079	2.11421	2.00693	1.79507	1.72131	1.24287	1.65881
E7EU96	-0.53336	0.377019	0.00341966	0.668775	0.81039	0.597297	0.530362	0.0415092	0.117235	0.682672	0.503352	0.650513	-0.437693	0.650949	0.540076	0.247363	0.272393
P68402	0.720318	0.373336	1.15159	1.75826	0.891892	1.59446	1.12223	0.660525	0.668921	1.13887	0.471068	1.6795	1.05311	0.895867	1.27053	0.742756	0.760721
P68871	4.04794	4.07313	4.23451	3.1446	3.76081	4.38756	3.97056	3.48147	3.33972	2.7031	3.16505	4.31729	3.95836	3.9926	4.07039	3.30315	3.02613
P69905	3.94644	3.97704	4.17277	3.59693	3.62391	4.17242	3.82276	3.45487	3.38467	2.57989	3.00479	4.11788	3.80474	3.76184	3.84873	3.24975	2.92674
P78324	0.984388	0.788889	1.46279	-0.785478	-1.1587	-0.652763	-0.84508	-0.28909	0.136793	-0.0983234	0.354352	-0.0728755	0.250751	-0.811889	-0.935597	-0.204402	-0.0361715
P78347	-1.31643	-0.608685	-1.20385	1.07464	0.683338	0.897638	0.387473	0.562138	0.627727	0.762922	0.841035	-0.360772	0.842436	0.0839627	0.943343	-0.226187	-0.249017
P78371	1.20539	1.63204	1.20007	1.65655	1.60031	1.66728	1.51424	1.19343	1.20251	1.56213	1.17642	1.50548	1.1344	1.46784	1.33182	1.1334	1.11221
P78417	1.45161	1.49556	1.12163	0.967684	1.46179	1.28268	1.43237	1.17599	1.16585	1.38002	1.36704	1.12291	1.55937	1.30257	1.39763	1.11429	1.10262
P78527	1.04277	1.11082	1.19753	2.20084	1.94043	1.93533	2.12323	1.75694	1.5185	1.85245	1.59862	1.94998	1.80396	1.73466	1.96059	1.61713	1.56991
P78559	0.71803	0.542091	0.629675	0.131009	0.334635	1.03754	1.20165	0.536984	0.334743	0.873732	0.121309	1.05076	1.21037	0.84474	0.643971	0.138149	0.0494602
C9JXB8	0.322547	0.71762	-0.236335	-0.0754218	1.04247	1.33753	0.753383	-0.84975	-0.524769	0.817515	-0.548994	-0.186037	0.686988	0.588685	0.496416	-1.31241	-0.754991
J3KS05	-0.568217	-0.0995597	-0.889487	-0.689783	0.763007	0.775947	0.255741	0.235172	0.465156	0.602698	0.529973	-0.746229	0.780597	-0.729698	0.545156	0.779315	0.524769
P84090	-0.0443911	-0.147148	0.285794	-0.0686329	0.914783	0.957921	0.589967	0.671789	0.761834	0.563538	0.774227	-0.189572	0.989396	0.62668	0.983428	0.575948	0.676197
P84095	-0.502398	-0.231525	0.485805	-0.551979	-0.0036998	-0.678919	0.430557	0.186788	0.587077	1.15233	0.276345	0.109425	0.333149	0.727901	0.562277	0.377182	0.164889
P84103	-0.0745414	0.88308	0.29058	0.837336	1.40366	1.29029	1.01282	1.07926	0.656928	1.72431	0.836243	0.59183	1.30276	1.21883	1.06268	0.896114	0.857536
K7EK07	1.91553	2.32167	0.37034	1.85189	2.0318	1.87591	2.38883	2.00013	1.93215	2.84041	1.98231	0.949762	2.65383	1.95182	2.49653	1.65259	1.13019
P98082	-0.790176	-0.956134	-0.656399	-0.231735	0.357631	0.621209	0.145768	0.492451	0.096116	0.833647	0.32483	-0.129828	-0.1173	-0.212841	-0.0415311	-0.179202	-0.286978
P98160	1.9929	2.29833	0.269716	0.729564	1.30331	-1.07746	0.500953	1.51148	1.04253	0.0220316	1.20818	0.236314	0.855068	0.550203	-0.17242	1.04231	1.16571
P98179	-0.532603	-0.197358	-0.202236	0.488139	0.941328	1.23794	0.561352	0.386816	0.0801663	1.05858	0.818382	1.17582	0.684162	0.429494	0.798929	0.361692	0.675012
C9JFR7	1.30859	0.887333	1.85715	0.474344	1.11484	1.83646	1.63248	1.53565	1.09529	1.14903	1.26237	1.04012	1.54817	1.64254	1.12587	1.4686	1.63237
Q00169	0.667546	0.367967	0.826808	0.758346	0.793344	0.0726839	0.72684	0.34965	0.300363	0.451832	0.433681	0.618469	0.289314	0.365368	0.477687	0.211561	0.0855591
Q00325	1.51445	1.67995	1.90884	0.262206	0.66707	-0.0513534	0.624319	1.4319	1.31481	0.925825	0.741633	1.27808	1.19589	0.601458	0.898071	1.61791	1.7444
Q00577	0.752772	1.17293	1.15221	1.25208	1.03217	1.33024	1.06618	0.466457	0.45152	0.819791	0.925084	1.10429	0.473852	0.891895	1.11708	0.717819	0.752929
Q00610	2.539	2.29023	2.81081	2.62531	2.59576	2.40687	2.67671	2.18644	2.36439	2.46772	2.01591	2.75087	2.59171	2.4617	2.43461	2.49433	2.27227
Q00688	0.391758	0.671041	-0.814808	0.349281	0.995749	1.17845	0.362796	0.444589	0.882038	0.650849	0.557716	0.230098	0.544592	0.640981	0.422255	0.75591	0.406386
Q00765	1.00018	1.1355	0.786106	-0.37567	0.536381	-0.167444	0.708944	0.617504	0.926269	0.780685	1.13869	-0.463798	0.27534	0.726692	0.551189	0.605778	0.563676
Q00796	0.760121	0.625841	0.332565	0.0944841	-0.815179	0.180452	0.245524	-0.406978	-0.475969	-0.40168	0.442752	0.479714	0.200235	0.179844	0.424726	0.43687	-0.355139
Q00839	0.882542	1.21528	0.748974	2.01311	1.77368	2.19896	1.99683	1.95838	1.70608	1.83688	1.97289	1.79	2.22286	1.78539	2.06249	1.63083	1.21337
Q01082	2.65284	2.47337	3.13869	2.90757	2.69776	1.96786	2.41147	2.3737	2.34224	2.8925	2.60205	2.67314	2.61011	2.33104	2.60223	2.49843	2.39041
Q01105	-0.270298	0.694361	-0.132812	1.77617	1.30107	1.60137	1.75024	1.19328	1.12938	1.25369	1.36599	1.59783	1.79829	1.05345	1.54207	1.33007	1.15213
J3KP15	-0.215333	0.246663	-0.66886	0.271311	0.834794	0.542282	0.713806	0.785036	0.657787	0.968951	0.672087	0.2263	0.758466	0.226402	0.693379	0.392173	0.272226
Q01469	1.55267	1.20345	0.915322	-0.237378	0.672435	1.55148	0.756103	0.504651	1.6094	1.27422	1.5294	0.267962	1.25996	1.80034	1.24837	1.86461	0.696013
Q01484	0.846759	0.255463	1.97064	1.49751	-0.322317	1.02092	1.34001	1.16811	1.20412	1.39528	0.448686	1.65958	1.54529	1.21884	1.40266	-0.206201	0.834923
Q01518	1.65133	1.86786	1.07901	1.36852	1.21606	0.882208	1.4584	1.45722	1.60284	1.48115	1.43896	1.63229	1.23177	1.50516	0.980774	1.27741	1.18606
Q01813	1.10575	0.606853	1.55986	0.77338	1.69089	1.17371	1.57812	0.730506	0.273153	1.03693	0.599912	0.718735	0.842261	1.39327	1.22345	1.18335	0.987031
Q01814	0.766493	-0.829698	1.56901	-1.10054	-0.95845	-0.550946	0.286698	-0.84966	-0.796155	-1.29254	-1.70954	0.866243	0.884186	-0.0971509	-1.57872	-1.55039	-1.32466
Q01844	-0.872553	-0.534536	-0.657272	0.747019	0.580917	0.269258	0.653831	0.251234	-0.0210239	0.376048	-0.0657293	-0.0682488	0.0917677	-0.368118	0.251205	-0.172762	-0.165761
Q01995	3.14944	3.66777	2.01636	1.13825	1.40038	1.91153	1.52127	1.3829	1.69799	1.93443	1.44518	1.10861	1.23529	2.11363	1.87975	1.82358	1.1351
Q02252	1.57036	1.36017	1.53551	1.39383	-0.103529	0.34203	0.54032	0.231548	0.72999	0.375885	0.481951	1.27534	0.637773	0.333568	0.238157	0.880509	0.775126
Q02413	0.283198	0.638213	-0.576262	-0.137507	-0.174164	0.017179	-0.00162752	-0.538654	-0.362201	0.535834	-0.666297	0.717072	0.0461816	0.313987	0.126932	-0.239931	0.179002
Q02750	0.368278	0.339341	0.870334	0.578607	0.508919	0.31835	0.751671	0.222579	0.453012	0.181992	0.405917	0.672623	0.257485	0.655273	-0.48761	0.145546	0.186449
Q02790	0.617269	0.924375	0.0694288	0.63775	1.12888	1.11586	0.729355	0.89155	0.405162	0.744571	0.534378	0.392903	0.737059	0.894641	0.74778	0.396164	0.669157
Q02818	0.400635	0.476481	-0.26204	1.10072	0.974058	-0.042064	0.139804	0.448579	0.523739	0.862066	0.393671	0.282491	0.398024	0.205172	0.789638	0.191522	0.527415
Q02878	1.06791	1.39852	0.420763	0.668277	0.552095	0.533576	0.646487	0.385157	0.549899	1.28894	0.86471	1.09546	1.08677	0.735511	0.862332	0.0888516	-0.508968
Q02880	-0.182012	-0.0391169	-0.469636	0.589328	0.135745	0.281604	0.819145	0.680891	0.5623	0.42221	0.563963	0.372066	0.457927	-0.0866892	0.40437	0.445702	0.368177
Q02952	1.05485	1.22232	0.938368	1.74697	2.75401	1.93334	1.79231	1.97372	2.03708	2.48057	1.83119	2.09342	0.842072	1.32455	1.90143	1.53032	0.83646
I3L1P8	0.830576	0.80221	1.50962	-0.492397	-0.61523	-0.26363	-0.535909	0.826783	0.828067	0.446378	0.10729	-0.142837	0.446428	-0.334516	0.351199	1.08766	1.16091
Q03001	-0.465516	-0.485535	1.19375	-0.217674	0.735141	-0.661795	-0.285051	0.217186	-0.339629	0.506715	-1.00665	0.490281	-0.641978	0.509707	0.325707	0.0367391	0.689354
Q03135	1.60837	2.00534	0.456598	1.80564	1.33127	1.03714	0.989012	0.828313	1.09305	1.43851	1.40641	1.0194	0.915152	0.726601	0.652845	1.32565	0.891366
J9JID7	0.872479	1.38603	0.0675399	-0.386367	-1.02568	0.0275971	-1.27387	1.35173	1.42473	0.239484	1.88132	0.027955	0.218617	0.118689	0.279623	1.21454	1.31009
Q04446	-0.544334	-0.225798	-0.112637	-0.204239	-0.720863	0.234936	0.836634	0.270441	0.461941	-0.0614989	-0.189624	-0.201369	0.73999	0.681819	0.633068	0.434876	0.413935
Q04637	-0.140466	0.178362	-0.395223	0.845382	0.86231	1.30127	0.902073	1.03835	1.24975	1.21477	0.640141	0.790929	0.988028	0.974166	0.957534	0.521012	0.900147
Q04760	1.28786	1.16903	1.33374	0.759222	1.56887	1.93161	1.14404	0.925785	1.27858	1.14286	1.09661	1.36532	1.2186	1.53324	1.55256	1.21569	0.793795
Q04917	1.41295	1.54493	1.3756	0.654412	0.956093	0.579489	1.42805	1.45348	1.53664	1.4374	1.45628	1.2433	1.30276	1.34364	1.26008	1.56191	1.55914
Q05193	0.810894	0.0866678	2.4488	1.19267	1.1054	0.90202	1.70994	0.514901	0.55672	0.750767	0.492951	1.40502	1.27608	1.32312	-0.040446	-0.11352	0.327602
Q05682	1.8569	2.62708	0.0101066	1.04457	0.614518	1.66235	0.889542	1.23666	1.59858	1.56184	2.0239	1.26015	1.25864	0.82845	1.29996	1.16055	0.735137
Q05707	2.55991	2.72074	1.84452	1.64811	2.43783	0.00110254	1.63492	0.098111	1.2432	0.0596355	1.06883	2.34466	1.00983	0.385928	1.06154	1.16439	0.928358
Q06278	-0.422389	-0.745372	-0.848971	1.30216	-0.539399	-0.204061	-0.298292	-0.845877	0.759563	-0.536574	-0.695832	-0.65467	-1.3415	-0.413806	0.44407	-1.34721	-1.08603
Q06323	0.973711	1.0665	0.800208	1.27527	1.27627	1.76965	1.3943	1.04435	1.15847	1.12054	1.10781	1.52376	1.25045	1.31135	1.26046	1.11514	1.03711
Q06828	1.50498	1.85563	-0.335673	0.124919	1.09125	1.16456	1.03179	-0.258379	0.871317	0.465836	0.776457	0.718547	-0.15224	-0.501792	-0.386528	-0.290887	0.00491452
Q06830	2.38799	2.58296	2.28007	1.58355	2.2066	2.3123	2.29432	1.69778	2.06506	2.23628	2.02536	1.76158	2.17311	2.57596	1.99413	1.94133	2.04905
Q07020	0.941888	1.46761	0.5495	0.463809	0.782479	0.964946	1.24571	0.964252	1.07519	1.56158	0.475911	0.860565	1.42692	1.38573	1.40669	0.305891	0.754921
Q07021	0.733715	0.693701	1.04608	0.727323	0.813396	0.658903	0.883059	0.937043	0.533057	0.869973	0.47673	1.33803	1.17555	1.27378	1.20395	1.05685	1.02721
Q07065	0.529595	0.926685	0.350792	1.11019	1.31162	1.02972	1.01541	1.35792	1.49252	1.5921	0.724986	1.28416	0.84909	1.56193	1.68796	1.48762	1.51514
Q07157	0.700919	0.962623	0.0243793	1.75724	1.86491	1.25561	1.77954	0.922013	1.37001	1.74535	1.48264	1.15824	1.63266	0.370118	1.33533	1.42724	0.945661
Q07666	-0.00210221	0.283676	-0.00918069	0.25878	0.380683	0.478512	0.112728	0.857307	0.794212	0.518654	0.858036	0.369687	0.667026	0.30022	0.730296	0.510454	0.50946
G5E9S8	-0.224799	0.366459	-0.303865	-1.08678	-0.0440522	0.280932	0.0489922	0.271755	0.8734	-0.653159	0.0671314	0.0900988	-0.265113	0.237975	0.272606	0.0962055	-0.214633
Q07954	1.52119	1.57	1.33492	2.16894	1.88426	1.62857	1.94803	1.67857	1.43144	1.7588	1.49429	1.63666	1.31356	1.22219	1.57437	1.56655	1.62827
Q07955	0.0285347	0.866812	-0.426627	0.745215	0.620767	0.457196	0.532301	0.988137	0.917247	1.3791	0.959929	0.714582	1.13864	0.615573	1.16708	0.756733	0.86005
Q07960	0.366931	0.557847	0.793299	1.44316	0.988072	0.988115	1.11508	0.757535	0.669147	1.27857	0.537082	1.27152	0.648891	0.958471	0.852983	0.640986	0.312303
Q08209	1.59603	0.716618	1.73486	0.843537	0.27231	0.997421	0.865088	0.540805	0.280756	0.218921	0.133821	1.02822	0.472842	0.443177	0.362119	0.37846	0.470945
Q08211	0.919089	1.09447	0.832475	1.67999	1.60964	1.53386	1.7506	1.53678	1.16496	1.46314	1.4719	1.61633	1.64956	1.42745	1.40346	1.46542	1.02041
Q08257	1.33134	1.51986	-0.195438	0.339685	0.118615	-0.618432	0.444044	0.89507	0.947014	0.978886	0.622915	1.06302	0.635997	0.812891	0.144008	0.875081	0.962156
Q08378	-0.780095	-0.584884	-0.512969	-0.736583	-0.366336	-0.696545	-0.418411	0.605975	0.290816	0.612496	0.570901	-0.432607	-0.160121	-0.422509	0.184409	0.560375	0.633481
Q08380	0.598579	0.913004	0.199494	0.513375	0.770127	1.20773	1.08562	0.906985	0.925903	0.843194	0.604515	1.18653	0.727777	1.06395	1.1773	0.392373	1.07409
Q08J23	-0.975484	-1.1532	-0.513596	0.575567	0.852291	0.355328	1.01873	0.160349	-0.0918053	0.0866826	-0.116787	-0.335001	0.512294	0.542289	0.1843	0.0683916	-0.343122
Q09028	-0.222422	0.353945	-0.4964	0.580135	0.0959868	0.451032	0.331528	0.437973	0.277465	0.661113	0.642279	0.516839	0.540339	0.32734	0.127517	0.4234	0.260918
Q09161	-0.400863	-0.635466	-0.708088	0.556085	-0.20551	0.343984	0.580813	0.164664	0.0626737	0.472514	0.116286	0.0342702	-0.0351182	-0.387613	0.312626	0.182449	-0.110058
Q09666	2.46455	2.84801	1.77138	3.66667	3.24169	3.19015	3.20599	2.95716	3.17853	3.41206	3.16399	2.98195	2.69958	2.47519	3.41258	2.53253	2.41916
Q0VF96	0.24006	-0.371294	-1.35702	-0.712859	-0.558194	-1.11763	0.00548223	-0.472869	0.207424	0.4386	0.194847	-0.440289	-0.615395	-0.617731	-1.15481	-0.804051	-0.803181
Q10567	0.545429	0.203723	0.890107	0.999355	0.851338	0.847044	0.143174	0.375334	0.359447	0.796329	0.0450127	-0.0286519	0.906111	0.832478	0.586326	0.543374	0.265003
Q12765	1.23051	0.947973	1.31192	0.832982	0.251185	0.630829	0.366519	-0.238076	0.376822	0.738156	0.502979	1.14038	0.11936	0.884091	0.226077	0.405369	0.0710236
Q12792	-0.0482179	0.145088	-0.131449	0.273	0.548917	0.933507	0.455752	0.239118	0.114321	0.568785	0.241963	0.443605	-0.040948	0.546661	0.441874	0.168572	0.218199
Q12797	0.041544	0.336474	-0.938761	0.78896	0.770913	0.479916	0.465972	0.230465	0.188437	0.391342	0.426564	0.106242	0.2264	0.29665	0.556217	0.0536667	0.399388
Q12805	0.663086	0.893853	-1.21056	0.888028	-0.132983	0.12363	0.255256	0.731668	0.377061	0.140859	0.437902	0.688689	-0.875035	1.60649	0.630742	0.495517	0.795883
Q12846	-0.609035	-0.427858	-0.791559	-1.15506	-1.11692	-1.33877	-1.13886	-0.113024	-0.310845	0.0118283	0.114241	-0.216804	-0.583133	-0.69621	-0.637201	-0.269013	-0.255329
Q12860	1.90178	0.447476	2.53919	1.08541	-1.11869	-0.618565	-0.745223	0.243919	-1.10095	-1.36781	0.249052	0.535667	1.01171	-0.190068	-0.428047	-1.49218	-1.11786
Q12888	-1.04138	-0.0821721	-1.61418	-0.0372613	0.391875	-0.791063	0.466868	0.467942	0.246586	0.696174	-0.0296101	0.448213	0.852004	-0.320311	0.972634	-0.232153	-0.803399
Q12904	0.270886	0.27051	0.0990303	0.216469	0.835506	0.932676	0.683503	0.546192	0.409109	0.932743	0.442055	0.499659	0.830495	0.480861	0.758581	0.255576	0.415465
B4DY09	0.656553	1.1157	0.0880149	1.59366	1.51375	1.47311	1.20638	1.05091	0.967155	1.34685	1.07623	1.39333	1.40724	1.40669	1.50811	0.96709	1.07012
Q12906	1.23353	1.49246	0.54566	1.53606	1.06779	1.53394	1.08538	1.44056	1.35556	1.81835	1.33343	1.40372	1.64014	1.35787	1.52588	1.27501	1.16531
Q12907	0.309382	0.498515	0.284357	0.932106	0.931102	1.03585	0.787836	0.867076	0.886051	1.08437	0.626457	0.615739	0.767425	0.132969	0.671663	0.762682	0.58596
Q12931	0.178356	0.317334	0.66279	0.416732	0.0302484	0.57794	0.967305	0.741133	0.352969	0.25368	0.299572	0.923739	1.01719	0.951279	0.919573	1.07998	1.00985
Q12959	0.231772	-0.370926	0.262545	-0.0358725	-0.380373	0.473139	0.410932	-0.181597	-0.175231	0.0859338	0.0777418	-0.341104	0.625475	0.029273	0.295747	-0.546279	0.00953007
Q13011	1.27635	1.47174	0.525204	1.03081	1.05618	0.476837	1.0671	1.11062	0.838719	1.00237	0.878386	0.878381	1.28316	0.97081	1.16258	1.00281	1.44074
Q13045	0.0690405	0.209204	-0.0504145	0.21512	0.902135	0.668362	0.648395	0.275169	0.234705	0.557904	0.260372	0.23136	-0.162926	0.409891	0.517997	0.558169	0.709551
Q13057	-0.717681	-0.481796	-1.04584	-1.34203	-1.35734	-0.643367	-0.83668	-0.188259	-0.241498	-0.562981	-1.12678	-0.106763	-0.00105258	0.0891158	-0.257714	0.140625	0.164595
Q13085	-0.412581	0.299414	0.292523	0.182678	-0.0832696	0.710783	0.814036	0.47052	0.715321	-0.16399	-0.135798	0.459803	-0.0370664	0.450407	0.449152	-0.472261	-0.278059
C9JFE4	0.0808517	0.498018	0.0838191	0.326157	-0.278047	0.520244	0.1462	0.267031	0.393331	0.369646	0.242983	0.171843	0.196305	0.294303	0.206489	0.233315	0.14196
Q13126	0.47135	0.443496	0.382029	0.381637	0.636665	0.935116	0.275047	0.218522	0.296027	0.425752	0.245733	0.936879	0.469893	0.574808	0.664189	-0.58277	0.405283
Q13131	-0.91798	-0.481321	-0.626838	-0.108399	0.0249734	-0.119003	0.27856	0.0158561	0.246498	-0.0175151	0.119011	-0.155474	0.0968894	-0.189218	-1.14011	0.0627426	-0.0285789
Q13148	-0.332001	0.0331808	-0.86144	0.399546	-0.0888039	-0.539244	0.371447	0.497714	0.464376	0.716436	0.719878	0.795651	0.659566	0.49597	0.07156	0.32158	0.377951
Q13151	-0.175033	-0.0945296	-0.453296	1.21915	1.43451	1.08873	0.468471	1.03391	1.02314	1.26563	1.34328	1.10425	0.704278	0.0424771	0.977423	0.0962187	-0.00123346
Q13153	0.610004	-0.0151644	1.04422	-0.306585	-0.559959	-0.41325	-0.32067	0.0567291	0.197072	0.522574	0.220286	0.0865016	0.517885	0.605585	0.310848	0.0896235	0.134297
Q13155	-0.324652	0.169586	-0.569429	0.53842	0.501754	0.770411	0.240799	0.314714	0.0732248	0.547109	0.2281	0.252445	0.469384	0.358504	0.507484	-0.0699604	0.245182
Q13162	0.606696	0.842821	0.247576	0.45228	1.15818	0.979397	0.529091	0.55543	0.654954	0.948292	0.856354	1.26602	0.735802	1.17936	0.996637	0.626212	0.651416
Q13177	-0.265058	0.213523	-0.637063	0.678967	0.663345	0.784247	0.808093	0.041962	0.0408663	0.652181	0.0870003	0.377583	0.740996	0.624742	0.467932	-0.175469	-0.0311593
Q13185	0.137426	0.331997	-0.0249631	-0.515776	0.931339	0.875969	0.781276	0.917129	0.426805	1.29357	0.804125	0.884431	0.992119	0.838806	0.825295	0.84557	0.833073
Q13200	1.04673	0.949883	0.874928	1.06044	1.27499	1.24055	1.14781	0.763196	0.809678	0.979316	0.737017	0.764975	0.951918	1.02431	0.91105	0.804028	0.954563
Q13228	1.9863	2.08791	1.61229	2.48177	1.52226	2.51434	2.05103	1.71846	1.72745	2.07789	1.07829	1.84845	2.11942	1.1527	1.96074	1.6059	1.62069
Q13263	-0.245447	0.10846	-0.112252	1.53857	1.46612	1.43729	1.50214	1.05928	0.849437	1.52166	1.28993	1.10417	1.78396	1.21961	1.36436	1.31027	1.05921
Q13283	-0.493182	-0.566478	-0.774305	0.560187	0.273381	0.732713	0.498698	0.556925	0.434972	0.822055	0.633906	0.476055	0.730579	0.604318	0.773913	0.201126	0.309331
Q13308	0.160778	-0.197275	-0.793093	0.785888	0.759403	0.117693	-0.425482	0.176418	0.131763	-0.317522	0.250056	-0.215617	-0.709608	-0.364893	0.766141	0.186878	-0.648502
Q13363	0.417255	-0.389609	0.689807	0.46635	0.508292	0.487945	0.264629	0.218986	-0.0989223	0.173892	0.313252	0.568381	0.739733	0.0937742	0.630396	0.312925	0.51685
Q13404	1.16681	0.986604	1.29918	-0.138021	1.13545	0.933816	1.20739	0.745278	1.08206	1.03801	0.74875	0.220342	0.683598	1.05312	0.918472	1.04969	0.80035
Q13409	0.630096	0.627322	0.319401	0.903921	0.44905	0.923457	0.507189	0.492858	0.738116	0.761343	0.510884	0.397966	0.352346	0.444183	0.61493	0.86422	0.703715
Q13418	0.881989	0.973226	-0.482241	0.841257	0.763888	0.520455	0.574948	0.479504	0.367612	0.0966945	0.444303	0.35938	0.353928	0.0869058	0.220725	0.186009	-0.0736043
Q13423	1.2906	1.22982	1.89882	0.257941	0.825782	0.430787	0.572975	1.44561	1.1389	0.676772	0.256892	0.586767	1.2692	0.901522	0.73057	1.4967	1.7063
Q13428	-0.824605	-0.776113	-0.480229	-0.719764	-0.565731	-0.561452	-0.615197	-0.141859	-0.131578	-0.234036	0.514397	-0.239241	-0.376843	-0.582161	-0.394237	-0.157132	0.0531385
Q13435	-0.814687	-0.307544	-2.35941	0.698841	0.639727	0.538335	0.554804	0.499146	0.389536	0.712981	0.709984	-0.105947	0.676816	-0.0660776	0.902748	0.391069	0.0364678
Q13451	0.906736	0.966972	-0.676678	1.65975	1.40874	1.93098	1.12192	1.15702	1.17332	1.41543	0.901306	1.26439	1.12265	0.973091	1.0607	0.859677	1.01716
A0A0U1RQV4	0.090255	0.586794	-1.02176	-0.504712	-0.0551086	-0.411408	-1.20282	-0.436087	0.275055	-1.00086	0.084195	-0.441496	-0.783322	-0.26214	-1.02021	0.000765915	0.106407
Q13492	0.376091	0.535823	-0.536132	0.672765	0.264217	0.920111	-0.0257045	0.405128	0.618708	0.686714	0.208564	0.709205	0.312841	0.170111	0.415324	0.401069	0.522317
Q13509	1.30239	0.214679	1.98088	0.548456	0.65938	0.611029	1.52658	0.419729	0.61718	0.879442	1.10229	1.36558	0.945814	1.30889	0.610812	0.732119	1.00438
Q13510	0.637981	0.518837	0.650534	1.14105	0.925241	1.00634	0.955293	0.401408	0.578259	0.670691	0.459597	1.30881	0.467756	0.768165	0.458435	0.194582	0.779526
Q13526	0.373662	0.177886	1.4092	0.137859	1.16224	1.054	0.741133	0.389406	0.594128	0.667807	0.640141	1.23214	0.635063	0.842794	0.727003	0.0694958	0.489923
Q13557	-0.707231	-0.645928	0.153222	0.474949	-0.0629641	-0.744869	0.105236	0.148798	0.342199	0.231216	0.306887	0.179497	-0.321174	-0.640864	0.300129	0.657475	0.640155
Q13561	0.58234	0.791852	0.884829	1.24233	0.868178	1.0642	0.901246	0.364771	0.645037	0.905973	0.588206	0.91039	0.448505	0.872285	0.747417	0.439694	0.31518
Q13564	0.111633	0.29171	0.0320707	0.261501	0.0158575	-0.282015	0.515476	0.179862	-0.0376231	0.576584	-0.102185	0.273174	0.169531	0.37878	0.309008	-0.124381	0.199427
Q13596	-0.233469	0.353829	0.1982	0.776131	0.00648758	0.859793	0.283797	0.573081	0.659125	0.814438	0.497486	0.614307	0.371677	0.0875519	0.773027	0.21111	0.290017
Q13618	0.90642	0.546975	0.918603	0.471236	0.943012	0.879524	1.10422	0.361444	0.345917	0.593779	0.277993	0.293526	-0.13998	0.0934326	0.398364	0.434876	0.264155
Q13642	1.81225	2.03045	0.832064	0.823677	1.11966	0.868675	0.356107	1.08484	1.24559	1.53491	1.63463	1.15201	0.644954	0.589032	1.68553	1.59431	1.39341
Q13724	-0.392044	-0.323285	-0.473	0.488851	0.636994	-0.181201	-0.36805	-0.38101	-0.291019	-0.28984	-0.337952	-0.253399	-0.737306	-0.247217	0.148332	-0.862025	-0.771463
Q13740	1.30682	1.50734	1.33089	1.61726	1.67618	1.5564	1.05117	0.503759	1.48643	1.3401	1.04607	0.829865	0.957233	0.787898	0.99021	1.22342	0.846765
Q13813	2.93598	2.64112	3.33673	2.84416	2.72265	2.05951	2.43796	2.53294	2.43563	2.94732	2.71012	2.73151	2.69213	2.35897	2.68063	2.62699	2.51302
Q13838	0.650293	0.610038	0.560339	1.60125	1.52585	1.66824	1.31771	1.32265	1.26435	1.48111	1.39571	1.54303	1.44994	1.39865	1.53259	1.31019	1.16824
Q13867	0.249414	0.0978937	-0.257842	0.0892447	0.511232	-0.116547	0.151195	0.151083	0.298078	-0.349596	-0.204494	0.0382799	-0.0974924	0.114972	-0.156466	-0.221852	-0.194312
Q14008	-0.254284	0.443256	0.300914	0.241188	0.245267	-0.214423	0.762075	0.403225	0.254551	-0.00865732	0.143951	0.592709	0.592119	0.216154	-0.389211	0.166779	-0.290966
Q14019	1.36191	0.915311	0.459035	-0.329597	0.459819	0.916891	1.02704	1.21411	1.44299	1.30999	1.19183	0.767949	0.802544	1.29747	0.783453	1.18733	1.55342
Q14103	0.946681	1.3025	0.592106	1.78058	1.61168	1.62659	1.57218	1.56648	1.56308	1.69405	1.46807	1.73188	1.82197	1.56655	1.76391	1.47909	1.35007
Q14108	0.590421	0.653098	0.854788	0.725846	0.600912	0.62311	0.959683	0.444276	0.291689	0.339418	0.283479	0.460218	0.360935	0.322678	0.418222	0.22833	0.960529
Q14112	0.405028	0.728029	-1.16319	0.911164	0.771999	-1.07706	-0.181754	0.722966	1.33059	-0.317012	0.929178	-0.395114	0.210276	-2.15548	-0.96175	0.856041	-0.0949364
Q14118	0.295351	1.02282	-0.199239	-0.446107	-0.776299	-0.215615	-0.203805	-0.421957	-0.0667463	-0.565471	-0.269053	-0.50612	-1.03126	-1.38905	-1.23195	-0.845237	-0.370544
Q14141	0.463369	-0.0722183	0.747882	9.11413e-11	0.276951	0.490889	0.725526	0.296032	-0.0534088	0.675538	0.137857	0.113457	-0.240749	-0.135566	0.642901	0.739705	0.421857
Q14152	0.489194	0.803198	0.435986	1.23262	0.900405	0.819837	1.12943	0.905552	0.97016	1.25075	0.914101	0.990222	1.22275	1.24749	0.967662	0.959927	0.84591
Q14161	-1.0364	-0.0218016	-1.00698	0.0623576	-0.386928	0.0474618	-1.04735	-0.00590301	0.232146	0.367647	-0.119869	-0.354129	-0.40389	-0.687587	-0.436108	-0.233266	-0.485242
Q14166	-0.0694078	-0.644935	-0.0317655	0.346189	0.0417663	0.238073	0.264263	0.0544037	-0.19814	0.141307	0.657447	0.619494	0.475394	0.589156	0.49195	-0.342724	0.0895228
Q14195	1.97163	1.90724	1.84117	2.21077	0.951253	2.00792	1.84644	1.49995	1.20218	2.18596	2.13051	2.24555	2.33357	2.15306	1.79693	1.65271	1.15697
Q14203	0.857274	1.00463	1.18679	1.34428	1.00573	1.0872	1.22535	0.693524	0.886209	1.11747	0.789035	0.903917	1.00409	1.07617	0.768412	0.913076	0.613238
Q14204	1.66414	1.78569	2.2768	2.30229	2.07476	2.10738	2.36757	1.72153	1.8412	1.94036	1.79023	2.15464	1.75801	1.92899	1.90253	2.12363	1.91953
Q14240	0.764055	0.704408	0.688323	0.921746	0.966062	0.632037	0.72128	-0.108541	0.153817	0.870368	0.778812	0.969823	0.626097	0.992078	0.517157	-0.100506	0.18175
Q14247	-0.0505053	0.492926	-0.804461	0.7642	0.626955	0.720466	0.252663	0.685567	0.914643	0.780568	0.781141	0.123659	0.553632	9.11413e-11	0.787204	0.0778852	0.214994
Q14257	-0.268977	-0.405995	-0.837829	0.631378	0.00596041	0.867539	0.194079	0.316283	0.340978	0.377656	-0.0201956	0.304076	-0.396296	0.146761	0.753141	0.270359	0.0220163
Q14258	-0.735095	-0.224723	-0.469146	0.792655	0.451788	0.541359	0.592689	0.0322938	0.241475	-0.120465	0.108124	0.547101	0.291886	0.605394	0.288912	0.238601	0.172564
Q14315	1.15591	1.21317	0.959073	1.71932	1.67997	1.48559	1.46777	1.33647	1.22273	1.61061	1.43409	1.52884	1.39369	1.65078	1.76965	1.72143	1.30064
Q14624	1.92799	1.74403	0.0849276	0.0481071	1.19681	1.11141	-0.387762	-0.3016	-0.281839	-0.822825	0.0584355	1.30168	1.1686	1.07759	0.610495	0.215046	-1.02563
Q14677	-0.703476	-0.593081	-0.410495	-0.857026	-0.852335	-0.687885	-0.427457	0.518968	0.407013	-0.797058	0.198831	-0.343049	0.0752808	-0.470156	0.0568993	-0.00406625	-0.179001
Q14683	0.194301	0.256064	-0.787355	0.860221	0.662829	0.417581	0.15554	0.776846	0.738829	0.909348	0.697765	0.190912	0.975051	0.0211022	0.849239	0.963501	0.589625
Q14697	1.62536	1.8884	1.78416	2.26717	2.05112	1.94555	1.84332	1.54389	1.43952	1.90808	1.64457	1.81258	1.61068	2.25211	1.84447	1.46927	1.33038
E9PFR3	-0.204093	-0.23573	0.168562	0.468337	0.118805	0.123409	-0.216925	-0.47407	-0.182086	0.070273	0.124035	-0.212051	-0.649535	-0.162382	0.238929	-0.360637	-0.587661
Q14764	1.10018	0.826383	0.420696	1.46099	1.1719	1.20378	1.33411	0.815181	0.936003	1.40818	0.812543	0.90748	1.35426	1.2522	1.23273	1.08157	1.48002
Q14789	0.470675	-0.44871	-0.442025	0.144437	-0.436295	-0.41022	0.37211	0.655062	-0.178553	0.556085	0.428728	-0.48221	0.521544	-0.28544	0.349511	0.280549	0.658182
F5GWX5	-1.08238	-0.719613	-0.255002	0.539836	0.532284	-0.646371	-0.637093	0.614112	0.483826	-0.267076	0.431844	0.200745	0.762863	0.0302803	0.767357	0.320793	-0.482534
Q14847	1.10103	1.64657	0.26276	0.676937	0.390431	0.546113	0.574052	0.926732	1.41242	1.4539	0.958656	1.09168	0.745219	0.517705	0.734227	0.391337	0.798122
Q14914	0.89293	0.475935	-0.646488	0.648687	0.274785	0.286963	0.0908783	0.559245	0.149633	0.748454	0.856344	0.489023	0.108332	0.616971	0.305464	-0.0785273	0.18904
Q14974	1.15716	1.16515	1.41018	1.6181	1.83722	1.79345	1.87148	1.17738	1.26587	1.62308	1.02248	1.34303	1.13542	1.37392	1.28202	1.28545	0.970271
Q14980	0.227548	0.972252	0.253117	1.18868	1.33713	1.0573	1.60482	1.20958	1.14866	1.3908	0.966685	1.29422	1.65558	1.00364	1.33105	1.30561	1.26947
Q15008	0.144604	0.502517	0.251013	0.707095	0.906918	0.929071	0.790981	0.553664	0.732209	0.299857	0.193569	0.850139	0.621993	0.665733	0.688869	0.354172	0.417258
Q15019	1.34489	1.58111	1.3566	1.6726	1.73297	1.37566	1.57648	1.33023	1.35523	1.57736	1.70859	1.70191	1.32331	1.65928	1.59234	1.20172	1.33732
Q15020	-0.571142	-0.418035	-0.63961	0.468508	-0.0322578	0.634767	0.0416742	0.072044	0.104215	0.291422	0.375036	-0.282833	0.966558	0.668098	0.636278	0.187831	0.516328
Q15029	-0.158068	0.0679662	0.0795388	1.10701	1.1687	0.841444	1.0467	0.566196	0.347563	0.7342	0.707879	0.391768	1.05159	0.809574	0.93547	0.648236	0.835083
Q15046	0.0854421	0.344695	-0.0802915	0.954297	0.601804	1.0046	0.966579	0.768473	0.41873	0.722424	0.466982	0.850371	0.68069	0.677408	0.94783	0.413493	0.615832
Q15056	-0.242295	0.50835	0.283812	0.101022	0.743437	0.640752	0.469686	0.669898	1.04457	0.989415	1.11951	0.421776	0.854649	0.45651	1.116	0.2425	0.397269
Q15063	0.839209	0.854553	-0.108645	0.559405	1.45755	0.176924	2.59683	0.308576	1.60862	-0.268117	0.280531	2.35213	1.28724	2.24758	1.45271	0.931258	2.29841
Q15075	1.21523	1.03557	1.32622	1.11364	1.06021	0.841504	1.24266	1.12545	1.11562	1.38482	0.909011	1.42222	1.20698	1.31143	1.13706	1.1551	1.23895
Q15084	1.20488	1.50603	0.752558	1.83868	1.77394	1.59602	1.46306	1.23565	1.29413	1.68794	1.10579	1.54665	0.953341	1.59047	1.63227	1.36352	1.21185
Q15102	-0.308348	-0.323368	0.5081	-0.349464	0.213289	0.0426118	0.509359	0.190508	-0.512032	-0.238617	0.506371	-0.296693	-0.0182015	-0.306497	0.0636464	0.190535	-0.0667052
Q15121	0.959061	0.653968	1.48919	0.664552	0.102521	0.455471	0.671149	0.617867	0.698873	-0.533004	0.764195	0.672971	0.610915	0.876823	0.375966	0.614236	0.720786
Q15124	1.27282	1.92246	-0.410315	1.5361	-0.783718	-0.411877	-1.20533	-0.717049	0.116489	-0.471525	0.0970229	-0.191071	-0.663494	-1.30794	-1.13755	-0.0827053	-0.625063
Q15149	1.92	1.88358	2.48348	2.11507	1.39335	1.75007	1.96082	2.68532	2.63899	2.61659	2.48663	2.29709	1.94364	2.07666	2.08097	2.85794	2.81008
Q15181	0.941011	0.800291	0.966859	1.31917	0.941111	1.22196	1.11749	0.837934	1.06436	1.24125	1.18312	0.97565	1.19878	1.22991	0.946078	1.40969	0.956299
Q15185	0.214853	0.627199	0.475721	0.0803339	1.52337	1.59386	0.99508	1.09829	0.825596	1.45974	0.805778	1.21221	1.42534	1.40347	1.09599	0.848033	0.957453
Q15233	0.31183	0.6371	-0.485036	0.939951	1.00293	0.792843	1.0863	1.24017	1.21956	1.16704	1.16066	0.878402	1.21424	0.918222	1.0487	1.21784	0.978736
Q15257	0.652423	0.603774	0.840525	0.696124	0.655168	1.14128	0.900926	0.313563	0.371948	0.658551	0.424753	0.920976	0.779834	0.644882	0.240152	0.495017	0.3591
Q15293	0.166094	0.326187	-0.657629	-0.202735	1.28442	0.453444	1.14776	0.796664	0.776479	1.0923	0.818223	1.16911	0.753891	1.52259	0.660938	1.20941	0.749944
Q15363	0.501536	0.562593	-0.37053	-0.650926	0.416933	-0.345967	0.289883	0.826205	0.666703	1.05704	0.686157	0.121471	-0.0428501	-0.144985	0.541086	0.578479	0.652684
Q15365	1.08924	1.04092	0.98418	1.53629	1.43306	1.30881	1.42218	1.25969	1.37057	1.66465	1.21573	1.49446	1.45593	1.64118	1.69536	1.24623	1.39275
Q15366	0.794805	0.815255	0.74927	1.37311	1.43691	1.46021	1.31414	0.977794	1.03335	1.40148	1.00168	1.35817	1.11549	1.2947	1.31644	1.08098	1.15921
E5RHG8	-0.376561	-0.555424	0.414144	-1.1696	-0.243481	-0.79903	0.10794	0.564215	0.614286	-0.068229	0.505606	-1.37453	0.350591	0.565504	0.524031	0.563494	0.715055
Q15393	0.174335	0.270159	-0.0194706	1.11873	0.740272	0.499012	0.796066	0.374199	0.383293	0.858383	0.39274	0.610788	1.0311	0.703283	0.81254	0.474141	0.508567
Q15404	1.07489	1.19602	0.303555	1.35157	0.561525	0.580371	-0.0776318	0.441966	0.596749	0.533235	0.514737	0.312735	0.588188	0.178914	0.795588	0.202416	0.444623
Q15417	0.0555635	1.15224	0.062543	-0.0107713	0.445401	-0.14098	0.11585	-0.0720431	0.654107	0.701376	0.410991	0.21373	0.278228	0.866966	0.449447	0.0516514	0.266946
Q15424	-0.303858	0.194683	-0.547422	0.74808	0.399089	0.450671	0.243279	0.609372	0.591055	0.941861	0.783813	0.330848	0.85759	0.243035	0.707704	0.205415	0.175665
Q15435	0.724983	0.496313	0.794899	0.45969	0.192967	0.775338	0.410206	0.45412	0.556855	0.629286	0.48897	0.20422	0.0301053	-0.231047	0.450102	0.509792	0.599107
F5H365	0.0917128	-0.117775	0.373347	1.13689	0.90273	1.20864	0.978654	0.84941	0.794851	1.04985	0.823017	0.630568	0.0223825	0.210923	0.894438	1.04379	0.726135
Q15459	0.0503479	0.397341	-0.502112	1.01305	0.992907	0.843893	1.07534	0.501271	0.161355	0.677339	0.540903	0.196826	0.958505	0.67047	0.795943	0.390164	0.23818
Q15477	-0.797485	-0.665904	-0.388735	0.121033	0.355812	0.101362	0.315476	-0.0756069	0.322308	-0.218598	0.506348	-0.0349465	0.170426	-0.0470544	-0.259824	0.184389	0.0798758
Q15582	1.09323	1.35184	0.745595	1.45539	2.37319	1.52079	1.82976	1.35722	0.688739	0.255341	1.08327	2.08038	1.95988	1.61041	1.34181	0.642848	1.42005
E9PGT1	0.96768	0.678526	0.800623	1.48346	1.18767	1.70734	1.25235	0.679321	0.937526	0.710981	0.626071	1.34702	1.19374	0.817622	1.15667	1.04386	1.03048
Q15691	0.543052	0.566154	0.666046	0.405168	0.858063	0.825346	1.05065	0.892382	1.02424	0.830613	0.966484	0.736649	0.890778	1.11809	1.27845	0.581601	0.718616
Q15717	0.527262	0.709512	0.0267775	0.446008	0.922692	0.370058	0.0804554	1.02269	1.00059	1.3934	1.04972	0.458699	0.855814	0.687572	0.922561	0.806686	0.811153
Q15746	1.34313	1.35489	0.493505	-0.68996	-1.16594	-0.58597	-0.404434	-0.74818	0.178571	-0.515694	-0.862906	-0.494192	-0.801728	0.759571	-0.62291	-0.695129	0.27364
Q15907	1.00201	1.26303	1.34903	0.667362	1.32274	1.07646	1.52917	1.08767	1.32165	1.74575	1.21106	0.982665	1.45655	1.32711	1.489	1.367	1.31078
Q15942	0.0697687	0.717695	-1.04188	0.792322	0.45684	0.963474	0.423711	0.324119	0.654864	0.959375	0.490221	0.5082	0.165458	0.237847	0.608227	-0.419871	-0.480691
Q16181	1.90112	1.7186	1.85447	1.74326	1.57939	1.32493	1.36021	1.46418	1.47702	1.61483	1.83911	1.78894	1.25835	1.51683	1.18571	1.24693	1.45008
A0A0A0MTC7	0.428444	0.606853	-0.690215	0.918662	1.08381	-0.350516	0.0603989	0.404567	0.0487472	-0.23884	0.230719	0.258451	-0.203653	-0.430948	-0.335771	0.459282	0.366202
Q16531	0.966663	0.665434	1.1291	1.34509	1.23535	1.45207	1.5308	0.95475	0.904241	1.24856	0.770212	1.25908	1.51919	1.31378	1.18337	0.955292	1.01179
Q16543	0.765695	0.472763	0.5607	1.01774	1.03744	0.964005	0.632483	0.441165	0.588022	0.763165	0.78281	0.915218	0.132675	0.586044	0.753808	0.29708	0.491887
Q16555	2.68485	2.10656	2.9693	2.43944	2.06682	2.38053	2.47013	1.30916	1.83275	2.50452	1.69098	2.52796	2.38704	2.60711	2.1669	1.93503	1.87633
Q16629	0.230677	0.180221	0.0328495	0.83846	1.28742	1.12489	0.857275	0.883337	0.821631	1.23553	0.884329	1.16997	1.02293	0.528819	0.98191	0.728623	0.661577
Q16643	0.0974689	0.329698	0.678135	0.787595	1.13275	0.776953	1.1497	0.349473	0.762326	0.892625	0.922056	0.514465	1.21197	0.433559	0.81056	0.427331	0.520393
Q16658	1.52558	1.265	1.19285	1.75783	1.79114	1.46625	1.5943	1.5677	1.63928	1.58467	1.81194	1.57941	1.19687	1.49861	1.29328	1.58897	1.44088
Q16666	-0.288842	-0.394182	-1.42305	0.188707	-0.598226	-0.571864	-0.0721506	0.101863	-0.087161	0.194644	0.276385	0.652086	0.241882	0.650518	-0.343435	0.218195	-0.140876
Q16698	1.34641	1.53177	1.20465	1.0351	0.721637	1.24372	1.35018	1.58735	1.01577	1.2256	0.647745	1.3584	1.60685	1.04615	1.44655	1.36373	1.58083
Q16774	0.043285	0.0642422	0.491395	-0.33336	0.420697	-0.0165345	0.568712	0.0651594	0.121956	0.722868	0.0513076	1.01942	0.636496	0.756393	0.384958	0.522524	0.319497
Q16775	1.18573	1.07727	0.974889	0.153406	0.0581627	0.340202	0.646426	0.514926	0.712997	0.47609	0.605456	0.368601	0.718221	0.26994	0.674367	0.702574	1.12316
Q16777	1.85041	2.15982	1.26911	2.234	2.98921	2.71592	2.48529	1.94229	1.98256	3.13784	2.10935	2.04888	2.77359	2.58587	2.73718	2.04404	1.9956
Q16799	1.4301	0.491959	1.55036	-0.390626	-0.591336	-0.968708	0.0731986	0.130282	0.682672	0.599441	0.655415	-0.0472495	0.39361	0.649202	-0.0539113	0.870218	0.779371
Q16836	1.44715	1.45972	1.15191	0.834438	0.545241	0.771949	0.986757	0.920211	0.631996	0.966946	0.447283	1.1994	0.656948	0.676252	0.89209	1.13913	0.8158
A0A087WYS1	1.11388	1.15464	0.99654	1.4447	1.1931	1.25229	1.49281	0.835202	0.782341	1.16376	0.612437	1.20478	1.18789	1.18117	0.877032	0.986794	1.07736
Q16891	1.10205	1.15962	1.52019	-0.0046022	-0.283104	0.403905	0.309589	1.27889	0.972244	0.440005	0.787451	0.155842	0.479396	0.109078	-0.120952	1.34212	1.41651
Q1KMD3	0.210652	0.503829	0.675246	1.43389	1.33479	1.17752	1.13009	1.044	0.661471	1.24729	1.07829	1.13484	1.36956	1.08757	1.20878	1.06425	1.08968
Q2M2I8	-0.840657	-0.969648	-0.0401789	0.112956	-0.491044	-0.192306	-0.133758	-0.548698	-0.400913	-0.27512	-0.653335	-0.0785721	-0.0205079	-0.105089	-0.0704693	-0.598669	-0.346484
Q2M389	-0.345016	-0.415478	-0.730355	-0.0945213	-0.462549	0.307046	-0.271976	-0.244836	-0.407261	-0.243533	-0.323308	-0.114672	-0.859913	-0.286352	-0.415688	-0.15081	0.0903466
Q32P44	-1.13348	-0.727875	-0.875247	-0.919956	-0.382489	-0.61336	-0.143342	-0.537507	-0.49245	-0.261866	-0.976024	-0.115398	-0.798919	-0.441254	-0.386057	-1.10601	-1.09518
Q3LXA3	0.151649	0.278727	-0.614215	-0.14267	-0.277664	0.709503	1.0688	-0.260709	-0.256612	0.0413948	-0.181336	0.0152004	0.93809	0.296844	0.426112	0.554414	0.132014
Q3SY69	-0.33547	-0.446039	-0.822459	1.42095	0.529378	1.08727	0.880234	0.920515	0.690798	0.484766	-0.275	0.249908	-0.536743	-0.0635505	0.857388	0.977319	0.665619
Q4G0F5	-1.12164	-0.482311	-1.16928	0.138778	0.73143	-0.867165	-0.508528	-0.39203	-0.521218	-0.374442	-0.347138	-1.32609	-0.408361	-0.449147	-0.908158	-0.220206	-0.041268
Q4KMQ2	0.0158945	0.198975	-0.366731	1.2095	0.500705	0.321641	0.273144	-0.0229983	0.0199987	-0.33066	-0.151617	0.408444	-0.994061	-0.152049	0.084475	-0.495929	0.151221
Q53FA7	0.806603	-0.062367	-0.447746	0.869341	-0.0711463	0.179492	0.578831	0.0591732	0.654684	0.37187	-0.109195	0.0300091	0.419448	0.0541621	0.126022	0.209322	-0.199045
Q53GQ0	0.772155	1.13949	0.707322	1.08729	0.881494	0.698313	0.466068	0.729593	0.736867	0.78051	0.703433	0.599026	0.831451	0.910242	0.802288	0.798321	0.696782
Q53TN4	0.571464	0.890841	0.514617	0.528452	-0.0582365	-0.138455	0.17009	-0.0561782	0.343491	0.794773	0.461577	0.776531	0.52534	0.0979605	0.443007	0.15691	0.542003
Q562R1	2.3062	1.94475	2.56101	3.28213	3.11535	3.16713	2.9211	2.23657	2.2008	2.50088	2.28633	3.06419	1.87245	2.43678	2.75387	2.21571	2.19514
J3KN36	0.158527	-0.137953	0.0115901	0.515741	0.281164	0.263233	0.01416	0.265102	0.205524	-0.113612	0.198845	-0.144274	0.269913	0.163967	0.0316861	0.304952	0.32151
Q5JRX3	0.169149	0.690623	0.94207	-0.199885	-0.372512	0.614166	0.0776415	0.272854	-0.086734	0.625891	-0.00919458	-0.270868	0.579006	0.76086	0.771843	0.58782	0.817085
Q5JTV8	-0.711922	-0.434734	-1.77845	-0.00311899	-0.388756	-0.0638949	-1.28768	0.747052	0.403978	0.60622	0.325181	-0.354462	0.0481436	-0.466419	0.128596	0.272151	0.417705
Q5JWF2	0.1154	0.514625	0.800498	0.584957	1.13114	0.629257	0.0833845	0.110501	0.241764	0.480488	0.58158	0.531273	0.415824	0.172221	0.461124	0.196945	0.219617
Q5SSJ5	0.6627	1.48006	0.0961957	1.75983	1.28754	1.36943	1.31251	0.0249154	0.295451	1.51251	0.23402	1.04049	1.36089	0.745801	1.31386	-0.194435	-0.210652
Q5T4S7	0.278345	-0.00243618	0.408994	-0.152103	0.197229	-0.595632	0.494282	0.43751	0.37105	0.454677	0.389905	0.808063	0.0165305	0.232123	0.441206	0.456813	0.444511
Q5T5P2	-1.05421	-0.597443	-1.00489	-0.329735	-0.628894	-0.133258	-0.451806	0.104229	0.782824	0.0587363	0.633595	-1.21788	-0.793751	-1.30277	0.518529	-0.086441	0.280396
Q5VW32	-0.369333	-0.196227	0.370824	0.342396	-0.0463071	0.654591	0.489664	0.0198429	-0.0955669	0.0227989	-0.265207	0.353452	0.500032	-0.0127549	0.284304	0.123767	-0.0373678
Q5VW36	0.526074	1.61029	-1.9525	-0.461468	-1.26298	-0.715193	-0.455553	0.374933	0.89746	0.14867	-0.250231	1.3482	0.368755	0.489153	-1.10017	-0.486807	0.441982
Q5VYK3	-0.384448	-0.15641	-0.455586	-0.642251	-0.485303	-0.127822	-0.325879	0.0145573	-0.338901	-0.033332	0.41128	0.278419	0.427765	0.437657	-0.426517	0.282489	0.499999
A0A0C4DGH0	-0.866081	-0.716549	-0.667395	0.0279175	0.404371	-0.317826	-0.652055	-0.266633	-0.691372	-0.131737	-0.561421	-0.432372	-0.399181	-0.905048	-0.854841	-0.358938	-0.410515
Q63ZY3	-0.606082	-0.352042	-1.10276	1.23904	0.911415	0.629847	-0.449302	0.290555	0.656892	0.754699	0.609325	-0.346274	0.325436	-0.260049	0.804393	-0.0377024	0.404178
F8W7U3	-1.12767	-1.00625	-1.08593	-0.0102164	-0.075508	-0.0154471	-0.188676	-0.421581	-0.131512	-0.0537702	-0.220287	-0.587087	-0.533012	-0.426014	-0.365838	-0.941264	-1.02956
Q66K74	-0.425747	-0.326486	-1.59937	0.489812	0.389133	0.435534	-0.358796	-0.174823	0.225895	0.249329	0.281542	0.388115	0.296321	0.081806	0.348271	0.130722	0.148914
Q68CZ2	-0.220132	-0.038303	-0.915504	-0.603476	-0.129126	-0.381205	-0.4371	-0.384563	-0.898948	-0.257374	1.07499	-0.509401	-0.14912	-0.704666	-0.00499333	-0.572977	-0.241014
Q6DD88	0.400599	0.641595	-0.0975289	0.931171	0.729994	0.0708479	0.129687	0.50906	0.342458	0.947262	0.53006	0.371593	0.318729	0.352429	0.710768	0.390164	0.320206
Q6EMK4	-0.297428	-0.596529	-0.731253	0.130894	-0.616364	-0.744132	-0.573524	-1.29475	-1.17599	-0.69678	-0.780735	-0.53968	-1.00187	-0.858812	-0.80174	-1.15978	-1.03566
Q6IBS0	0.465463	0.255303	0.627908	1.17966	0.747133	1.01425	0.934234	0.488615	0.568666	0.933071	0.510586	1.11855	0.836623	1.09817	0.151455	0.271587	0.585676
Q6JBY9	-0.594309	-0.69505	-1.7265	-0.0301263	-1.30317	0.305368	0.117946	0.293946	0.195531	-0.0139092	-0.322184	-0.812374	-0.916796	-1.71848	0.01963	-0.298638	-0.197605
Q6KC79	0.574431	0.34624	-0.0244541	1.17534	1.08701	1.24395	1.57211	1.04447	0.308907	0.387286	0.870102	0.895723	0.171856	0.852695	0.201011	1.34231	0.640352
Q6NVY1	0.795409	0.948047	0.307509	-0.412869	-0.657047	-0.11792	0.643257	0.538544	0.26107	0.246776	-0.52966	0.972711	0.77414	0.522069	0.244509	0.680145	0.827008
Q6NZI2	0.891252	1.86174	0.381412	2.25948	1.88851	0.966609	1.42196	0.806188	1.16481	1.61857	1.5464	1.32051	1.48061	1.0191	1.37798	1.18507	0.844541
Q6P2Q9	0.204875	0.393495	-0.398143	0.929505	1.12566	0.174126	0.882196	0.773833	0.649578	0.178109	0.679591	0.760503	0.653835	0.255165	0.930106	1.01216	0.846344
Q6P587	0.765238	0.555091	0.681806	1.15978	0.53008	0.701881	0.607814	0.127566	0.336432	0.457586	-0.185039	1.09468	0.713635	0.661029	0.460421	0.390902	0.605573
Q6PCB7	-0.686798	-0.50544	-0.603209	-0.215381	-0.557764	-0.575955	-0.71985	-0.738306	-0.511213	-0.726606	-0.777483	-0.497188	-1.34972	-0.670188	-0.679512	-0.756281	-0.530375
Q6PGP7	-0.993295	-1.08906	-0.27482	-0.266226	0.373914	0.0200172	-0.44915	-0.347432	-0.318646	0.0762478	0.000615994	-0.517057	-0.0572055	-0.817408	0.332553	0.0737246	-0.409654
Q6UWR7	1.47415	1.79955	1.20852	1.79716	0.867839	1.68467	1.25409	1.59037	1.5397	2.57829	1.46052	1.82435	0.567267	-0.166815	2.02051	1.00637	1.52644
Q6UWY5	1.57647	1.97799	-1.61213	-0.595685	-1.20065	-0.810819	-0.907814	-1.27826	-1.31585	-1.66943	1.89678	-0.567875	-2.14262	-1.70772	-1.03226	-1.25392	-1.15011
Q6YN16	0.648377	0.650389	-0.7523	-0.127154	-0.577219	-0.846024	-0.0323474	0.111371	-0.273841	-0.117524	0.224479	0.683524	0.219581	0.333568	-0.621634	0.336191	0.396237
Q6ZMP0	-1.07274	-0.820142	-2.25481	0.831064	-1.20796	0.973585	0.565212	1.67039	1.44783	0.516556	1.07719	0.782223	-0.128625	-0.94387	0.702865	-0.0559818	0.645972
Q709C8	0.75187	0.554872	-0.0650504	0.608518	-0.268791	0.607835	1.30286	0.761212	0.771349	0.0775721	0.0946583	0.0412556	-0.447577	0.488778	0.442074	0.679214	1.13692
Q71U36	0.818156	0.474357	1.89169	1.62116	1.58643	1.31109	1.39553	0.256311	0.575416	1.36569	0.757912	1.66012	0.792671	1.26879	1.09598	0.800806	0.622837
Q7KZF4	1.13481	1.04365	0.840513	1.55855	1.32124	1.70177	1.34428	1.15776	1.09809	1.39359	1.32377	1.385	1.57485	1.55968	1.57009	1.15652	1.17791
Q7L1Q6	-0.780162	-0.898039	-0.526359	0.660569	0.386549	0.541319	0.388073	0.424221	0.52147	0.458402	0.48653	0.441914	-1.1331	0.623667	0.598823	0.265865	0.570121
Q7L2E3	0.582891	0.331547	-0.76247	-0.421904	-0.536119	-0.535161	-0.259967	-0.431255	-0.236608	-1.44349	-0.757399	-0.348426	0.145384	-0.459233	-0.153854	-0.425499	0.233333
Q7L2H7	0.508576	0.550886	-1.21073	0.669686	0.351696	0.603225	0.271981	0.176624	0.427474	0.923345	0.202084	-0.0420372	0.146846	0.417323	-0.116694	0.669214	0.207807
Q7L576	1.00914	0.948782	1.44477	1.07349	0.441892	0.983727	0.54414	0.591362	0.644245	0.836386	0.793467	0.780189	0.612956	0.677509	0.953803	0.859632	0.905587
E7EM64	0.348478	0.490442	0.304614	0.407662	0.834185	0.841826	0.047536	0.464181	0.191805	0.334816	0.475365	0.48733	0.527212	0.479395	0.379254	0.178724	0.0209777
Q7L775	-0.918697	-0.705623	-0.8482	0.0278449	-0.432804	0.809279	-0.125026	-0.0182935	0.107451	-0.0131481	0.397048	0.42203	0.386922	0.0493659	0.511595	-0.418313	0.640316
E7ER77	0.0925564	0.277853	-0.200166	0.647585	-0.605702	-0.0568775	0.00877651	0.622571	0.378899	0.547706	-0.234325	0.323278	-0.745681	-1.468	0.251273	-0.273616	0.342557
Q7Z406	-0.228633	-0.279611	0.162357	-0.751394	0.0539324	0.432634	0.847335	-0.308838	0.553437	0.383661	0.170941	0.777517	0.852096	0.192832	0.61176	-0.253474	0.728254
J3KS22	0.686567	0.890857	0.218662	-1.10609	-0.218778	0.317382	0.337307	0.30156	0.389171	0.0424899	0.122397	-0.65547	0.525004	0.284454	0.163654	0.740949	0.567744
Q7Z5P9	2.92296	2.88671	2.92788	2.27	2.44943	2.39258	2.17592	2.31429	2.32605	2.55095	2.16185	2.22748	2.34975	2.46083	2.51631	2.26976	2.17547
Q7Z6Z7	0.144731	0.521361	0.121097	1.02731	0.801716	0.945236	1.30492	0.79149	0.647222	1.10265	0.713834	1.08063	0.940895	1.02455	1.09324	0.592016	0.492414
Q86UE4	-0.224297	-0.00982782	-0.0832567	0.950845	-0.320026	0.729547	0.133412	0.480788	0.646342	0.730601	0.408302	0.159603	0.251304	-0.430377	0.260265	0.259113	0.0240346
Q86UP2	1.18772	1.26003	0.916764	1.40552	0.570276	1.17248	0.77871	0.974164	1.20934	1.04925	0.777326	0.760048	1.00053	0.80415	0.976353	1.11477	1.16954
Q86UX7	0.173018	-0.463151	-0.265683	0.660287	-0.446042	0.126741	0.346039	-0.120321	-0.0759228	0.349222	-0.783672	0.875181	0.538903	0.546168	-0.0783773	-0.42958	-0.562208
F5GZZ9	1.46409	1.09515	-0.306654	0.403755	0.395394	0.90852	0.413317	0.94464	1.38771	1.21142	0.630702	0.92368	0.639025	0.944535	0.859651	0.69347	0.889309
Q86VP6	1.77445	1.71556	1.88821	1.85194	2.08319	1.99961	2.15687	1.26351	1.25157	1.60006	1.39247	1.60317	1.86848	1.96167	1.80934	1.39953	1.52316
Q86XP3	-0.975149	-0.850021	-0.82163	0.517585	0.812042	0.526025	0.915577	0.12555	0.31367	0.365593	0.303946	-0.123227	0.547768	0.34478	0.449578	0.0492295	0.136899
A0A0A6YYA0	0.0395631	-0.168928	-0.563086	0.138553	0.675456	0.660799	0.166796	0.483265	0.371499	0.876449	0.532181	0.816371	0.542067	0.314869	0.97609	0.722529	0.89423
Q8IUE6	0.368216	0.662006	-1.11751	-0.807096	-0.0779328	-0.16566	0.309272	0.182173	0.538148	0.255335	0.584123	-0.749006	0.41075	-0.16118	-0.214305	0.662686	0.800795
Q8IUX7	1.3506	1.4338	0.128111	0.620701	0.0564025	0.432886	0.739837	-0.863335	-0.154292	-0.157816	0.731154	1.27443	-0.374792	1.52447	-0.2731	-0.708613	0.110167
Q8IVF2	0.443489	0.586625	-0.443308	1.31815	0.923544	-0.789942	-0.461623	0.634372	1.11247	0.268203	1.23996	-0.0862389	0.721869	1.25175	0.879219	1.08486	0.606597
Q8IW45	0.557245	0.483419	0.661915	-0.258581	-0.449408	-0.174132	-0.239766	-0.159408	-0.0742802	0.0651028	-0.239554	-0.0565756	-0.09467	-0.181924	0.0559918	0.107214	0.206162
Q8IWA5	0.661565	0.580251	0.912648	0.856451	1.11598	0.677619	0.35597	0.198902	0.64273	0.576243	0.706845	0.334436	-0.118198	0.0723862	0.301938	-0.701508	0.294075
M0R3F6	1.45231	0.716718	1.07198	0.00641306	0.208742	-0.159121	0.0482948	0.480002	0.450888	0.357284	0.815779	0.293301	0.0641688	0.25585	0.298058	0.280592	0.221095
Q8IX12	-0.739531	0.0202859	-0.770975	0.331882	-0.218365	-0.281453	0.380646	0.195642	-0.401486	0.147454	-0.324702	-0.732994	0.416184	-0.545312	-0.11407	-0.509489	0.112141
Q8IXB1	-0.666824	-0.457496	-0.722316	0.518837	-0.109605	-0.563534	-0.175262	-0.396561	-0.895158	-0.402655	-0.271503	-0.54342	-0.783237	-0.523682	-0.0673977	-0.882647	-1.05458
Q8N163	-0.35823	-0.135984	-0.138522	0.984978	1.00869	0.77501	0.986119	0.692866	0.403657	0.680796	0.529402	0.412602	0.885874	0.773909	0.990974	0.438795	0.477225
Q8N1G4	-0.530792	-0.190398	-0.00914498	0.193507	-0.0595294	0.220199	-0.137157	-0.0664288	-0.194106	-0.129948	0.200149	0.3637	0.520724	-0.0365243	0.0423798	0.0505889	-0.234839
Q8N335	0.900586	0.736737	0.186457	0.0882987	-0.712918	0.196806	-0.380305	0.172101	0.218842	0.648066	0.158685	0.427092	0.371437	-0.10912	-0.0293559	-0.0189112	0.283775
Q8N573	0.894588	0.354263	1.0385	-0.0975617	0.126804	-0.409144	0.624606	-0.644413	-0.188512	-0.634291	-0.341199	0.104235	0.30073	0.054689	-0.433897	-0.232941	-0.363556
Q8N8S7	-0.0407319	0.356924	-1.30536	-0.208282	-0.916412	0.834667	0.240234	0.862431	1.09584	0.958719	0.417345	0.377796	0.297817	-0.308471	0.168946	0.696764	0.256665
Q8NBN7	-0.825955	-0.909561	-0.340242	-0.544578	1.0397	-0.977813	-0.268693	0.12226	0.0117551	0.158706	0.00555674	-0.570671	-0.527474	-1.13777	-1.47641	0.744526	0.153603
Q8NBS9	0.520487	0.858768	-0.516773	0.193945	0.493441	-0.745281	0.0286892	1.06269	1.0497	1.2455	1.00442	1.01296	0.496785	0.805855	0.458852	1.08047	0.775976
Q8NC51	0.0688132	0.847133	-1.25778	0.689927	0.43519	-0.0851101	0.208745	0.591565	0.824319	0.687051	0.489138	-0.0371008	0.125787	0.0545701	-0.0732677	0.292018	-0.051925
Q8NCN5	0.211021	-0.2911	-0.799232	0.161518	-0.201636	-0.318349	0.231239	-0.217856	-0.528375	-0.0603672	-0.85483	-0.279078	-0.755662	-0.813454	-0.21251	-0.37371	-0.0237354
Q8NCW5	0.721752	0.484619	0.917949	0.119244	1.04996	1.67812	1.27086	0.622156	0.573163	0.70794	0.626755	1.41902	1.42055	0.97714	1.05406	1.08351	0.647607
E7ENN3	0.138266	1.04304	0.193842	0.287873	0.175909	-0.36133	-0.248854	0.214615	0.347015	1.00914	1.04747	0.274108	-0.236149	-0.145429	0.158963	0.698219	0.971055
Q8NFW8	-0.303032	0.0650638	-0.367199	-0.051167	0.224814	-0.410077	-0.091139	-0.33017	-0.292212	0.00586202	0.0995991	-0.137924	-0.393174	0.179475	-0.54179	-0.434282	0.291931
Q8TAQ2	0.242556	0.436219	0.630679	0.440543	0.339959	0.427453	0.719334	0.881522	0.377641	0.955591	0.501904	0.948085	0.693425	0.304541	0.801546	0.692618	0.274221
Q8TBX8	-0.839758	-0.982641	-0.44411	-0.538943	-0.164598	-1.27351	-0.0847496	-0.277514	-0.275678	-0.205095	-0.289712	-0.215456	-0.0855106	-0.201068	-0.840551	-0.403745	-0.154446
Q8TD19	-1.30288	-0.678647	-1.47119	-0.0186819	-0.569693	0.731392	0.0930548	-0.0602131	0.450974	-1.18526	0.301839	-0.217344	-0.834933	-0.988715	-0.440946	0.195387	-0.276067
Q8TDJ6	0.481574	-1.1075	1.1964	-0.102742	-0.8299	-0.29436	0.40118	-0.98361	0.103082	-0.856087	-0.947934	-0.525058	-0.941684	-0.805891	-0.733186	-0.912535	-0.981779
Q8TED9	0.0246522	0.185041	-0.0437799	-0.34556	-0.388146	0.0309412	0.443875	-0.522309	-0.64685	-0.0882066	0.414151	0.102025	-0.298718	0.287506	-0.210018	-0.598113	-0.280669
Q8WUM4	1.40051	1.4331	1.50886	1.86278	1.40993	1.82564	1.67472	1.33629	1.31607	1.81251	1.10384	1.30335	1.50876	1.57762	1.45805	1.15924	1.35732
Q8WVM8	-0.527639	0.0509043	-0.299244	0.562276	-0.059693	0.0713699	-0.37773	-0.0817429	0.198067	-0.344545	0.12866	-0.0935757	-0.424024	-0.557935	0.143352	0.0462905	-0.640014
Q8WXF1	-0.585984	-0.27899	-0.236983	0.343081	0.017196	0.328089	-0.0531971	0.297351	0.340384	0.825008	0.38848	0.101831	0.646991	-0.457517	0.378675	-0.519161	-0.123274
G3V5X4	-0.373587	0.655241	-0.157787	-0.900749	-0.326103	-0.464751	-0.309941	0.274413	0.0588506	-0.342762	-0.268529	0.196211	-0.505855	0.47882	-1.31918	0.630711	-0.167477
Q8WZ42	1.90664	1.71624	2.24703	1.9273	1.03927	1.25215	1.44194	1.72509	1.63361	1.68732	1.73676	1.23884	1.21199	0.606492	0.608113	1.90156	1.87044
Q92499	0.681629	0.706159	1.01171	1.01949	1.3509	1.27004	0.870141	0.935127	1.11275	1.17643	1.01391	0.95421	0.784701	0.977577	1.20057	1.14057	0.935091
Q92522	0.857828	1.23351	-0.413452	0.417062	0.855303	0.355771	0.468009	-0.128126	-0.320122	1.10131	-0.137639	0.0355102	1.24456	0.166134	0.861229	-0.72229	-0.361849
Q92572	-0.650231	-0.450254	0.144084	-0.59684	0.263142	0.328784	-0.698349	0.0522132	0.211153	0.559457	0.134023	-0.935349	-0.368694	-0.128698	0.0991522	-0.367845	-0.0242379
Q92597	1.09673	1.5092	0.805288	2.35826	2.04288	2.00668	1.90167	1.74003	1.6233	1.75994	1.71719	1.79751	2.52354	1.13451	1.88012	1.55953	1.55687
Q92598	1.31877	0.502804	0.937541	0.577925	0.880963	0.862122	1.41125	0.332368	0.394447	0.303249	0.457219	0.804274	1.02448	1.01911	0.64485	0.419527	0.481568
Q92599	1.03463	0.783525	1.25489	0.877282	0.376883	0.138753	0.173215	0.128008	0.374804	0.597552	1.22917	0.618864	0.401241	0.761361	0.669654	0.325182	0.466095
Q92614	-0.747833	-0.494577	0.463327	-0.88789	-0.57448	-0.138474	0.00360565	-0.307808	0.120018	-0.131562	-0.236919	0.557715	0.469161	0.321522	-0.242934	-0.129882	0.246687
Q92616	-0.694241	-0.327985	-0.232436	0.158431	0.358465	-0.292	0.440888	0.298108	0.120911	0.0523375	-0.057784	0.704312	0.34651	0.391477	0.317171	0.00779339	0.120041
Q92734	0.0995649	-0.143116	0.662638	0.599953	0.614547	1.00748	0.93701	0.605583	0.438214	1.13589	0.543014	0.539342	1.00568	0.664088	0.823276	0.458996	0.643605
Q92783	-0.53034	-0.548658	-0.976605	-0.651498	-0.546828	0.122809	-0.128845	-0.186493	-0.071138	0.124335	-0.286295	-0.188837	-0.0707683	-0.344535	-0.0633642	-0.355972	-0.136531
Q92841	0.220573	0.65961	0.22953	1.50061	1.32872	1.28152	1.32015	1.29128	1.12863	1.46116	1.26877	1.16575	1.47164	1.20918	1.4878	1.09265	1.05138
Q92878	-0.297406	-0.112379	-0.297593	0.206701	0.0697424	0.196922	0.692851	0.993864	0.685079	1.28544	0.732998	0.0222788	0.633429	0.521721	0.824204	0.840625	0.871707
Q92896	0.904696	0.819273	0.247448	1.10969	0.889906	0.737445	1.15673	1.29703	1.29227	1.38063	0.810905	0.700965	0.667531	0.282142	1.35108	0.807919	1.41833
Q92900	-0.0514661	0.162574	0.235726	0.615731	0.635153	0.571167	0.305022	0.639792	0.773244	0.503788	0.923998	0.24218	0.42329	-0.103216	0.837459	0.741861	0.328554
Q92905	-0.453939	0.118816	-0.0134423	0.399238	0.77222	0.0225453	0.57527	0.355901	0.239835	0.366727	0.153834	-0.261821	-0.663148	0.0401388	0.416988	0.122892	0.08402
Q92930	-0.0261833	-0.232216	0.078088	0.429547	0.513715	0.347928	-0.291477	-0.591523	0.106225	-0.486197	-0.193688	0.265052	-1.15091	-0.609776	-0.546994	-0.298294	0.302314
A0A087WTP3	0.408117	0.589054	0.335723	1.31444	0.92228	1.15023	0.978767	1.21254	1.14368	1.55855	1.25392	1.03457	1.05024	0.936539	1.35918	0.580606	0.595105
Q92973	0.243754	0.318778	0.478402	1.12157	1.1725	1.02999	1.21884	0.595198	0.554095	1.17123	0.854552	0.787708	0.73946	0.706456	0.944875	0.923188	0.790852
Q93008	-0.170047	-0.0170077	0.580206	0.588663	0.598162	0.759925	0.740913	0.223389	0.382148	0.0527525	0.507226	0.64342	0.304028	0.802088	0.51454	0.647958	0.551609
Q93009	0.217706	0.278424	0.860418	0.790529	0.973389	0.742885	1.00108	0.513109	0.0911235	0.241167	0.492879	-0.075773	0.773129	0.780393	0.828156	0.594519	0.722724
Q93034	0.647604	-0.388745	0.271871	-0.335253	-0.580685	0.231964	-0.786935	-0.706738	0.0132161	0.136998	0.0495619	-0.273998	-0.950849	-0.921976	-1.27649	0.0333554	-0.118045
Q93050	1.18621	0.603319	2.14127	0.482147	0.29203	-0.403092	0.884781	0.229799	0.432967	0.0815111	-0.39495	1.37355	1.18423	0.885209	0.0640527	0.448	0.584156
Q93052	0.55186	0.964909	-0.741688	0.997854	0.633747	0.673133	0.167382	0.570472	0.591075	0.486374	0.332496	0.272186	0.0878749	-0.11961	0.664769	0.247391	0.102262
Q93100	-0.774864	-0.485296	-0.236109	-0.760064	-0.708887	0.018078	-0.123004	-0.225169	-0.293264	-0.679098	-0.0375456	-0.261941	0.00528064	-0.389499	-0.317641	0.032469	0.241599
Q969H8	0.739535	0.754588	0.577069	0.179371	1.07084	0.815457	0.897686	0.901024	0.927347	0.902733	1.04955	-0.194135	-0.0474012	0.980709	0.766615	0.517546	0.672832
Q969X5	-0.152862	0.216651	-0.0598124	0.568241	0.847472	0.477387	-0.289901	0.565164	0.664262	1.08366	0.734547	0.224544	-0.546445	0.23724	0.211989	0.511775	0.830224
Q96AB3	0.754006	0.504688	0.59819	1.73301	0.731121	1.26239	0.885079	0.897221	0.181311	1.13169	0.334907	1.44655	1.14008	0.684037	0.859918	1.37081	0.839313
Q96AC1	1.44913	1.72024	0.759305	1.42467	1.07359	1.04465	0.971389	0.459482	0.738161	0.699391	0.376599	1.07893	0.474797	0.777364	0.819741	0.456352	0.420497
Q96AE4	0.213532	0.511418	0.0266213	1.02044	0.559367	1.18283	0.792372	0.945691	0.931858	0.753957	0.0382173	0.847517	1.08722	0.71495	0.949378	0.720588	0.294788
Q96AG4	0.210125	0.431795	0.312773	1.07802	0.509029	0.727772	0.482404	0.640553	0.675971	1.13238	0.487812	1.07718	0.231954	0.404004	0.403642	0.802771	0.865046
Q96AQ6	-0.414681	-0.142354	0.4921	-0.939086	-0.870586	-0.395453	-1.03758	-0.493866	-0.348659	0.234783	-0.530869	-0.517758	-0.547934	-0.0766114	-0.847095	0.337026	-0.112162
Q96AY3	-0.731762	-0.456561	-0.721772	0.678345	0.856561	0.3997	0.657279	0.531364	0.64914	0.459175	0.200846	-0.292398	-0.0804089	0.770654	0.784742	0.140684	-0.0843287
Q96BM9	0.998188	0.225724	0.735781	0.259008	-0.0463468	0.89503	1.16503	0.805285	0.517859	0.984298	0.707253	0.477247	0.837238	0.720925	0.517381	0.461737	0.827553
Q96C23	-0.0536452	-0.271726	-0.32203	-0.24071	-0.129863	-0.411228	0.04287	-0.191358	-0.0203079	-0.0581927	0.134846	0.206966	-0.381767	0.253702	-0.948247	0.13135	-0.0375293
Q96CM8	-0.556192	-0.933163	-0.771729	0.22102	-0.138981	-0.659754	-0.135096	0.564841	0.868069	-0.0575372	-0.0924012	0.039703	-0.433751	0.32665	0.132538	0.95456	1.3664
Q96CW1	1.31876	1.15877	1.56168	1.11527	0.972845	0.814836	1.10255	0.815193	0.840928	0.762902	0.859753	1.33867	0.826426	0.816903	0.789008	0.866691	0.631938
Q96CX2	0.954883	1.28276	0.535693	1.39898	1.7762	0.933735	1.22485	1.13001	0.995892	1.42604	0.936872	1.44196	1.18676	0.866521	0.997353	0.73483	0.71881
Q96DG6	0.996177	0.833608	0.0721691	-0.0665386	1.61116	0.652885	1.58405	0.93023	1.28932	0.88523	0.898106	-0.257056	1.08135	0.803135	1.27755	1.11225	1.16667
Q96DH6	-0.278733	0.291249	-1.12661	0.533465	0.558284	0.527314	0.423321	-0.270599	0.163507	0.372114	0.00685996	0.379126	0.137064	-1.00446	0.526811	0.66116	0.565969
E7EVJ5	0.770389	-0.442262	1.49269	-0.443736	-0.624086	-0.110612	-0.255803	-1.03413	-1.44654	-0.351039	-0.831985	-0.327865	-0.370056	-0.290487	-0.483068	-0.952046	-0.669511
Q96FJ2	0.68216	0.489893	0.761763	-0.190887	0.774044	0.656752	0.616259	0.875125	1.01263	-0.0329528	0.658524	-0.249888	0.716241	0.853411	0.710858	0.662022	0.83747
Q96FQ6	-0.302831	-0.101172	-0.331959	-0.560374	-0.522332	-0.138589	0.102323	0.653114	0.776955	-0.747072	0.169792	-1.12996	0.975994	0.222824	0.429214	0.399561	0.134246
Q96FV2	-0.505052	-0.604762	-0.788938	0.111821	-0.510969	0.6487	-0.394214	-0.689484	-0.127776	-0.535046	-0.882953	-0.17079	-0.258238	-0.293033	0.338604	-0.586762	-0.0412594
F5GYN4	0.631109	0.62978	1.49317	0.879909	0.916572	1.21094	1.11575	0.861724	0.932704	1.18512	0.680289	1.01555	0.963118	1.18515	1.00976	0.925229	0.760531
Q96G03	0.548954	0.913339	-0.461617	1.04046	0.874459	0.827264	0.599405	0.916908	0.630057	0.477457	0.496232	0.985233	0.869085	0.643308	0.757598	0.775862	0.724712
Q96HC4	0.0415641	0.646516	-1.0797	-0.0524893	-0.142134	0.515537	0.019709	0.469233	0.625846	0.607205	0.953529	0.202219	-0.113127	0.674524	0.640648	0.745031	0.421502
Q96HE7	0.229384	0.427244	0.137727	0.407914	0.269111	0.526317	0.235459	-0.0826225	0.760495	-0.121223	-0.313568	0.221436	0.279532	0.709588	0.333453	0.0867101	0.337605
A0A0A6YYJ8	0.537327	0.794941	-0.965961	-0.0747013	0.227272	-0.596161	0.0191688	0.636497	0.401211	0.514054	0.653556	0.287862	0.630713	0.0288136	-0.436133	0.599211	0.621665
Q96HN2	0.991563	1.17654	1.52458	1.76956	1.46596	1.08196	1.53297	1.19861	1.18901	2.01074	2.04264	1.42793	1.7792	0.857322	1.41126	1.26166	1.21626
Q96I24	-0.61983	-0.137935	-0.468812	0.306037	-0.50805	0.122725	0.436903	0.74208	0.832536	0.673482	0.964668	-0.141723	0.704464	0.303067	0.60622	0.551622	0.711161
Q96I99	-0.0191226	0.546901	-0.999775	0.988011	0.118724	0.248874	0.977041	0.947472	0.606089	0.630878	0.141808	1.16876	0.930401	1.05857	0.897534	0.803471	1.27281
Q96IU4	0.524385	0.823236	0.528401	0.572955	1.2708	1.93891	1.14815	0.594131	0.91869	1.21952	0.636366	1.3006	1.45362	1.21944	1.32705	0.645261	0.994777
Q96JI7	0.357155	0.322281	0.453994	1.27631	0.989377	0.0874423	0.441297	-0.426581	-0.442739	0.113318	-0.040169	0.514901	0.20717	-0.5652	0.210497	-0.466045	0.160025
Q5JVZ5	-0.920126	-0.989994	-0.637632	0.298093	0.225267	-0.357366	-0.145499	-0.139071	-0.472408	0.421341	-0.556499	-0.246031	-0.647154	-0.721947	0.184747	-0.583717	-0.688039
Q96KP4	1.34509	1.18445	1.52067	1.61847	1.76855	1.6006	1.52802	0.849422	1.04751	1.46978	0.976461	1.5775	0.904079	1.44976	1.08221	1.05606	0.993228
Q96L91	0.0252598	-0.0388454	0.160652	1.0818	1.21627	0.978296	0.969114	-0.136864	-0.246187	0.025137	-0.364854	0.759364	0.390222	-0.21377	-1.10475	-0.584286	-0.241925
Q96L92	-0.402401	-0.213368	-1.01551	0.150589	0.240436	-0.927706	0.518828	-0.44187	-0.335861	-0.0988082	-0.741549	-0.444322	-0.398475	-0.491665	0.17838	0.106963	-0.264691
Q96N66	-0.103732	0.14972	0.358058	0.243138	0.128239	-0.310395	-0.134252	-0.178698	-0.0382617	0.253196	-0.0580896	0.0891789	-0.566766	-0.221656	0.00868846	0.414732	-0.106417
Q96P70	0.118587	-0.0130596	-0.433474	0.0796044	0.205052	0.646246	0.731058	0.122684	0.0406073	-0.118046	-0.585563	-0.389252	0.615057	0.333094	0.269923	0.196474	0.0275242
Q96PY5	-0.235162	-0.214887	-0.837498	0.205867	-0.389135	0.605934	-0.146346	0.327928	0.422003	0.027946	0.8395	-0.238843	-0.118901	-0.407262	0.494204	0.13041	-0.0928944
Q96QK1	1.01623	0.953779	1.55928	1.57206	0.840768	1.42207	1.00781	1.06828	1.09439	1.5936	0.993075	1.24007	1.1484	1.05693	1.24562	1.2006	1.09076
Q96RQ3	-0.76993	-0.802847	-0.513197	0.398337	-0.867545	-0.170268	0.16344	0.35927	-0.300624	-0.448594	-0.635872	0.0216869	0.0421711	-0.778354	-0.582271	0.049612	0.487976
Q96RT1	0.0768169	-0.757726	-2.82939	-2.62367	-2.40066	-1.72858	-2.5337	-1.86619	-1.90825	-2.15027	-1.21595	-2.0942	-2.51408	-3.02981	-2.95928	-2.19401	-2.05535
Q96TA1	0.250213	0.5214	-0.491656	0.982461	1.04971	1.23605	1.16016	0.0426583	0.432937	0.96511	0.61142	0.369211	0.52177	0.968962	0.840854	0.348334	0.583993
Q99426	0.302055	0.55911	-0.73067	-0.768291	0.0203033	-1.22994	0.0715136	0.331225	0.227833	0.353014	0.684333	0.365116	-0.380097	0.298242	0.121134	0.335354	0.344501
Q99436	0.695136	0.539648	0.126331	1.06507	-0.268416	-0.201409	0.182688	0.522594	0.810923	0.184242	0.627492	0.42939	-0.0706137	0.35694	0.426872	0.642303	0.432871
Q99460	0.955289	0.900227	0.784817	1.36877	1.33538	1.38297	1.48375	0.713122	0.794238	0.817319	0.709608	0.955628	1.26529	1.28705	1.0593	0.727667	0.769013
Q99497	2.01989	2.17417	2.15995	1.46017	1.87927	2.05221	2.21861	1.56817	1.67654	1.87133	1.66578	1.42702	1.92009	1.99099	2.03828	1.7351	1.62711
Q99536	1.4366	1.46708	0.934696	1.50864	1.76782	1.37803	1.39335	0.911733	1.26355	1.68121	1.37281	1.41927	1.16923	1.50047	1.29685	1.09001	0.972718
Q99584	0.148081	0.434027	0.975426	0.603277	0.204533	1.00708	0.614596	0.556288	0.579245	-0.444273	0.574892	0.855201	1.22705	0.8011	0.853152	0.92082	0.486987
Q99598	0.157363	-0.103885	0.312518	1.15794	0.271547	0.647066	0.272254	0.39813	0.464738	0.833441	0.065199	0.148838	-0.00133496	0.0957256	0.238082	0.335354	0.300562
Q99613	-0.2617	0.612819	0.0520556	0.87933	-0.280217	0.829856	-0.177139	0.568275	0.512348	0.932893	0.689813	-0.0249913	0.964485	0.834823	0.638787	0.421405	0.450243
Q99623	1.11071	1.22342	1.63463	0.478949	0.434745	0.493991	-0.483254	1.5648	1.39169	0.972271	1.09516	0.745867	0.502814	0.795552	0.468779	1.71543	1.55938
Q99714	1.14008	1.21145	0.582155	1.50487	1.08025	1.6249	1.14307	1.17863	1.13578	1.07222	1.22609	2.05517	1.5899	1.3914	1.5741	1.54629	1.27293
D6RGG3	1.58828	1.86251	0.898227	-0.214365	1.12996	-0.606292	0.159368	-0.0762666	-0.698783	-0.582466	1.0231	0.113709	-0.70551	2.34998	-0.650324	-0.473019	0.271184
Q99719	1.29212	0.97367	1.23633	-0.516241	-0.089855	0.0533594	0.770803	0.11589	0.00763777	-0.659533	0.70405	0.472199	0.639564	0.159848	-0.527941	0.440562	-0.468966
Q99729	0.109249	0.714329	-0.465557	1.2415	1.35802	1.45319	1.00982	0.905197	1.02033	1.1701	1.30542	1.1819	0.812934	0.76286	1.0708	0.713998	0.653481
Q99733	0.397927	0.860825	0.31873	0.635457	0.571361	0.720306	0.668271	0.5481	0.610236	0.813917	0.454958	0.586215	0.943629	0.706986	0.446618	0.612509	0.253606
Q99747	0.703891	0.372146	0.925931	-0.493239	-0.10849	-0.584127	-0.41076	-0.417258	-0.100395	-0.646254	-0.638126	-0.0106837	-0.680789	-0.881172	-1.39428	-0.225314	-0.0995
Q99798	2.51156	2.28958	2.648	1.91408	1.24035	1.90123	1.92134	1.70192	1.33953	1.8362	1.17258	2.00092	1.8987	1.85832	1.69576	1.76053	1.82942
Q99829	-0.0544997	0.0620059	0.0246106	1.07829	1.00159	1.37525	0.854708	0.416466	0.486247	0.760632	0.0606307	0.111762	0.241031	0.608323	0.87476	0.835226	0.3607
Q99832	1.10232	1.33089	0.938096	0.831635	0.931366	0.954551	1.04361	0.938595	0.947537	1.02715	0.854572	1.02677	0.871401	1.03237	0.942037	0.769826	0.869617
Q99962	1.45706	-0.403242	1.74285	-1.50323	-1.42036	-1.251	0.48592	-0.73464	-0.269783	-0.0415262	0.336142	0.877012	0.239466	0.414551	-0.440768	-0.487845	-0.453544
Q99983	-0.735367	0.419915	-1.3382	1.43654	1.00372	0.919102	0.793412	0.0410343	0.966725	0.383118	0.78563	0.562067	0.129781	-0.852519	-0.262383	-0.932059	0.633372
Q9BPU6	1.39116	0.315841	1.1025	0.362011	0.743352	0.737547	1.31711	1.35941	1.2049	-1.67723	-1.82123	-0.438999	1.32645	0.857241	-1.77092	0.898245	0.759149
Q9BPW8	1.1741	0.79857	1.45611	0.678237	0.658154	0.325125	0.291171	0.528257	0.544736	0.509115	0.334907	0.831342	0.77893	0.631859	0.626553	0.687959	0.729941
Q9BPX5	0.39706	-0.0288907	0.794843	-0.0548531	0.484381	0.647444	0.430687	-0.359067	-0.127373	-0.514697	0.112101	0.234752	0.0650425	0.624124	0.130233	-0.247298	0.0304338
Q9BQE3	0.0719929	0.0166685	0.847709	0.268687	0.297821	0.662444	0.14848	0.403725	0.341793	0.641058	0.388692	0.804068	0.725346	0.732757	0.62025	0.126165	0.12645
Q9BR76	0.4219	0.809663	-0.50448	0.785085	0.181876	0.536957	0.814614	0.509966	0.373636	0.465636	0.197499	0.869752	0.242097	0.831428	0.283532	0.548696	0.502947
Q9BRA2	0.424413	0.36521	0.572859	-0.0239506	0.886153	0.762395	0.81888	0.723983	0.731998	0.698642	0.555345	0.075528	0.89885	1.40275	1.15125	0.700213	0.732561
Q9BRF8	0.951571	0.64734	-0.212537	-0.675153	0.0186329	0.106761	0.915103	0.344634	0.803844	0.272195	0.653077	-0.542574	0.126433	0.342431	0.772404	0.925484	0.649044
Q9BS26	0.190439	0.580286	-0.536222	1.04753	0.685059	1.16036	0.689867	0.619028	0.463957	0.878684	0.990722	0.551781	0.544672	0.752204	0.973341	0.868536	0.768136
Q9BSJ8	0.367793	0.436171	0.75333	1.2543	1.13213	0.553286	0.893135	0.711879	0.713391	1.13733	1.05197	0.680491	0.707512	0.823981	1.03045	0.669655	0.722311
Q9BT78	0.22166	0.326723	0.485719	0.390521	0.486828	0.419431	0.445599	0.146641	0.265569	0.291781	0.27001	0.730353	0.650657	0.787568	0.523174	0.298036	0.331362
Q9BTT0	-0.695142	-0.402285	-0.132385	0.801359	0.603348	0.694122	0.79714	0.718752	0.344632	-0.630934	0.197593	0.479638	1.24007	0.252206	0.497738	0.645391	0.280396
Q9BTV4	-0.159155	0.292056	-0.757235	1.0988	0.959628	0.584319	0.0799634	0.214079	0.368169	0.97564	0.493404	0.135766	0.0261196	0.141633	0.724087	-0.00306064	0.468752
Q9BTW9	-0.135966	-0.199544	0.33918	0.478649	0.68555	0.378779	0.897295	0.272389	0.421787	-0.321628	-0.222748	0.000212982	0.40232	0.725171	0.556346	0.1345	0.470338
Q9BUF5	0.432111	0.451794	1.92576	1.24061	1.35589	1.28922	1.02585	0.935044	1.1317	1.01555	0.73786	1.0156	0.815942	0.961796	0.875596	0.99853	0.952854
Q9BUJ2	-0.421538	-0.285393	-0.963262	1.01155	0.234251	0.878342	0.333555	0.744623	0.438007	0.942329	0.734657	0.442311	0.870858	0.47075	0.919817	0.633652	0.186063
Q9BUT1	0.812948	0.583842	0.714668	-0.500813	0.76536	0.53712	1.3588	0.610227	0.725639	0.482729	0.511387	0.178564	1.24521	0.652173	0.649177	0.757137	0.967457
Q9BV57	-0.0606823	-1.02979	-0.569138	-0.464652	0.597262	-0.708899	1.20504	0.663334	0.743138	1.04916	0.593691	-0.890079	0.815942	-0.0201676	0.68115	0.700229	0.544057
Q9BVA1	1.26498	0.669786	2.32386	1.12712	1.4221	1.48252	1.74259	0.665818	0.890864	1.314	1.17108	1.90088	1.48429	1.89399	1.27072	0.689765	1.03341
Q9BVK6	-0.420397	-0.279338	0.0780953	-0.451216	0.518747	0.305417	0.0679399	0.264586	0.579652	0.996142	0.353465	-0.40085	0.461055	0.000539042	0.644536	0.51332	0.608847
Q9BW30	1.38095	0.70208	1.03788	0.0708202	0.753678	-0.101656	0.680145	-0.459491	-1.03952	-0.687963	0.361098	0.0660891	-0.183685	0.853614	-0.454713	-0.219372	-0.242469
Q9BWD1	0.611037	0.607466	0.293449	0.697135	-0.330863	0.600639	-0.279103	0.153379	0.196834	0.173994	0.0396703	0.573596	-0.107981	-0.766671	-0.296404	0.289275	0.167372
Q9BX66	0.284163	0.855283	-0.624586	1.39572	0.585787	0.332764	0.0963099	-0.894652	0.62671	0.386993	0.332289	-0.10777	-0.363851	-0.772964	-0.190669	0.880574	-0.712469
Q9BX68	0.334447	0.313645	0.613058	1.0726	0.312257	0.499202	0.933967	-0.0141376	-0.0745696	0.679818	-0.445338	0.843729	0.778054	0.715321	0.552122	0.654928	0.557414
Q9BXP5	-0.745357	-0.0969557	-0.868356	0.514362	0.440343	0.619568	0.302537	0.489333	0.234781	0.328141	0.538761	-0.397686	0.560503	0.108538	0.391825	0.227057	0.283572
Q9BXS5	-0.110992	-0.560227	-0.263241	-0.182463	-0.0586036	-0.17176	0.148585	-0.142463	-0.0965708	0.0794973	-0.147394	0.163027	-0.0870793	-0.355402	0.068292	-0.237176	-0.00647158
A0A087X105	0.290978	-0.565459	0.731601	0.872587	-0.47578	-0.0615217	0.0853336	-1.15136	-0.672691	-0.224684	0.0580653	-0.418871	0.264832	-0.819069	-0.876415	-0.599225	-1.03722
H0YNH8	-1.17755	-0.800151	-1.17013	0.662761	-0.60356	-0.29549	-0.408205	0.0507022	0.343159	-0.426187	0.126129	-0.499656	-0.33433	-1.21819	0.0200973	-0.0292091	0.43468
Q9C0C2	-1.1757	-0.36287	-1.13054	-0.769859	0.414491	-0.297287	0.242926	0.432044	0.246107	0.548071	0.287099	-0.817327	-0.245167	-0.196925	0.569175	-0.270393	-0.368044
Q9H008	0.938909	0.442563	0.507013	1.38893	-0.386957	-0.377923	-0.344234	-0.839575	0.0293364	0.227875	-0.251329	-0.520308	-0.940316	-0.644969	-0.77953	-0.925393	-0.540134
Q9H0D6	-0.325214	-0.0612978	-0.450747	0.756791	-0.387478	0.279245	-0.138486	-0.087144	-0.0165005	-0.254503	0.151943	-0.150324	0.243133	-0.245196	-0.136516	-0.26663	-0.253396
Q9H0E2	0.00464644	-0.387596	1.00836	-0.760807	-1.19527	-0.316926	-0.245693	0.513109	-0.0779022	0.0718638	-0.25035	0.0460131	-0.535839	-0.313775	-0.101812	-0.50443	-0.340723
Q9H0U4	0.679615	0.536355	0.535667	1.2776	0.820389	1.41043	0.972021	0.387109	0.496084	0.737449	0.529578	0.89004	0.539527	0.452179	0.95061	0.488481	0.604761
Q9H223	-0.34477	0.0234653	-0.574814	0.0173417	0.673419	-0.344914	-0.0516493	-0.381638	-0.0286925	0.266191	-0.276247	0.587488	0.124866	0.100345	0.178172	-0.464409	-0.468737
Q9H269	-0.83324	-0.84294	-0.442388	-0.0615621	-0.341063	-0.192176	-0.134857	-0.542638	-0.635888	-0.498457	-0.499055	-0.103132	-0.426498	-0.467322	-0.402224	-0.460941	-0.604954
Q5T123	0.87401	0.767896	0.0951508	0.294233	0.276002	0.375077	0.512221	0.611119	0.850654	-0.0752598	1.1297	0.676575	0.772162	1.15765	0.651962	0.849178	0.970279
Q9H2G2	-0.768892	0.15655	0.067854	0.272401	0.378919	-0.552499	0.322931	0.196131	0.435569	0.21663	0.138262	-0.558098	0.516744	-0.461318	-0.643896	-0.265869	-0.729819
Q9H2H8	-0.548042	-0.304242	0.40913	0.449696	0.744081	0.76996	0.600858	-0.230275	0.297709	0.553212	0.182778	1.00043	-0.200722	0.262621	0.152334	0.319729	0.580321
Q9H2K8	0.238404	0.194933	-0.913487	-0.356205	-0.637329	-0.816542	-0.616413	-0.202515	-0.758413	-1.18675	-0.31125	-0.399656	-0.898851	-0.748042	0.0445173	-0.759955	-0.779041
Q9H2U2	0.712645	0.886995	0.336852	-0.00212003	-0.534082	0.917804	0.562016	0.949023	0.72254	0.713207	0.318527	0.703664	0.741762	0.442169	0.729006	1.12152	0.90933
Q9H330	0.315896	0.490526	0.125919	0.154356	0.124142	-0.281694	0.123213	0.0206207	0.148468	-0.630099	0.149934	0.367492	-0.399558	-0.299223	-0.390094	-0.272071	0.110965
Q9H3S7	-0.456027	-0.465777	0.371827	0.419278	0.225501	0.300135	0.665375	0.0269503	-0.0978519	0.242964	-0.0267492	0.313253	0.330175	0.230069	0.250325	-0.313973	-0.07166
Q9H3Z4	0.750275	0.25652	1.07417	-0.916633	0.0767501	-0.842062	0.327801	0.0693545	0.358736	-0.181097	0.360937	0.493396	0.230863	-0.0941497	-0.69015	0.541838	0.226492
Q9H444	-0.438532	-0.657816	-0.242953	-1.23551	-1.17459	-1.4751	-0.591419	-0.456063	-0.614661	0.00473994	-0.0605245	-0.107203	-0.0786953	-0.384101	-0.783385	-0.261708	-0.0589842
Q9H4A4	0.498342	0.520495	-0.43229	0.953695	1.04963	1.22026	1.10844	0.799084	0.637668	0.825096	0.543227	0.899767	1.09597	0.982147	1.09194	1.20664	0.722532
Q9H4G0	0.492456	-0.068257	1.00999	0.398126	0.94043	1.09158	1.24463	0.192047	0.296232	0.716211	1.01276	0.762886	0.745523	-0.41231	0.655322	0.196862	0.135217
Q9H4M9	0.847327	1.33453	1.27334	2.06304	1.31665	1.91235	1.52905	1.11336	1.11148	1.22199	0.756352	1.68356	1.55066	0.871159	1.52334	1.11422	1.17884
A0A0B4J1R2	1.50422	1.45427	0.534954	0.537785	1.11584	0.696911	0.717997	1.6836	1.01704	0.52618	0.88552	1.64919	1.70617	0.92871	1.87789	1.67944	1.7039
Q9H7D0	-0.482368	-0.291944	0.257617	-0.105726	0.169079	0.354698	0.722556	-0.118343	0.335907	-0.144744	-0.44808	0.710675	-0.300158	-0.245315	-0.0885088	0.524894	0.473153
Q9H832	-0.802385	-0.343951	-1.43664	-0.205562	-0.943284	-0.109101	0.259546	-0.330864	0.174495	-0.621217	-0.911798	-0.424179	-1.07475	-0.514926	-1.19166	-0.378669	-0.935136
Q9H845	-0.636371	-0.213945	-0.493123	-0.280552	-0.579596	0.204282	0.169381	0.0727205	-0.60657	-0.732498	-0.699423	-0.257827	0.552712	0.592984	0.243436	0.381176	0.525025
H0YI09	1.043	1.56015	1.0036	1.18613	1.38993	1.23643	1.06203	0.877565	1.15002	1.46298	0.650594	1.07168	0.944248	0.421722	1.67893	1.21632	1.43126
Q9H8Y8	-0.689243	-0.632352	-0.453296	0.0575275	0.00811195	0.832782	-0.00900663	0.197026	-0.0361984	0.480953	0.00989053	-0.025495	-0.012474	-0.313378	0.243288	0.290627	0.463984
Q9H9B4	0.333933	0.206679	1.45745	-0.683111	-0.317773	-0.497073	-0.3153	0.755581	0.597262	0.384415	-0.0195115	-1.51349	0.148083	0.155977	-0.210842	1.23791	1.04196
Q9H9S4	0.917602	0.58929	0.328153	-0.0612798	-0.267227	0.861565	0.0337831	0.544412	1.01218	1.20753	0.351452	0.49378	-0.63532	-0.870205	-0.322907	-0.724409	0.857925
Q9HA64	0.730095	0.777485	0.30574	-0.382523	-0.0923615	-0.4008	-0.404332	0.334131	0.597878	-0.169819	0.390086	-0.444998	-0.537422	-0.590447	-0.689933	0.574237	0.262582
Q9HAV7	-0.694851	-0.979814	-0.866199	-0.478904	-0.153932	0.741164	-0.0314066	-0.0067701	-0.62895	-0.560548	-0.980844	0.704539	0.425586	0.685709	-0.31445	0.287067	-0.00229015
Q9HB71	0.679151	0.644418	0.828796	0.709845	1.23344	1.47752	1.23881	1.14425	0.964349	1.22479	0.837961	1.13931	1.33465	1.15801	1.22393	1.06176	0.908166
A0A087WWW7	0.0289812	0.286791	-0.30434	0.818635	0.359032	0.377351	-0.288592	-0.0795327	0.176064	-0.265433	0.327074	0.00261407	0.547049	-0.635421	-0.10759	-0.4932	-0.606274
Q9HC35	-0.0666436	-0.10076	-0.717277	0.482826	0.543783	-0.227673	0.352185	0.762075	0.702161	0.989667	0.422428	0.796384	0.255452	0.557788	0.614616	-0.518072	0.2169
Q9HC38	1.28274	1.07903	1.23089	1.09124	1.11216	1.25561	1.07635	1.02948	1.09276	1.12413	0.884009	1.05506	0.887007	0.697619	0.876198	1.12301	1.0037
Q9HCJ6	0.755723	-0.271238	0.781244	0.639054	-0.807193	-0.262376	-0.061655	-1.15807	-0.811174	-0.646684	0.77069	-0.411201	-0.822176	-1.11365	-1.19674	-0.563492	-0.271819
Q9HDC9	0.846759	0.891126	0.769782	0.673778	0.832668	-0.228122	0.587783	0.465619	0.735823	0.821066	0.814244	0.900118	0.6665	0.880073	0.171894	0.72109	0.608291
Q9NP97	0.0022025	-0.337482	0.804438	0.0127078	0.418531	0.940967	0.638244	-0.191432	0.196669	-0.818856	0.323175	0.345456	0.608309	0.907903	0.549187	0.456352	0.415615
Q9NPH2	0.691765	1.28173	-0.0326975	0.941813	1.60527	1.74445	0.877478	1.10716	1.41075	1.1795	1.09797	0.761838	1.12943	0.617599	1.5795	1.08574	0.908638
Q9NPJ3	0.694666	0.278101	0.905002	0.0159393	0.494165	0.987684	0.265425	0.610577	0.390695	0.302415	0.358504	0.72517	0.201051	0.954307	0.561568	0.893752	0.673593
Q9NQ48	-0.33487	-0.53789	0.0805784	0.271732	0.217062	0.25972	-0.236902	-0.218915	-0.441143	-0.262273	0.0621652	0.196649	-0.218952	-0.173355	0.177387	-0.954704	-0.271338
Q9NQ66	1.00936	-0.894808	1.66258	-0.394415	-0.759564	-1.33774	-0.728141	-1.44034	-1.27247	-1.01915	-0.847209	-0.136957	-0.553035	-0.640443	-1.33072	-1.89606	-1.49081
Q9NQC3	1.10279	1.42203	1.3455	1.63754	1.5625	0.732791	1.2639	0.858788	1.21797	1.5581	0.970183	1.16179	1.01831	1.39965	1.17331	1.00554	0.979644
Q9NQW7	0.113798	0.0999945	0.420331	0.831179	1.07607	0.867861	0.724462	0.244807	0.524104	0.675909	0.0715818	0.11062	0.370598	0.228353	0.720659	0.788775	-0.376587
Q9NR28	0.737184	0.913769	0.247077	0.370605	-0.0902205	-0.542526	0.654695	0.631091	0.218341	0.383055	-0.220953	-0.628393	0.332879	0.838219	0.661643	0.718828	0.736068
Q9NR31	-0.215041	0.0106057	0.486832	1.23747	0.942361	0.956734	0.514284	0.206818	0.328455	0.169301	0.505583	0.15442	0.438498	0.227641	0.120631	0.67797	0.440175
Q9NR45	0.431824	0.39788	0.462544	1.07795	1.08737	1.42708	1.34091	0.603931	0.718844	1.30323	1.13102	1.28387	1.2384	1.23659	1.06534	0.638985	0.832225
Q9NR56	0.171488	-0.0052429	-0.48707	-0.622999	-0.42099	-0.211661	0.0459661	-0.131048	-0.253498	-0.0820243	-0.444056	-0.186565	0.0786772	-0.394821	-0.400225	-0.458541	-0.742947
Q9NRN5	1.1384	1.63728	-1.96292	-1.96255	-1.35799	-1.20437	-1.49947	-1.50045	-1.26437	-1.7744	1.28193	-1.4606	-2.90245	-2.15034	-2.73285	0.84651	-0.535133
Q9NRV9	0.808211	1.04136	0.593691	0.729179	0.962514	1.12628	0.851255	0.605524	0.785589	1.18116	0.765445	0.0303913	0.77999	0.689072	1.02867	0.835202	0.86135
Q9NRX4	0.206258	0.329344	1.11326	-0.393903	1.01834	1.56778	0.810076	0.55468	0.746298	0.578906	0.821126	0.56694	0.619453	0.814666	0.698582	0.743382	0.603033
Q9NS86	0.552669	0.275504	0.855362	-0.0745788	0.0539429	-0.249702	-0.0149375	-0.435224	0.0755464	-0.439705	0.0943237	0.311617	-0.191172	0.0525181	0.108733	-0.083354	-0.249114
Q9NSD9	0.176897	0.150736	-0.0122808	-1.45436	-0.206312	-1.16049	-1.03415	0.469421	0.408919	-0.0450711	0.176467	-0.571715	0.69787	0.944251	0.0392718	0.0219082	0.806126
Q9NSE4	0.661855	0.706133	0.671854	1.13347	0.173525	1.09008	0.81708	1.02659	0.492673	0.604885	0.435865	0.694755	1.4015	1.30791	0.857977	0.981983	0.761558
Q9NTI5	-0.410463	-0.0431084	-0.220045	1.04905	0.532388	0.0559101	0.710414	0.445157	-0.0638933	0.458442	0.535483	0.140795	0.800364	0.0116977	0.958804	0.424269	0.165166
Q9NTJ4	-0.369047	0.579839	-0.237678	-1.1778	-0.320573	0.101959	0.311129	-0.977813	-0.318392	-0.189439	-0.705186	0.105972	0.391024	-0.51119	-0.0972631	0.0950944	-0.29384
Q9NTK5	0.671323	0.745836	0.873655	0.848025	1.12035	1.12398	1.11534	0.685649	0.76113	0.612639	0.512644	1.03147	0.49792	1.16336	0.887667	0.62899	0.793544
Q9NTX5	-0.132776	-0.297816	-0.391676	0.505474	-0.14791	-0.558767	-0.0829063	-0.105424	0.0764334	0.0586852	-0.181427	0.0913222	-0.329793	-0.235398	0.0279468	-0.378255	0.0488894
Q9NUP9	-0.197662	-0.020321	0.399796	-0.45753	0.544563	1.03709	0.394112	-0.0977258	0.658965	-0.262251	0.501062	-0.606494	0.650804	0.372371	0.806343	0.023988	0.348328
Q9NUQ9	0.949719	0.486753	1.2234	1.08103	0.635016	0.792347	1.00377	0.67305	0.79116	1.0838	0.543546	1.23299	0.763042	0.969293	0.763301	0.545022	0.652979
Q9NUV9	-0.704762	0.0539372	-0.82275	0.200553	-0.150036	0.148114	-0.0189088	0.00882693	0.380188	0.635781	-0.634718	0.330496	-0.362659	-0.151612	-0.896027	-0.212958	0.125091
D6RGI3	1.69913	1.60994	1.68397	0.967434	1.11918	0.735882	1.17048	1.09292	1.09944	1.32039	1.39057	1.55084	1.04859	1.11224	0.739437	1.01866	1.17117
Q9NVS9	0.297839	-0.0666856	0.479621	-0.274979	0.466202	0.837663	0.693696	0.0978079	0.334141	0.421252	0.182276	0.409549	0.747156	0.637	0.213341	0.0811044	0.358281
Q9NX24	-0.884013	-0.477814	-0.919843	0.159888	-0.852267	-0.582745	-0.180305	0.00494076	-0.509108	-0.0123402	-0.405231	-0.526846	-0.181413	-0.257445	-0.176655	-0.477006	-0.361239
Q9NX40	0.090228	0.680765	0.558725	0.827146	0.471772	0.0188815	0.614923	0.637774	0.79137	0.570992	-0.0617727	0.138192	0.333911	0.27492	-0.213625	0.246579	0.68191
Q9NY15	0.334893	-0.0771667	-0.708825	0.000914616	-0.0737299	-0.322793	0.417276	0.698685	0.00966157	-0.252173	-0.524983	0.699167	0.274213	-0.15955	-0.513073	0.226665	0.270097
Q9NY33	0.600476	0.304879	0.621038	0.688476	0.467865	0.948552	1.06431	0.442538	0.36288	1.00919	-0.00752135	0.666626	0.616126	0.96616	0.935213	0.731324	0.480641
Q9NYF8	-1.07805	-0.807525	-2.0051	-1.14226	-0.0965566	-0.443171	-0.630386	0.535604	0.513197	0.994687	0.585668	-0.416129	0.251104	-1.20848	0.164071	-0.850341	-0.933294
Q9NYL9	0.550425	0.451097	-1.40687	1.24442	0.786364	0.908865	0.655172	0.457583	0.578216	0.544242	0.741431	0.638249	0.502578	0.170156	0.674562	0.437924	0.31363
Q9NYU2	1.01957	0.833436	0.873538	1.29868	1.08833	1.05748	1.15134	0.668185	0.491547	1.2261	0.601978	1.22636	0.572674	0.753786	1.10747	0.982001	0.843234
Q9NZ01	-0.0260773	0.684778	0.637741	0.422385	-0.679552	0.038296	-0.377698	0.308265	0.389669	-0.592297	0.435729	0.297872	-0.228822	-0.486881	0.145694	0.226846	0.407943
Q9NZ08	0.135668	0.272174	-0.477622	0.610514	0.956211	0.3939	0.405098	0.347345	-0.0332928	0.641219	-0.259635	0.612191	0.00552168	0.411947	0.537247	-0.135409	0.309063
Q9NZB2	-0.361712	0.420536	-0.375192	0.598005	0.200365	0.890108	0.836341	0.737093	0.677972	0.541861	0.809375	0.268598	0.855592	0.152337	0.889194	0.295205	0.309407
Q9NZM1	1.55567	1.46645	0.525882	1.06707	1.58653	-0.333201	0.893255	0.893769	0.724752	1.18752	1.18778	0.966242	0.696645	0.931933	0.757389	1.15108	0.870185
Q9NZN4	1.62654	1.95289	1.27902	2.33023	1.98769	1.59007	1.56485	0.84756	1.14514	1.44	1.45699	1.38533	1.51451	1.19139	1.30015	0.40433	0.394261
Q9NZR1	0.565108	-0.577589	0.864175	-0.201584	-0.497087	-0.305821	-0.602504	-1.15078	-1.06751	-0.681869	-0.218601	0.473341	-0.0925972	0.181877	-0.85795	-1.21262	-1.1219
Q9NZW5	-0.41679	0.0591659	0.149942	0.551473	-0.019195	0.308381	-0.110718	-0.148502	0.167654	-0.129254	0.298975	0.160917	-0.29911	-0.54538	0.389836	-0.710641	-0.102945
Q9P035	0.37129	0.386964	0.712928	0.763267	0.608823	0.121671	0.459727	0.152717	0.194535	0.22485	-0.126874	0.607281	-0.0640373	-0.168061	0.337969	0.436146	0.255021
Q9P0K7	-0.668161	-0.524279	-0.931601	-0.231054	-0.333441	-0.23168	0.131429	0.131044	-0.30892	0.191619	0.934961	-0.229264	-1.02713	-0.00161148	0.243784	-0.594826	-0.496637
Q9P0L0	0.439676	0.355065	0.633371	0.106909	0.726014	0.286747	-0.0982137	0.297909	0.590262	0.231381	0.4867	0.483746	-0.326815	-0.053641	-0.635642	0.588756	0.462804
Q9P0M6	-0.0989537	0.403564	-0.174366	0.59924	-0.529996	1.18276	0.288708	0.346882	0.594004	1.22411	0.662258	0.231879	1.21911	-0.13777	0.653584	0.458222	-0.3833
E7EW69	0.0563828	0.0995378	-0.520263	0.51989	0.396631	-0.352273	-0.305706	-0.030479	-0.409571	0.071258	0.317241	0.159092	-0.549195	-0.733999	0.366863	-0.512725	0.0171428
Q9P1F3	-0.792888	-1.19066	0.360314	0.943226	0.414464	0.0977951	0.267326	-0.557634	0.146251	-0.538553	-0.907137	0.68281	-0.794932	0.498819	-0.975694	-0.65248	-0.230722
Q9P2B2	-0.346344	-0.243417	-0.490708	-0.366968	0.0381024	0.128096	-0.306631	-0.209444	-0.161293	-0.33174	0.162487	-0.256701	-0.637922	-0.568718	-0.210902	-0.275228	-0.199551
A0A0A0MRV0	0.677265	0.892918	0.302986	0.910848	0.927367	1.67559	0.878262	1.32614	1.36005	1.55907	1.43733	1.16078	1.03352	1.51113	1.24135	0.997421	0.955523
Q9P2J5	-0.0963556	-0.19744	0.307681	1.14576	1.02365	1.31463	1.46807	0.751155	0.542738	0.863271	0.930766	0.801746	1.09644	1.04001	1.14249	0.790006	0.515591
Q9P2R3	-0.491217	-0.517311	0.120528	0.668802	0.677933	0.123399	0.635949	0.0593182	-0.113886	0.320919	0.0125972	-0.0542484	0.236176	0.433133	0.72728	-0.226506	0.466814
Q9P2R7	0.578872	0.68386	1.16556	0.328294	0.0997057	0.3822	0.537325	0.826842	0.413335	0.907931	0.492258	1.35098	0.987729	0.541487	0.358132	1.03992	0.918003
Q9UBB6	0.730631	-0.552687	1.47826	-0.14017	0.00231125	-0.076326	0.203204	-0.64989	-0.450055	-0.572074	-0.0103492	0.765115	0.367388	0.321549	-0.483686	-0.772138	-0.592515
Q9UBC2	-0.104127	-0.289241	0.155733	0.251051	0.388356	0.218107	-0.10992	-0.147256	-0.200623	0.430176	0.0118607	-0.244762	0.25083	-0.165713	-0.0299784	-0.0577389	-0.310041
Q9UBG0	0.896578	0.645335	0.0375328	0.746187	0.873855	0.990921	1.30672	1.22691	1.26953	1.321	0.974717	1.24757	0.504667	0.316694	0.725148	1.63566	1.29637
Q9UBI6	-0.627631	-1.07026	-0.541543	-0.473653	0.236083	-0.443909	-0.737791	0.0272477	0.136294	-1.05743	0.48844	0.861828	-0.704591	-0.808399	-0.734051	-0.0179136	0.051078
Q9UBQ7	1.19304	1.14498	0.905763	1.12667	0.956408	1.24461	1.29862	1.00684	0.884559	1.17173	0.727372	1.28778	1.38638	1.27334	0.998604	0.710673	1.05408
Q9UBR2	0.551455	0.3591	-0.622235	-0.489601	-0.677087	-0.160069	0.23243	0.624435	0.518328	0.878281	0.718942	0.248782	0.373627	1.08444	0.687108	0.24265	0.37497
Q9UBT2	-0.313433	0.0704609	-0.441251	0.216109	0.847742	1.07307	0.915397	0.385711	0.529613	0.506386	0.699015	0.497027	0.287419	0.492606	0.648597	-0.179276	-0.170468
Q9UDR5	0.919022	1.0664	-1.00436	0.274777	-0.673576	-0.364294	-0.687572	-0.139922	-0.710601	-1.33863	-0.792342	-0.346165	-0.149994	-0.764442	-0.914698	0.54013	0.135606
Q9UDY2	-0.9313	-1.18047	-0.539267	1.20982	-0.257723	0.737726	0.492122	0.365828	0.350547	0.911147	1.03197	0.281592	0.269459	-0.480923	0.827168	0.429421	-0.186649
Q9UEY8	1.29054	1.41919	1.39359	1.81218	1.63899	1.23261	1.20811	1.2305	1.16958	1.63434	1.43077	1.50545	1.26369	1.05692	1.30821	1.04365	0.897065
Q9UFN0	0.78797	1.18002	0.619362	-0.369678	0.3076	0.427844	0.555029	0.450714	0.65445	0.443055	-0.00817927	-0.656806	0.564155	0.949865	0.768836	0.607959	0.887141
Q9UHB6	-0.724212	-0.0760293	-0.19049	-0.630649	0.861788	0.0881501	-0.153545	0.163515	0.0420705	0.525238	0.102688	-0.097763	0.334859	0.181338	-0.183866	-0.161474	-0.24043
Q9UHB9	-0.387173	-0.219149	-0.672587	0.735437	-0.446973	-0.00214328	-0.727689	-0.0790199	0.236298	-0.574811	-0.0964999	-0.10013	-0.215115	0.148105	0.0128295	-0.242229	0.147695
Q9UHD8	0.711482	0.816313	1.09782	0.444523	0.980059	0.678059	0.881331	0.571556	0.870869	0.961427	0.725364	0.607887	0.788735	0.962311	1.04194	0.29395	0.580608
Q9UHD9	0.659382	0.843852	0.260611	1.46148	1.23298	1.56744	1.26333	1.45598	1.48537	0.69721	1.42581	0.711854	0.963506	1.04654	1.38484	0.8679	1.00418
Q9UHG3	1.01742	1.52768	0.734607	1.26938	0.998905	0.0405674	0.599101	0.2645	0.564366	1.32719	0.80858	0.795887	0.370758	0.688737	0.549968	0.435027	0.44009
Q9UHQ9	0.499959	0.900473	0.493449	-0.49332	-0.392144	0.00955018	-0.732151	0.664826	0.443867	0.0477459	0.341215	0.822727	0.484625	0.00598799	-0.386978	0.996732	0.850312
Q9UHX1	-0.358205	-0.350986	-0.0993601	0.748518	0.603288	0.750273	0.51605	0.146889	-0.109408	0.0830033	0.195093	-0.126394	0.570207	0.517237	0.604388	-0.227674	-0.0265356
A0A0C4DGY8	0.30833	-0.422988	0.662847	1.34714	-0.184291	0.207041	-0.0394762	-0.13031	-0.203068	-0.240161	0.0162969	0.697986	0.0921626	0.385849	0.562024	-0.215198	-0.0548959
Q9UIA9	0.64068	0.515223	0.450538	0.598167	0.0622081	0.676296	0.814284	0.0197219	0.113427	-0.0768642	-0.0964071	-0.474113	0.84053	0.763441	0.657114	0.260147	0.391073
Q9UIJ7	1.01504	1.0047	0.922936	0.0934454	0.468188	0.878693	0.930635	0.867355	0.851353	0.421656	0.534465	0.172184	0.798458	1.03223	1.1698	0.743173	1.02271
Q9UJ70	0.755879	0.617035	0.685356	0.695084	0.582598	0.966427	0.888796	0.833243	0.810156	1.30625	0.748724	1.11148	0.539445	1.10691	0.796341	0.703211	0.642878
Q9UJU6	-0.112068	0.227885	0.36176	-1.00477	0.24062	-0.48905	0.526218	0.616242	0.690334	0.855632	0.526849	0.436334	0.40373	0.392844	0.516988	0.205189	0.232421
Q9UKG1	0.0633048	0.104874	0.0855382	0.909373	0.707816	1.10103	0.892033	0.519591	0.408475	0.931661	0.477769	0.424479	0.0975197	-0.0258139	0.867233	-0.217437	0.299742
Q9UKK9	0.352823	0.0774341	0.27628	0.550458	0.547976	0.916688	0.302744	0.245432	0.447275	0.604011	0.198323	0.306688	0.0388019	0.212833	0.753287	0.55139	0.55959
Q9UKM9	-0.254762	0.331693	-0.245038	1.09823	1.12383	0.332121	0.778396	0.572869	0.599966	1.21228	0.95855	0.53264	0.938717	0.401069	0.369748	0.713631	0.503656
Q9UL25	0.759851	0.424372	-0.0272094	-0.455869	0.481567	0.900265	-0.330864	0.127908	0.241815	0.313194	0.196201	-0.111101	-0.322908	-0.195835	0.343945	0.475715	0.404117
Q9UL46	0.781871	0.771005	0.535056	1.39265	0.88285	1.12408	1.08537	0.863754	0.860437	0.569038	0.881246	1.0625	1.07789	1.2656	1.05677	0.891017	0.794847
Q9ULA0	0.387151	0.859707	-0.306796	0.412258	-0.0511332	0.290714	0.562716	0.127636	0.0953662	0.791152	0.362261	0.401387	0.617033	0.338765	0.240555	0.264387	0.511985
Q9ULP9	0.744838	0.233109	0.740175	-0.717652	-0.770901	-0.575566	-0.499769	-1.03151	-0.692612	-0.904629	-0.820049	-0.251581	-0.139087	-0.593571	-0.105079	-0.212031	-0.325878
Q9ULV4	1.17886	1.47659	0.214532	0.772466	0.655246	0.848413	1.1412	0.935117	0.712557	0.828672	0.387172	1.25044	0.743274	1.16044	0.922936	0.770554	0.854604
Q9UMS6	0.291546	1.37824	-1.66504	-1.49248	-1.08803	-1.72643	-1.48588	-1.57337	-1.44357	-0.946388	-1.86842	-1.3159	-0.893897	-1.29849	-1.95496	-0.405104	-1.5334
Q9UMY4	0.2215	0.31837	0.260208	0.00408153	-0.609264	0.166021	0.184644	0.0799283	0.444363	0.301948	0.524569	-1.33653	0.0103787	-0.0484628	-0.25128	0.343988	0.214133
Q9UN36	1.2728	1.35491	1.44231	0.921592	0.418159	1.24298	0.698165	0.0603317	0.156178	-0.0032558	0.463446	1.10714	0.630362	-0.11737	0.0675502	-0.170559	0.384754
Q9UNF0	0.122178	1.03474	-0.844939	0.226474	-0.152461	-0.393028	-0.267247	-0.112829	0.0969555	-0.618981	-0.0382425	-0.462518	-0.679409	-0.0566593	-0.615575	-0.313667	-0.137589
Q9UNH7	0.467434	0.386439	-0.35939	1.25299	0.422857	1.43409	0.372561	0.48864	0.676142	0.910874	0.479939	0.402835	0.264857	0.784146	0.913793	0.366291	0.590767
Q9UNM6	0.39142	0.515183	0.352698	0.980523	0.32443	1.13676	0.21836	0.488127	0.689072	0.760144	0.314945	0.643718	0.774456	0.863973	0.437414	0.432416	0.428388
Q9UNZ2	0.202926	0.346699	0.221101	0.238613	0.795747	0.122283	0.61934	0.584249	0.578087	0.854291	0.641228	0.872596	0.992501	0.731383	0.772544	0.251785	0.267452
Q9UQ03	-0.238647	-1.05368	-0.177354	-0.442163	-0.589979	-0.501631	-0.913993	-1.09913	-1.15919	-0.762653	0.203653	-0.568281	-1.44076	-0.159397	-0.65115	-0.249943	-1.2396
Q9UQ80	0.879243	0.755942	0.670717	0.788162	0.889231	0.707233	0.51019	0.702265	0.71221	0.684662	0.767099	0.812755	0.999756	0.98372	0.926208	0.798426	0.923263
Q9UQE7	-0.148232	0.220983	-0.672958	1.10074	-0.498658	0.483534	-0.210174	0.866807	0.638397	0.873748	0.729565	-0.0842249	1.00863	0.158586	0.826549	1.00171	0.748263
Q9UQM7	0.252589	-0.777919	1.94376	-0.101535	-0.575601	0.333996	0.874023	0.074277	0.38262	0.527294	0.237129	1.4429	0.63478	0.309722	0.329755	0.398344	0.464492
Q9Y224	-0.352446	-0.254234	0.152361	-0.683846	0.879899	0.955249	0.285075	0.243666	0.431134	0.4871	0.734438	0.307463	-0.476174	-0.247455	0.471655	0.388111	0.0931425
Q9Y230	0.40269	0.7631	0.113235	1.03408	0.815945	0.887237	0.685894	0.642648	0.546172	0.888558	0.684364	0.819735	0.881493	0.465769	0.983802	0.860564	0.49519
Q9Y262	-0.332239	-0.0735159	-0.49973	0.0101328	0.125435	0.7228	-0.112945	0.102282	0.209646	0.250376	-0.0316423	0.455054	0.575702	0.562059	0.581467	0.384011	-0.0318382
Q9Y265	0.551704	0.835234	0.0319977	0.988249	0.796925	1.16787	0.807884	0.755387	0.742712	0.984492	0.75561	0.565788	0.86099	0.755633	1.00756	0.844345	0.565927
Q9Y266	0.296199	0.364737	0.406224	0.490938	0.684863	-0.0164909	0.358045	0.203299	0.358701	0.00977233	0.668166	0.578325	0.595753	0.477314	-0.0241152	0.3561	0.325691
Q9Y277	1.08585	0.860735	1.31137	-1.43522	-0.396031	-0.229139	-1.47354	0.998581	0.77686	0.619836	0.631847	-0.350992	0.213526	-0.457324	0.803262	1.51634	1.51516
Q9Y281	1.12477	1.14902	0.938066	-0.640303	0.302833	0.946708	0.387765	0.417405	0.686135	0.75935	0.405771	0.205621	0.0820472	0.448936	0.141091	0.510835	0.32229
Q9Y285	-0.279218	0.105807	0.0112921	0.220485	0.0771881	0.108048	-0.130422	-0.223445	-0.338458	0.08627	-0.148344	-0.173469	0.353679	0.462793	-0.0356612	-0.689326	-0.268986
Q9Y2A7	1.19693	0.683616	1.03242	0.346776	0.830724	0.316776	0.975791	0.0738433	-0.102191	0.0206045	0.456674	0.294658	0.228485	0.595974	0.554805	0.113993	0.244206
Q9Y2J2	0.822353	0.622832	1.32996	0.150707	0.741545	1.05997	1.05685	0.301757	0.617494	0.338978	1.04877	1.1143	0.93693	0.874322	0.788828	0.306786	0.554423
Q9Y2Q3	0.358692	0.557738	0.509752	0.622427	1.40114	1.58096	1.41452	0.777084	0.715227	1.16045	0.929746	1.76042	1.4514	1.1837	1.15741	0.945983	0.980607
Q9Y2S2	0.989181	0.709512	-0.00390075	0.263565	0.773103	0.227816	0.261856	0.0416099	0.625672	0.596989	0.653852	0.301857	-0.624234	0.00919655	0.588473	0.287492	0.480899
Q9Y2T2	-0.769349	-0.684772	-0.52981	0.0215956	0.173325	0.118012	-0.109661	-0.0924957	-0.183535	0.107935	-0.112849	-0.187498	-4.6936e-05	-0.0127648	0.256539	-0.263156	-0.157673
Q9Y2W1	-0.60441	-0.465624	-1.14087	0.312986	0.598462	0.221729	0.011745	0.384146	0.650742	0.29406	0.681064	-0.36706	0.752483	-0.0783153	0.314598	-0.11738	0.064763
Q9Y2Z0	0.300558	-0.00964082	0.203835	0.329383	0.108236	0.325026	0.108013	-0.00126783	0.131433	0.123076	-0.0623982	0.00184782	0.283577	-0.169923	-0.108596	-0.346644	0.380198
Q9Y305	0.758595	0.547456	0.154069	0.923072	-0.189555	0.406823	0.738734	0.462629	0.427717	0.400918	0.734068	0.555262	0.298502	0.260792	0.544498	1.02354	0.758674
Q9Y394	0.176498	0.93491	-0.22742	0.86749	-0.0163228	0.203233	-1.1261	-0.341798	-0.184143	0.55452	0.138975	0.125921	-0.931569	-0.396018	-0.871644	0.562953	0.124997
Q9Y3A5	0.46417	0.912636	-0.148669	-0.254693	1.26385	1.03381	0.460743	0.629479	0.65648	0.722246	0.959293	0.920701	0.900824	0.780632	0.997715	0.493114	0.786375
Q9Y3C8	-0.148326	0.208711	0.00156843	-0.386336	0.768084	0.214191	0.366744	0.386686	-0.0911832	-1.08156	-0.237175	-0.706674	0.279833	0.39042	-0.251939	0.241153	0.0994006
Q9Y3D6	0.308576	0.618106	0.342728	1.18192	-0.255748	-0.181561	0.286016	0.180453	0.250379	0.39595	0.411366	0.693495	0.0335336	0.122069	0.212119	0.644103	0.828063
Q9Y3F4	-0.0238092	0.0642309	0.559689	1.04093	0.952382	1.01071	0.75248	0.373161	0.481714	0.67154	0.405421	0.742262	-0.0041973	0.785994	0.685074	0.585621	0.639369
Q9Y3I0	0.732258	0.876187	0.671127	1.33118	1.00738	1.29882	0.755608	0.841094	0.886938	1.08756	0.937224	0.854124	0.596752	0.767803	0.752799	0.919959	0.568377
Q9Y3Z3	-0.182637	0.0602814	-0.969076	1.23725	0.502465	0.844693	0.90278	1.20398	1.1506	1.44119	1.23987	1.25504	0.804462	1.24765	0.963406	0.980813	0.600811
Q9Y490	2.27055	2.50456	1.6985	2.67848	2.37993	2.27298	2.4138	1.88965	2.00988	2.48134	1.74355	2.51703	2.47974	2.5726	2.3716	2.14623	2.10082
Q9Y4G6	1.08621	0.802704	1.44184	1.89441	1.26375	1.12737	1.12715	0.712324	1.18779	1.16076	1.11263	1.15653	0.695152	0.69845	1.18193	1.1997	0.773225
A0A087WY00	0.222964	-0.846448	1.56427	-0.285576	-0.829675	-0.580851	0.73218	-0.325876	-0.617447	-0.671931	-0.812769	0.501719	-0.699736	-0.87052	-0.961454	-0.891468	-0.295561
Q9Y4L1	1.04722	0.931987	1.1532	1.6576	0.937256	1.25567	1.36253	1.19247	0.91576	1.48756	1.03292	1.17168	1.2405	1.38107	1.32145	1.11546	0.909138
Q9Y5B9	-0.59603	-0.883975	-0.988521	0.579864	-0.314941	0.220544	0.576341	-0.0159807	-0.0344527	0.266007	0.0222575	0.0999734	0.245422	0.548653	0.325445	0.336685	-0.0107176
Q9Y5K6	-0.733789	-0.741163	-1.43628	-0.735235	-1.10571	-0.646563	-1.11555	-0.417444	-0.683066	-0.164417	-0.884413	0.318778	-0.751235	-0.661951	-0.893781	-0.466527	-1.67251
Q9Y5M8	-0.822572	-0.554856	-1.08763	-0.206764	-0.0754373	-0.594329	-0.714367	0.670135	0.280756	0.356656	-0.270685	0.0326924	-0.623721	-0.826685	0.31027	0.666558	0.634983
Q9Y5X3	0.226179	-0.0633179	-0.344839	0.509083	0.345138	0.767055	0.356817	0.504948	0.397875	0.469506	0.9225	0.67443	-0.0291547	-0.0709268	0.399432	0.381519	0.605844
Q9Y5Z4	0.240329	0.170434	0.0763904	0.342905	-0.208381	0.0904822	-0.202345	0.0381669	0.208742	0.366586	0.38476	0.0145987	-0.0492056	-0.023449	0.528344	-0.0109855	-0.192621
Q9Y617	1.51159	0.866616	1.35575	0.102349	1.27044	1.16296	0.437694	-0.0826033	0.375694	0.405149	0.380482	1.25031	0.428605	1.30671	0.426527	0.258564	0.814583
Q9Y639	0.382379	0.454316	0.791367	0.296929	0.00982321	0.602109	-0.102007	0.511235	0.251232	0.293601	0.16264	0.527223	0.40907	-0.220166	0.0975481	0.352528	0.507211
Q9Y678	-0.0643857	-0.118513	-0.0298418	1.24993	1.2502	1.38035	1.4276	0.9702	0.870091	1.09687	0.723332	0.910773	0.789787	0.976815	1.00179	0.883408	0.725593
Q9Y696	1.44532	1.52321	0.94147	1.35176	1.87344	1.76694	1.33499	1.07326	1.28668	1.37616	1.32795	1.27825	1.01613	1.61639	1.40647	1.25093	1.12529
Q9Y6I3	0.235297	-0.19316	0.969784	0.522724	0.596751	0.519568	0.358982	-0.0143011	0.118715	0.434959	0.148686	0.210977	-0.0276916	-0.293998	0.397109	0.171942	0.0177344
Q9Y6N5	0.849012	1.20579	-0.263097	0.610008	0.217861	0.799124	0.258613	0.859805	0.504814	0.847024	0.445476	0.72198	0.617962	0.97307	1.02605	0.714777	0.613845
Q9Y6R1	-0.228089	-0.0454804	1.12236	0.536587	0.869544	1.14562	1.27169	0.825058	0.846427	0.0905782	-0.701846	1.10105	1.46086	-0.0904093	1.17532	0.851551	1.17459
Q9Y6Y8	-0.881109	-0.736567	-0.883771	0.447879	0.165708	0.629585	0.213904	-0.217999	-0.165604	-0.43391	-0.14035	-0.300015	0.303417	-0.353267	-0.450865	-0.105354	-0.776219
A0A024QZX5	1.2976	1.23328	0.842502	1.45678	1.74322	1.94835	1.3181	0.96672	1.07071	1.40699	0.941188	1.53428	1.45517	1.49009	1.54154	0.885032	0.939504
A0A024R4E5	-0.111695	0.107544	0.221516	1.52338	1.41892	1.23585	1.50819	1.16953	1.08265	1.54062	1.07997	1.0719	1.2709	1.45903	1.3821	0.695103	0.694078
A0A075B730	-0.659331	-0.827647	0.873211	-1.27159	-1.10028	-0.549165	-1.12955	0.759357	0.640504	-0.852146	0.510586	-1.2136	-1.21296	-1.48432	0.162995	1.41298	1.29285
A0A087WXL8	2.00587	1.84577	1.14402	1.50832	1.67566	1.2116	1.55861	1.51364	0.772874	1.12326	0.925402	1.99842	1.83308	1.4738	1.48117	0.586882	0.827565
A0A087WZW8	2.36117	2.17527	1.7776	1.62255	2.46592	2.21948	2.34503	1.82393	1.22823	1.70098	1.67591	2.44664	2.61512	2.13138	2.55455	1.69479	1.73328
A0A087X079	2.86883	2.84876	2.07354	2.5009	2.76743	2.5473	2.68309	2.35331	1.8314	2.11619	2.2714	2.91631	2.48256	2.259	2.64004	1.92365	2.16375
A0A087X2C0	1.43469	1.82255	1.6552	0.946637	0.693709	1.4047	0.826065	0.517913	0.72469	0.180441	0.0703582	1.23795	1.32032	0.457182	1.62849	0.64356	-0.0999414
A0A0A0MRM8	0.244026	0.294887	0.1255	0.619061	1.43706	-0.150104	0.678823	-0.00973772	0.135402	-0.19335	-0.517877	-0.0573416	0.521741	-0.11036	0.670443	-0.0139205	0.577174
A0A0U1RR20	-0.80643	-0.787805	-1.23136	0.525194	-0.269409	-0.815298	-0.706147	-1.56263	0.42796	-0.853782	-1.39554	0.498517	-1.478	-1.94728	-1.91702	-1.36367	-1.68129
A0A140TA41	1.65287	1.99825	-0.0460871	1.02096	1.38797	-0.907085	1.13528	-0.129862	0.788205	0.697139	1.83847	1.86	0.947947	-0.857908	0.508458	0.654417	0.737169
A6NLN1	0.298487	0.857718	0.0275412	1.91026	1.84227	1.69259	1.54644	1.44666	1.31858	1.88878	1.49791	1.57206	1.70873	1.43678	1.73327	1.24368	1.15811
B4E1Z4	1.77789	1.60247	0.544015	1.08263	1.0353	1.38917	1.33863	0.713259	-0.00707172	0.0751953	0.279518	1.66315	0.944632	1.14401	0.604687	0.697492	0.327968
E7EVA0	0.882163	1.46801	0.180193	1.88196	1.71756	1.85377	1.6993	1.31272	1.85899	1.82503	1.59656	1.21496	1.54622	1.45408	1.64835	0.549045	0.784151
E9PCR7	1.36775	1.43595	1.58851	1.40943	1.34662	1.15214	1.64286	0.913947	0.802232	0.963687	0.748379	1.12055	1.4386	1.05071	1.11001	1.40163	1.32676
E9PD68	1.62265	-0.134896	1.7888	-0.443772	-0.689507	0.386853	1.53682	-0.658562	-0.839948	-0.45044	0.779528	1.206	1.02716	1.1091	-0.00481601	-0.459181	0.485179
H3BPE1	0.441325	0.197294	1.36603	0.189708	0.578696	0.661287	0.861069	0.354434	0.140731	0.508716	0.40302	0.743151	0.533028	0.691235	0.496181	0.706982	0.441531
J3KQN4	0.491634	0.709078	-1.30485	-0.9477	-0.75648	-0.987847	-0.203784	-0.812708	-0.899974	0.666648	0.346698	-1.39867	0.106764	0.235558	0.317615	-0.0635298	-0.399287
K7EJE8	0.310437	0.238203	1.12435	1.29415	0.955184	0.7129	1.00516	0.716205	0.591409	1.00399	0.36688	0.81777	1.33797	1.5365	0.931383	0.840209	0.926553
K7ELL7	1.15707	1.2381	0.744794	1.40126	0.590053	1.25993	0.0403771	1.21343	1.10813	1.37346	1.20006	1.09598	0.576723	1.13936	1.21976	0.967952	1.00813
K7EMS3	-1.14143	-0.241727	-1.07678	-1.09876	-0.712011	-0.62702	-0.684205	-0.600134	-0.0977704	0.860535	-1.02951	-0.1662	-0.521882	-0.93316	-0.975127	-0.0976071	-0.705806
Q6ZN40	1.97805	2.4826	1.24057	0.506841	0.5661	-0.430224	-0.177564	0.691275	0.845801	1.1698	0.774951	1.05517	-0.144853	-0.14477	9.22813e-06	0.546031	0.459
S4R435	0.783682	0.850278	0.206815	1.37358	1.28278	1.05077	0.758314	0.984405	1.0019	1.32509	1.05935	1.42799	0.968288	1.14335	0.77884	0.89332	0.720386
X6RM00	0.566856	0.379871	-0.737517	-0.655505	1.0413	0.960668	0.504082	0.860973	0.936352	0.583758	0.662904	0.163151	0.365773	0.506568	0.593561	0.673413	0.615644
Q49AN9	-0.512139	-0.312451	-1.1239	-0.295087	-0.142167	-0.0128629	0.375074	-0.745583	0.37672	-1.49772	0.323527	-0.178186	0.575028	0.476028	0.417976	0.177876	0.71582
O00161	-0.642003	-0.247716	-0.860272	0.776497	0.120996	-0.226212	-0.579719	-0.335379	-0.0324336	-0.949431	-0.455203	-0.384167	-1.3171	-0.681359	-0.303362	-0.363026	-0.680204
O00267	-0.364734	-0.259259	-0.527418	-0.413837	-1.17739	-0.274247	-0.753766	-0.00482157	-0.391722	0.0480186	-0.0880225	-0.443498	0.263749	-0.403636	-0.20601	-0.472187	-0.468576
O00303	-0.328039	0.081751	-0.428124	0.131695	0.040956	-0.139744	-0.123987	0.222105	-0.0218779	0.405619	-0.00242047	-0.250092	0.172929	0.0662776	0.194013	0.301755	-0.181279
O00567	-0.676462	-0.584176	0.0408706	0.339944	0.0599159	0.176087	-0.24131	0.283322	0.123928	0.491313	0.754213	0.524077	0.679651	0.354051	0.78509	-0.0588701	-0.0939868
D6REQ6	0.146659	-0.316627	-0.9996	-0.498694	-0.605616	-0.0900509	-0.280692	-0.543052	-0.651853	-0.250732	-0.85786	0.617561	-0.772198	-0.439607	-0.350224	-0.515174	-0.336237
O00629	-0.0849133	0.437594	0.219717	0.161243	0.247624	0.0269803	0.134489	0.112618	0.190528	0.568311	-0.773436	-0.248405	0.491187	0.511372	0.112631	-0.0874278	-0.0556041
O00635	0.529824	0.971109	-0.515139	0.768792	0.200012	0.526317	1.39926	1.03959	-0.361621	0.0752544	1.09998	1.38537	0.951907	1.22057	0.871137	1.00188	-0.127477
E9PN66	0.88408	1.00914	0.33902	0.0727986	0.512731	-0.984867	0.865766	0.0668179	0.883667	-0.918819	-0.749318	-0.337845	-1.38204	-1.03544	0.629206	0.609116	-0.0195157
O14841	-0.651761	-0.797029	-0.497333	-0.097594	-0.879481	-0.0735694	0.77094	-0.377146	-0.600405	0.421935	-0.202655	0.512229	0.912863	0.539017	0.279463	0.4786	0.060708
O14936	-0.78175	-0.824131	-0.840679	0.0211905	-0.92675	-0.491253	-0.849804	-1.09707	-1.0644	-0.526922	-0.345308	-0.641624	-0.1007	-0.727866	-0.428963	-0.966927	-0.990035
J3QT34	-0.437619	-0.387947	-0.263048	-0.685518	-0.60586	0.472617	-0.00417289	-0.492757	-0.306922	-0.381656	0.148301	0.0490682	-0.063131	-0.469247	-0.546377	-0.364093	0.581405
O15173	0.13298	0.372184	0.521406	0.713164	0.480978	0.555625	0.0810473	0.0281533	0.269572	0.274062	0.0452603	0.914859	0.365531	0.396918	0.610902	0.332488	0.308258
O15400	0.168141	-0.155195	0.690895	0.46838	-0.47749	-1.312	-0.568307	0.305454	0.615686	0.488433	0.392048	0.0140596	-0.0027496	-0.460427	0.481693	-0.0871859	-0.105124
O15533	-0.4999	-0.712171	-0.541664	-0.0964654	-0.468904	-0.182177	-0.336402	-0.578319	-0.666462	-0.158085	-0.237997	-0.245511	-0.422482	0.295398	-0.632147	-0.323104	-0.702925
O43175	0.469848	0.84624	1.12167	-0.247543	0.728108	-0.415426	0.405796	-0.203235	0.18484	-0.217998	0.170249	0.811947	-0.0696539	0.665338	-0.418969	0.205323	0.119254
O43290	-0.500076	-0.830219	-0.170323	-0.151207	-0.149164	-0.150815	0.487074	-0.14002	-0.200236	0.405605	0.0019415	-0.409094	0.266542	-0.347269	0.235364	-0.802918	-0.332952
O43324	-0.580205	-0.0716634	-0.521627	-0.497111	0.473094	-0.394377	-0.154196	-0.144687	0.21376	-0.131879	-1.50522	0.0601233	-0.497924	-0.0997365	-0.639689	0.0222999	0.03362
O43592	-0.138981	-0.546663	-0.541299	-0.381994	0.310231	-0.152162	0.0463289	-0.426539	-0.795444	-0.666176	-0.755788	-0.282048	-0.174779	0.267663	-0.578025	-0.0499199	-0.802186
B5MCD7	0.696254	0.303907	1.35091	-0.472884	-0.242441	0.173348	-0.500875	-0.100848	-0.506988	0.319934	-0.00533544	-0.203197	0.777882	-0.013907	0.198821	-0.298785	0.0769995
O60486	-0.460521	-0.701636	-0.357176	0.305916	0.318277	-0.59679	-1.02779	-0.143441	-0.0990448	-0.948338	0.15851	-0.228383	-1.14169	-1.0376	-1.58104	-0.105711	-0.60295
O60869	-0.562912	-0.172508	-0.291599	-0.211769	0.12365	-0.0465827	0.229736	-0.372774	-0.193154	-0.00107864	0.429226	-1.21045	-0.405367	0.114314	-0.298362	-0.230006	-0.52418
A6NML8	-0.717421	-0.436126	-0.62536	0.117014	-0.0539633	-0.478451	0.39769	-0.574649	-0.818154	0.130535	-0.812894	0.051942	-1.11141	0.417875	-0.929529	-0.0897831	0.0619738
O60884	-0.279323	0.0174596	-0.381774	0.541393	-1.35545	-0.457839	-0.0231862	0.332478	0.0426824	0.134144	0.38341	0.324156	0.15238	0.0226317	-1.37772	0.843743	0.533117
O75208	-0.645908	-0.603104	-0.0670451	-0.026747	-1.20148	-0.989685	-0.720273	0.326737	-0.492425	0.136049	-0.492473	-0.287701	0.261405	-0.716623	-0.211382	0.453953	0.0166704
O75306	0.313844	0.279572	1.3189	-0.381466	-0.00206084	-0.334135	0.159471	0.669644	0.0308531	-0.552576	0.188147	0.204538	0.589615	-0.487532	-0.162568	0.516192	0.901606
O75339	1.48515	1.23674	1.88392	-1.08261	-1.48548	0.46181	-1.29677	0.457913	1.0731	0.419196	0.926609	-1.10133	-0.725094	-0.628979	-0.539068	0.98799	1.16303
O75521	0.504254	0.623609	-0.508717	-0.0278104	0.113676	0.0498588	-0.432889	0.219526	0.272633	0.446797	-0.217116	-0.389574	0.513303	0.467217	0.623534	1.06829	0.536915
O75962	-0.397968	-0.537079	-0.0128297	-0.343024	-0.317995	-0.456357	-0.278822	-1.03274	-0.807407	-0.594685	-0.650104	-0.40383	-1.0533	-0.739504	-0.750708	-0.0558224	-1.3396
O94819	0.543052	0.41398	0.753639	0.474041	0.0773969	-0.29148	0.00725816	0.366951	-0.193103	-0.456964	0.124944	0.195606	-0.679602	-0.444029	0.31046	-0.114173	-0.241435
O94874	-0.5142	-0.540498	-0.223176	-0.580884	-0.601257	-0.538171	-0.0519324	0.00460425	0.29578	0.587225	0.286254	-0.227822	-0.740951	-0.869463	0.0591761	-0.57872	-0.0497166
O94875	1.21911	2.12456	-0.0473623	-1.41004	-0.0387966	-1.19272	-1.47543	-1.54585	-2.21239	-1.93887	-1.60254	-1.18218	-1.3857	-1.27459	-1.84711	-1.99032	-1.6987
O94903	0.303359	0.271811	0.530132	-0.713872	0.187337	0.915043	-0.00307439	0.458822	0.619548	0.432544	0.416833	0.481923	0.429724	0.157957	0.60218	0.392774	0.586344
O94925	-0.676899	-0.840039	1.37494	-0.774706	-0.911713	0.447132	0.571426	0.157319	-0.84235	0.595981	-0.738935	0.87516	0.892356	1.10973	0.211864	-0.242071	0.0438167
A0A087WXC5	0.774213	0.482775	0.533983	0.354289	0.00314973	-0.0500029	0.0343551	0.424756	-0.240946	-1.12597	-0.179839	0.496719	0.4592	-1.18563	-1.00649	0.481683	0.871204
O95302	-0.779721	-1.23115	-0.424481	-0.0301816	-0.0493721	-0.256787	-0.227082	0.493366	-0.0023145	0.0774937	0.575366	-0.286939	-0.217215	0.0741518	0.848324	0.0614423	-0.207284
O95433	0.190045	0.373551	0.625803	1.28065	0.315803	1.26277	0.84444	0.220146	0.49585	0.47026	0.413807	1.09389	0.247832	0.5153	0.469156	0.431227	0.264706
O95571	0.162377	0.376964	-1.49976	0.237972	0.271784	-1.46802	-0.699829	0.421441	0.384301	0.19146	0.176235	-1.25845	0.514826	0.858084	0.929151	0.932666	0.236026
O95716	1.04704	-0.868409	1.57721	-1.44694	0.36496	-0.5162	0.716269	-0.909235	-0.748772	-0.0731483	-1.02687	1.34147	0.521741	-0.488925	0.0419276	-0.106511	-0.0148926
O95747	-0.133651	-0.0987064	-0.166724	0.130264	-0.0381474	-0.155188	0.128127	-0.131058	0.0207044	-0.178722	-0.446458	-0.463565	-0.0729835	-0.153103	-0.159426	-0.227312	0.00199111
O95994	-1.8998	-1.64465	-1.17912	-1.73573	0.886482	-1.38737	1.60452	1.66868	1.26663	0.356414	-1.87404	0.872596	0.994607	-1.33581	0.819615	-2.4052	-0.0176849
P00747	1.03071	0.74067	-0.513054	0.444699	0.324019	0.885531	0.250485	0.514805	0.56009	-0.601381	-0.248727	1.02215	0.44353	0.874387	0.554213	0.478846	-0.0662419
P01019	1.11319	0.899486	-0.712016	0.246345	0.63746	-0.212914	-1.00483	-0.483048	-0.328543	-1.3106	-0.737188	0.898071	-0.219885	0.563877	-0.112788	-0.440011	-0.134104
P01625	0.677312	0.541791	0.219433	0.364832	0.629026	0.0847719	0.327675	0.166863	-0.559451	-0.581795	-1.27362	0.265693	0.601806	-0.116992	1.00036	-0.217246	-0.0229868
V9GYE3	-0.500919	-0.604567	-0.872299	0.529728	-0.245317	-0.0446116	-0.467226	0.365146	-0.00687349	-0.855256	-0.233117	-0.206981	0.534319	0.313126	-0.314355	0.255457	-0.445186
P02747	0.910734	1.12217	-0.106495	0.490146	0.0940675	0.480417	0.585099	0.244676	0.00103103	0.187623	-0.0937355	1.07826	0.651872	0.967843	0.25324	0.0498546	0.13662
P02748	0.896184	1.26569	-0.277577	-0.241834	0.141489	0.0567325	-0.101141	0.0554426	-0.401117	0.0809399	-0.396446	1.19086	-0.343197	0.263724	-0.500973	0.371403	0.0432243
P02760	0.916568	0.64631	-0.861027	-0.156556	-0.116419	0.0159549	-0.0203017	-0.225235	0.0883868	-0.648484	-0.298069	0.862953	0.511023	0.655997	0.327165	-0.0927529	-0.273967
P04275	1.51245	1.45154	0.593802	-0.935814	0.304445	-1.65664	-0.752646	-0.146912	-0.48054	-0.631936	-1.25332	-0.751652	-0.866469	-0.846769	-1.06318	0.326427	0.412731
P05165	0.701029	1.1635	0.0751938	-1.27881	-1.24002	0.241877	0.0208332	0.645181	0.295616	-0.0888096	-0.156168	-0.374487	0.320559	-0.58172	0.20872	0.907257	0.886919
P05386	0.193093	0.445097	0.3501	1.0397	0.963924	1.18636	0.764419	0.638993	0.73132	0.391023	0.543397	1.34798	0.969891	0.917349	1.09519	0.44976	0.291653
P05546	0.132776	0.435453	-0.493558	-0.123026	-0.148444	-0.00649022	0.0574279	-0.336323	-0.352302	-0.557991	-0.68233	0.24479	-0.180004	-0.0626038	-0.281471	0.0728752	-0.767392
B8ZZQ6	-0.482536	0.331869	-1.33014	-0.476967	-0.935706	-1.06309	0.162756	0.398762	0.370323	-0.663265	0.352575	-0.0563353	0.596039	-0.0787653	0.704745	-0.344671	-0.714808
P07225	0.629367	0.827065	-1.45238	-1.5664	-2.83247	-0.549477	-1.09145	-1.03474	-1.02653	-1.51708	-1.09057	0.236894	-1.31187	-1.12498	-2.45005	-1.13956	-0.999089
P07686	0.317662	0.177226	-0.796094	0.399486	0.311596	0.11032	0.205606	0.316283	0.0802474	0.317832	0.451794	0.606024	0.220774	0.07943	0.348767	0.225416	0.403101
P07738	1.17693	1.51322	0.586774	0.702435	0.568193	0.713873	0.201127	0.308342	0.525003	-0.786052	0.376568	0.587953	0.856834	0.412842	0.758098	0.608142	0.205234
Q5JR08	0.251925	0.261284	-1.22405	-1.06308	0.738344	0.535982	0.428431	0.139659	0.343307	0.751162	0.0641624	-0.310004	0.353554	0.55832	0.175796	0.22634	-0.0801177
P08621	-0.828878	-0.510234	-1.76383	0.138919	0.160713	-0.169359	0.0705545	0.314791	0.216992	0.218369	0.333772	-0.972552	0.413294	-0.707333	-0.250228	0.0215475	0.165129
P08648	-0.0144861	0.574271	-0.112162	0.867175	-0.240638	-0.239226	0.242339	-0.0599223	-0.104718	0.407735	-1.19582	-0.42919	-0.972372	-0.433266	0.207308	-0.334082	-0.0993628
P08754	-0.133424	-0.0526309	-0.0238904	0.0149437	0.661613	-0.102823	0.106124	-0.322621	-0.447109	0.301925	-0.114586	-0.0470851	-0.0441054	-0.338761	0.228935	-0.0501049	-0.0674603
P09417	1.37819	0.79751	1.67206	1.00887	0.669138	1.1694	1.13199	0.365794	0.422003	0.504888	0.478831	0.533672	1.12813	1.32073	0.695598	0.37649	0.721112
P09486	-0.877713	-0.128827	-0.818264	-0.348859	1.05651	-0.371696	-0.664155	-0.374833	-0.0892123	-0.586189	-0.280604	-0.434635	-0.573429	0.0654416	-0.202304	-0.631163	-0.0919685
P09497	0.100877	-0.216948	0.388223	0.336706	-0.381916	-1.03756	-0.189861	0.314139	0.645883	0.369111	0.311334	0.400209	0.473631	-1.10048	-0.481723	0.678558	-0.0358581
A0A087X0D5	0.700056	0.155227	-0.206701	0.448288	-0.707691	0.066829	0.554054	0.241239	0.406726	0.537399	-0.538269	-0.153462	0.195348	-0.680495	0.342773	0.238125	-0.507285
P0DMN0	-0.28945	-0.417693	-0.526359	0.666613	0.378462	0.396829	0.44276	0.504404	-0.327955	0.713026	-0.32566	0.0068448	-0.557383	-0.975307	0.443506	0.255956	0.334224
Q01081	0.0358223	-0.625207	-0.547145	0.480359	0.518243	0.0781926	0.283629	0.471162	0.0728194	0.710912	0.679963	0.0257212	0.0815963	-0.171764	0.12749	0.346705	0.281743
P10606	-0.198747	-0.193772	1.34739	-0.194524	0.0376776	-0.319135	0.331497	0.389858	0.142345	0.234579	-0.0178136	-0.588985	0.629283	-0.00815715	0.238215	0.0510435	0.768588
P11171	1.20841	0.718894	-0.3352	0.0917679	0.151562	-0.0442401	-0.641672	-0.129723	0.104886	-0.647084	0.00763419	-0.107036	0.272562	-0.559225	-0.25855	-0.174384	-1.18137
P11233	0.176845	0.076756	0.917135	-0.308627	0.779212	0.462364	0.183235	-0.490157	-0.0975058	0.288389	-0.0484095	0.200157	0.380677	-0.427558	0.132293	-0.224553	-0.208971
P11532	0.996569	1.11652	1.27978	0.993364	1.12519	0.224504	0.705831	0.512307	0.458137	1.08214	0.189752	1.38736	1.11394	1.04045	1.0599	0.712706	0.849431
P11908	0.0969455	0.200591	-0.326901	-0.314733	-0.274835	-0.0296649	-0.356773	-0.02892	-0.0792365	-0.272393	-0.0229038	-0.241035	-1.29676	0.507288	-0.556894	-0.0726511	-0.161783
P12081	0.126279	0.183666	-0.180707	0.284872	0.680891	0.862467	0.614564	-0.0550001	0.184	0.282722	0.282085	0.0524361	0.217612	0.242424	0.0693002	0.480321	0.287852
P12694	0.0894249	-0.0943673	-0.461339	-0.303357	-0.42448	0.166945	-0.893942	-0.202717	-0.496179	-0.782887	-0.780932	-0.0241763	-0.635604	-0.767516	-1.31643	-0.174865	0.503974
P14543	0.912461	1.13152	-0.689487	-0.460946	0.844558	-0.704193	-0.193815	0.196574	-0.136058	-0.884792	-0.396668	-0.818685	-0.40408	-0.568219	-0.666376	0.802589	0.190807
J3QLE5	-0.351498	-0.171731	0.160989	0.411409	1.06542	0.778607	0.620855	0.551002	0.674374	0.0639926	0.646724	0.65	0.75107	-0.0558042	0.791252	0.454735	0.471682
P14735	0.530446	0.512703	0.356942	0.939862	0.945458	0.892603	0.686669	0.353979	-0.0141009	0.516556	0.158659	0.371781	0.988096	0.729304	0.595041	0.838861	0.341458
P14927	-0.543829	-0.775256	1.47519	-0.203373	-0.494111	-0.397298	-0.429115	0.594272	0.243771	-0.763916	-0.225311	-0.389775	0.531982	-0.229885	-0.352732	0.457906	0.980884
P15374	-0.0798031	-0.143025	0.0499258	0.0907149	0.0189402	0.0636183	0.299666	-0.0254244	-0.077766	0.113615	-0.128618	-0.136508	0.196621	0.220639	0.29012	-0.103875	0.0963203
P16144	-0.532566	-0.330717	0.479222	-0.335951	0.62349	-0.435791	0.635015	0.0393465	-0.115177	9.11413e-11	0.543779	-0.610559	0.732894	-0.601079	0.445363	0.356354	0.421443
P16157	1.66575	1.43617	1.36769	-1.05247	-0.424608	-0.38181	0.0104603	0.0200696	0.0915187	-0.82846	-0.298261	0.215251	1.05199	0.373188	-0.263278	0.76372	-0.546151
P16403	1.18693	1.89161	0.486019	-1.03183	-1.20205	-1.93738	-0.905839	-1.36928	-1.53002	1.47078	-1.71	0.588714	0.572021	0.0326811	1.07695	-1.68908	-0.546151
P16452	1.09335	1.0299	0.568702	-1.24636	-1.26348	-0.955593	-1.03157	-0.76556	-1.34338	-0.0401946	-1.80497	-0.0393915	-1.1879	-0.599889	-0.767657	-0.517366	-1.56644
P16930	-0.0738306	0.321173	-0.469816	0.392944	-0.719689	0.303441	0.284265	-0.10494	-0.219824	-0.625952	-0.531424	0.440959	-0.127163	-0.23714	0.0308016	-0.0843539	-0.089835
P16989	-0.999335	-0.215873	-0.524543	0.5723	-0.182478	0.328037	-0.343106	0.510186	0.154473	0.62813	-0.335116	-0.483714	0.469989	-0.420602	0.375771	0.0739889	0.190274
P17600	2.22938	-1.28046	2.24894	-1.19473	-1.81946	1.15556	1.71033	-1.70229	-2.17537	-2.12777	-1.77581	1.68616	1.4774	1.02268	-1.5901	-2.20328	-1.54962
P18084	-0.660162	0.185126	-0.89563	-0.686507	0.169537	-0.694929	-0.9834	-0.0732309	-0.916226	-0.622167	-0.766544	-0.493895	-1.30413	-0.867748	-0.962926	-1.22029	-0.109475
P19174	0.14007	-0.561643	-0.0518896	-1.34008	-0.783544	-0.367441	-1.1523	-1.10721	-0.638674	-0.639144	0.383502	-0.504478	-1.56979	-0.284178	-0.0901298	-0.202387	-0.771035
P19320	-0.257083	-0.326376	-0.951964	-0.578562	-0.47337	-0.541956	-0.795173	-1.33239	-0.668617	-0.901754	-1.27345	-0.875282	-1.1884	-1.24805	-0.616375	-1.61118	-1.53117
P19404	-0.050007	0.247218	1.28119	-0.235556	-0.0797997	-0.0542412	-0.0436349	0.1926	-0.166867	-0.70323	-0.413331	-0.540333	-0.047642	-0.479991	0.0757192	0.414637	0.647168
P19525	-0.463382	-0.336219	-0.577185	-0.17644	-0.332878	-0.309454	0.0391499	-0.220582	-0.14883	-0.538512	0.0356866	0.123326	-0.0506272	0.225113	0.0922004	-0.340336	-0.0648729
J3KQ99	-0.608679	-0.995117	-0.912178	-0.33261	-0.510045	-0.484217	-0.533527	0.307174	0.0975922	-0.345063	-0.647062	-0.119133	-0.267383	-0.659992	-0.88328	0.0428463	-0.770791
P20290	0.0102961	0.0294134	0.497842	-0.0622015	0.687897	1.03821	0.796968	-0.184069	0.108839	0.567202	0.0464766	0.70116	1.00435	0.600613	0.616249	0.105433	-0.268986
P20472	-1.23157	-1.24383	0.0343704	0.744632	-1.18282	-1.60026	0.896903	-2.02469	-1.69607	-1.16373	-2.06598	0.656879	1.5628	0.34539	-1.44501	-1.47824	-0.138532
P20591	-1.24391	-1.2933	0.0236012	-0.0814464	-0.45734	-0.241584	1.2725	-0.392167	-1.67665	0.0980234	0.632661	0.331826	-0.388787	1.85249	-0.450683	-0.657695	-0.801525
P20962	-0.835377	-0.205457	-1.69866	-0.671101	-0.954632	-0.0306081	-0.136088	0.480107	0.0977869	0.273893	0.331458	-1.30044	-0.411425	-0.718417	0.596188	0.146064	-0.124238
P22087	-0.430505	-0.193038	0.218195	0.578062	0.740207	0.547106	0.671865	0.968544	0.857535	0.944104	1.11712	0.731024	1.08555	0.723809	0.819811	0.669338	0.565884
A0A087X1J7	0.274959	0.767383	-0.755559	-0.431271	0.476241	0.455124	0.0734599	-0.526571	-0.370515	0.00998981	0.0605532	0.929444	-0.681726	0.229689	-0.584783	-0.43265	0.453246
P22676	0.611228	-0.608182	1.13829	-0.829124	-1.27679	-1.07266	-0.533389	-1.05013	-1.41267	-1.959	-1.32204	-0.450803	-1.96331	-1.38408	-1.44543	-1.60093	-0.0366971
P23368	0.803858	0.876118	-0.111189	0.282348	0.0923896	-0.267365	-0.0960439	0.266132	0.198242	0.198523	0.267931	0.525936	0.334989	0.790745	0.0902931	0.891335	0.901958
P23434	0.265266	-0.273169	0.551665	0.40609	0.0590765	0.805928	0.298964	-0.134582	0.0759833	-0.176765	-0.44138	0.334906	-0.838077	0.214176	0.311136	-0.296137	0.111888
P25685	-0.0891843	0.030608	-2.65417	-0.0788255	-0.127418	0.00963356	-0.219972	0.0753094	-0.177622	0.623139	0.451269	9.11413e-11	0.302768	0.272242	0.338392	-0.547295	-0.00267432
P27144	-0.37092	-0.156616	0.950017	1.14192	1.37794	1.02075	1.09581	0.858306	0.82294	0.877754	0.535483	0.345241	1.01301	1.27289	1.13214	0.943878	0.97624
P27338	0.383876	0.431534	1.17941	-0.53971	-0.717203	-0.708192	-0.659126	-0.765403	-2.11724	-0.983254	-2.45268	0.140973	-0.512555	1.04203	-1.74029	-1.21784	0.561691
P28062	0.352459	0.530658	0.367609	-0.197501	0.297036	0.31951	0.733275	0.471456	0.257468	0.755173	0.52428	-0.3824	0.642845	0.865656	0.58864	0.382203	0.35492
P29590	-0.791938	-0.265472	-0.0570702	0.804769	0.429786	0.528722	0.83022	0.47616	0.37566	0.598999	0.696751	0.241861	0.563078	0.311263	0.515639	0.665669	0.392464
P30049	1.02031	0.758683	0.859223	0.356722	-1.03259	-0.633461	0.284963	1.09532	1.05239	0.387103	0.448475	-0.96714	0.459722	0.105301	0.256723	1.20055	1.31492
P30419	0.186022	0.332501	-0.352231	-0.313324	-0.116326	-0.286127	0.175439	0.123345	0.193911	-0.0412428	0.0458889	0.275405	0.221118	0.108193	0.110003	0.217701	0.1388
P30520	-0.152688	-0.224898	-0.296467	0.0379701	0.416108	0.260288	0.363466	0.0890472	0.10371	-0.660127	-0.253267	-0.238133	0.0760536	0.0397434	0.358172	-0.105795	0.0737687
P30566	0.918527	1.10213	-0.0956182	-0.314227	0.901092	0.364552	0.105867	-0.0272487	0.323467	0.0908823	0.322574	0.26458	-0.0178884	0.255572	-0.551866	0.307761	-0.128744
P30837	1.07924	1.45864	0.550324	0.377218	-0.807254	-0.259319	-0.521158	-0.341815	-0.482783	0.573688	-0.298749	-0.276035	-0.538361	0.832322	0.107669	0.514456	-0.0884853
P31689	-0.335182	-0.106097	-2.18672	-0.323742	0.229611	-0.602723	0.114818	0.295432	0.188616	-0.303378	0.237645	-0.111186	-0.235777	-0.0809649	0.0442007	0.390432	0.3395
P31930	1.21018	1.13642	1.6064	0.438175	0.120618	0.945822	0.359417	1.32875	0.880864	0.67901	0.893651	1.08711	1.04555	0.315592	0.152087	1.0963	1.54701
P35244	-1.00506	-1.07538	0.569857	0.743123	0.169248	0.672005	-0.145988	0.150927	0.110846	-0.252634	0.263136	0.193459	0.506455	0.358631	0.701785	0.177953	0.347313
P35659	-0.794447	0.00822841	0.701442	0.294933	-0.234661	0.625599	-0.0273629	0.0744837	0.0354618	0.766445	0.405596	0.0985783	0.480049	0.0075905	0.777579	0.019046	-0.436282
P35914	0.499573	0.644951	-0.257668	-0.603	-1.39261	0.14866	-0.11943	-0.0925642	-0.238476	-0.366527	-0.322246	-0.195186	-0.183972	-0.118432	0.109207	0.0658916	0.3171
P37840	1.37734	0.921036	1.6756	-0.154935	-0.25908	-0.659467	-0.0941354	-0.928023	-0.846514	0.869704	-0.744384	-0.667693	0.218356	-0.0192806	-0.515183	-1.38721	-1.62349
P40261	0.337365	-0.169835	0.124879	-0.896502	-1.57796	-1.7838	-1.47607	-2.19783	-2.05542	-2.06845	0.793766	-0.773652	-2.51926	1.69597	-2.13775	-1.9043	-0.607409
P41567	-0.575713	-0.425034	0.526534	-0.0421077	0.584551	0.698229	0.525256	0.112569	0.339195	0.164517	-0.144153	0.955809	0.486956	0.598384	0.348105	0.265771	0.14156
P42566	-0.846189	-0.728091	-0.645245	0.224094	-0.674833	-0.075444	-0.3398	-0.735715	0.0752595	-0.135784	-0.351053	-0.479235	-0.622184	-0.617891	-0.107425	-0.685594	-0.649058
P43155	0.0416045	-0.222145	-0.0704758	-0.634456	0.092509	-0.95754	-0.159174	-0.0216988	-0.515028	-0.775492	0.219543	0.216357	0.306301	-0.736653	-0.505146	-0.0260117	0.375003
P46109	0.00178278	-0.124212	0.12072	0.77985	0.651233	1.12278	0.466537	-0.454708	-0.159529	0.184755	-0.0843182	0.4099	0.157282	0.211616	-0.394718	0.0890934	-0.333725
P46783	0.127	0.706621	-0.16719	-0.312608	-0.40358	0.646967	0.217529	0.547742	0.121489	1.13201	0.764028	-0.884642	0.746332	0.734731	0.596773	-0.227786	0.295262
P48059	0.478008	0.799006	-0.626394	-1.0843	-0.72907	-0.0412824	-0.808155	0.392814	0.328722	0.0842782	0.410126	-0.0634811	-0.106863	-0.162047	0.00926698	0.0581238	0.138091
P48509	0.678337	0.923893	-0.64952	-1.1062	-0.522135	-0.820582	-0.387729	-0.708594	-0.953796	-1.21124	-0.83831	0.182274	-0.545224	0.173412	-1.81217	-0.0956199	-1.12905
R4GMR5	0.111384	0.109071	0.177587	0.567095	0.472213	0.686826	0.302624	0.329821	0.346722	0.501764	0.256316	0.0985652	0.570434	0.424413	0.557625	9.11413e-11	0.203159
P49458	-0.14151	0.121618	-0.248788	0.706037	0.47905	0.251607	0.321977	0.785865	0.659143	-1.38582	0.352971	-1.41587	0.773651	0.687196	0.882726	0.619592	0.502408
C9J050	-0.197907	-0.377293	0.0301393	0.338906	-0.063294	0.472951	0.211175	0.0519114	-0.064987	0.0595334	-0.31787	0.180602	0.524303	-0.229248	0.301897	-0.12493	0.0333458
P49821	0.687912	0.696468	1.1106	-0.161409	-1.06884	-1.14418	-0.0986017	0.686529	0.501086	-0.288427	0.473197	-0.0864388	-0.113102	-0.707137	0.182867	0.741831	1.07967
P50238	-0.0295077	0.807329	-0.971042	-0.508507	-0.915678	-0.298203	-0.236415	-1.05365	-0.54825	-1.26714	0.541544	-0.385295	-0.994386	-0.838988	-0.62524	-0.913121	-0.940358
P50336	-0.756214	-0.62892	-0.404375	-0.216016	-0.291788	-0.0520618	-0.358397	0.525506	-0.461734	-0.250857	-0.452016	-0.127096	-0.785539	-0.307829	-0.523914	0.376525	-0.150316
P50443	-1.81285	-1.17022	-1.00568	1.13302	-0.863837	0.677266	0.71339	1.25593	0.427443	0.91241	-1.42604	1.18245	0.398325	-0.94594	1.44945	-0.238901	0.52407
P50583	-0.797255	-1.10121	-0.808661	0.893006	-0.79234	-0.289951	-0.722021	-1.25374	-0.904797	-0.807922	-0.888232	-0.526648	-0.912862	-0.400597	-0.18281	-0.946384	-0.673095
F5GZ08	1.19787	1.1602	-0.360311	-2.5724	-2.11855	-2.69714	-2.59407	-2.36913	-2.56388	-2.51259	-1.93103	-1.8573	-2.55022	-2.33435	-2.485	-0.0693217	-1.93531
P51808	0.115009	0.274443	-0.31055	0.390697	0.10756	0.165506	0.731981	-0.374252	0.0742878	-0.134234	0.156515	-0.0234665	0.00839454	0.18187	-0.404209	-0.11322	-0.070916
P51911	2.02981	2.84849	0.85452	-0.918126	1.27012	-1.62392	-1.35717	-1.75005	-1.48372	-1.98556	-1.41656	-1.22547	-2.00085	-2.00568	-2.07956	-1.76473	-1.52761
P52306	-0.376217	-0.278444	0.500988	0.250624	0.179681	0.448711	0.102259	-0.319241	-0.0967434	0.0894075	-0.344831	0.166191	-0.395875	0.178582	-0.254402	-0.0908994	-0.221187
P52597	-0.389126	-0.00902696	-0.408979	0.852883	0.459158	-0.331459	0.153486	0.875694	0.857467	1.00384	0.854728	0.0826442	1.00267	0.232878	0.702426	0.54368	0.23584
P52948	-0.446772	-0.317359	-0.145945	-0.287947	-0.308534	-0.274615	-0.50658	-0.185473	0.338077	-0.266448	-0.302891	-0.123902	0.279088	-0.813228	-0.369907	0.0544381	-0.567503
P54577	0.0374306	0.132555	-0.126099	-0.390261	-0.0972697	-0.128235	0.0189371	-0.337182	-0.616976	-0.51397	-0.40314	-0.143429	-0.168632	0.28464	-0.451778	-0.701301	-0.767547
P55769	-0.296285	-0.280981	-0.233513	0.596865	0.122558	0.25145	0.07405	0.753227	0.531912	0.572373	0.929824	-0.938253	0.97901	0.945901	1.04627	0.620028	0.735008
P57740	-0.917815	-0.520894	-0.502774	-0.281538	-0.116559	-0.115452	-0.604983	-0.469498	-0.593624	-0.459385	-0.6597	-0.772505	-0.84343	-1.14439	-1.05811	-0.659272	-0.781122
E9PJK1	1.50727	1.62174	0.477675	0.730548	0.734441	1.02436	0.913161	0.376233	0.691411	0.501875	0.409403	1.50119	0.784392	0.607896	0.311434	-0.138584	0.392559
P61006	-0.240593	0.099953	-0.695082	0.116304	0.139864	0.321206	-0.430128	-0.400563	-0.136002	-0.0824772	-0.00372941	-0.134381	-0.284626	-0.705618	-0.49057	0.154376	-0.178777
P61020	0.663254	0.437366	0.618857	0.0901927	0.313205	0.231891	0.0576635	0.187025	0.370427	0.226494	0.321088	1.23413	0.23777	-0.084484	0.352226	0.119637	-0.070219
D6RDM7	-0.252772	-0.188962	0.0628154	0.628906	0.472774	0.664748	0.557681	-0.108155	-0.0963983	0.306776	-0.388344	0.602682	0.166905	0.447461	0.128109	0.358237	0.184736
P61421	0.945626	0.103672	1.34954	-0.258628	0.0219673	-0.684236	0.659199	0.0658467	0.0225758	0.167107	-0.513931	0.89309	0.689164	0.114942	-0.832282	-0.0120011	0.318525
P61619	-0.337662	-0.00888029	-0.357833	-0.409346	-0.661652	-0.866733	-0.219994	-0.179332	-0.166438	0.0165994	-0.600222	-0.207932	-0.441412	-0.309001	-0.286957	-0.161665	-0.0044979
P61626	0.833207	0.637793	-0.401986	-0.0186627	0.0489072	0.14375	0.180625	0.268356	-0.43944	0.210536	-0.325094	-0.0213098	0.640531	0.608062	0.346944	-0.290517	-0.158009
P61758	0.0299351	0.0700276	-0.664277	1.12319	-0.0598703	-1.39524	0.174915	0.0436254	-0.0198993	-0.0626743	0.358308	0.112345	-0.0710335	0.107299	0.0510725	0.386049	-0.160506
P61923	-0.344133	-0.4092	-0.521046	0.420324	0.983727	0.835668	0.16462	0.225564	0.136377	-0.214741	0.0106014	0.697986	0.103352	0.538236	0.0440756	-0.0421666	-0.0223954
P61960	-0.811483	-0.912349	0.437489	0.556192	0.347344	0.740808	0.0940631	-0.3067	-1.09601	0.102314	-0.544938	0.775708	0.0770059	0.476254	0.193759	-0.149936	0.0931488
P62857	0.0210413	0.154596	0.488736	0.476803	1.04527	0.82386	0.931486	0.6429	0.617964	-0.235041	0.704402	0.222045	0.700273	0.665796	0.600817	0.816128	1.01225
J3KT73	-0.254124	-0.0992805	0.358477	-0.0536112	1.0185	1.066	0.327112	0.62758	0.568491	-0.593572	0.600005	1.23001	1.06546	0.960068	0.996312	0.380009	0.499876
E5RJR5	1.26685	1.07502	0.768056	0.794829	0.956933	0.961126	1.14749	0.648926	0.573272	0.742775	0.553106	0.980459	0.849383	0.945464	0.71093	0.360112	0.682315
P63218	-1.38001	-1.55182	-1.56408	-1.1972	0.0365975	-1.82799	-2.16438	-0.00272246	-0.538873	-1.95909	0.595071	0.286414	-1.31827	-1.40225	-1.24347	0.0511241	0.365296
Q8WVC2	-0.0974096	0.197974	0.411545	-0.343024	0.262779	0.323734	0.513831	0.625017	0.528868	-0.682134	0.583813	-0.603031	0.848811	0.864012	0.75092	0.560805	0.715355
P67809	-0.267228	0.293972	-0.00288791	0.866036	0.88606	-0.0942839	0.740375	0.415524	0.639051	0.943971	0.564247	0.638438	0.690276	0.653908	0.367219	0.287407	0.300367
P67870	-0.998416	-0.0812419	0.263623	0.214651	-0.70505	-0.678406	0.145441	-0.356309	-0.276844	0.064134	-0.264155	0.732725	0.234046	0.0230794	0.206867	-0.0969368	-0.429585
D3DQV9	-1.00573	-0.875882	-1.24635	-0.638594	0.387948	0.217608	-0.333435	-0.207131	-0.235279	-0.524184	-0.814466	-0.859122	-0.198597	-0.92122	-0.962147	-0.399422	-0.472214
P78356	-0.247993	-0.0687617	0.435441	-0.324368	0.25568	0.139352	0.093608	-0.563097	-0.0429112	-0.459014	-0.2972	0.292416	-0.221727	-0.31731	0.158226	-1.18184	-0.473048
P82979	-0.366846	-0.134753	-1.15126	-0.00694079	0.218437	-0.2027	0.138731	0.532341	0.418109	0.620369	0.502955	0.308221	0.476993	-0.0327274	0.469531	-0.0678834	-0.588537
J3QR09	-0.420485	0.314697	-1.03307	-0.754094	-0.289977	-0.74765	-0.323918	-0.393849	-1.36246	0.538146	0.144271	0.0590832	0.469225	0.178844	0.247427	-1.49413	-1.13742
Q00059	0.0483275	0.459525	0.234296	0.203435	0.437618	0.00705509	0.142409	-0.205985	0.0535733	0.281792	-0.309535	-0.556844	0.40057	-0.193543	-0.376005	0.00530883	-0.309452
Q01433	0.155986	0.196282	0.623437	-0.613203	-0.0606622	-0.370513	-0.555593	-0.536308	-0.549256	0.234599	-0.641757	-0.292945	-0.458418	-0.224425	-0.414297	0.052631	-0.631723
Q02108	-0.730364	-0.0454659	-0.561046	-0.177913	-0.485448	0.562414	0.59788	0.0883053	0.199964	0.241751	-0.0695216	-0.395603	-0.395852	-0.873237	-0.0925373	-0.649711	-0.642335
Q02809	-0.727481	-0.893651	0.373857	-0.262033	0.516401	-0.584105	-0.409239	-0.151508	-0.839903	-0.6853	-0.393808	-0.467543	-0.766431	0.118601	-0.234872	-0.340679	-0.672068
Q03154	-0.126198	0.0783947	-0.121175	-0.256388	-0.439683	0.710919	0.817059	0.0294122	0.268859	-0.287496	-0.268102	0.00619908	0.433891	0.162221	0.222332	-0.110394	0.0384915
Q04837	0.862742	0.786226	0.608237	-0.557199	-0.564204	-0.372782	0.443918	0.845656	0.680574	0.752551	0.698003	-1.02131	0.391595	0.749109	0.610721	1.11141	0.938993
Q06210	-0.615845	-0.716161	-0.98847	-0.877603	-0.498733	-0.327847	0.805154	-0.0687863	-0.0349633	-0.460533	-0.355863	-0.235955	-0.410772	0.767655	0.0964188	-0.166476	0.17348
Q07812	0.312365	0.381535	-0.277925	0.762782	0.679377	-0.0788823	0.415404	0.473402	0.626998	0.725431	0.715596	0.83488	0.525144	0.900615	0.663369	0.66116	0.405682
Q08945	-0.780617	-0.844873	-0.670126	0.216069	0.135772	0.0341048	0.155916	-0.36697	-0.00814703	-0.371099	-0.158088	-0.0488694	-0.344378	-0.348278	0.268975	0.0797688	-0.536713
Q10713	-0.318648	-0.436478	-0.212808	0.216892	0.205852	0.340176	0.254882	0.332809	-0.0990346	-0.39631	0.0620172	0.0776162	0.169022	0.34938	-0.782646	0.13367	0.579665
Q12965	-0.309614	-0.201929	0.791324	0.103925	0.171145	0.182807	-0.127796	-0.0936426	-0.386901	0.0271877	-0.0401364	0.256258	-0.0946934	-0.859369	-0.155184	-0.223172	-0.48062
Q12974	-0.353697	-0.430701	0.0198435	-0.483356	0.282784	-0.178368	-0.235373	-0.363521	-1.45904	-0.310213	-0.27799	-1.08454	-0.634146	-0.512944	-0.781127	-0.65732	-0.493882
Q13232	0.407596	0.434561	0.24233	0.428942	-0.614653	-0.680457	0.119154	0.609684	0.21594	0.247889	0.283286	-1.39284	0.280114	-0.29205	-0.0310971	0.477119	1.01469
Q13242	-0.309449	-0.769226	-1.0694	-0.171703	0.344004	-0.289407	-0.480968	0.0136995	-0.00386986	-0.153476	0.0586951	-0.584971	-0.0293857	-0.52581	0.202043	0.193174	0.289977
B1ANR0	-0.447767	-0.784986	-0.764864	0.321711	-0.0640646	-0.49348	-0.434166	0.125259	0.290941	-0.773624	0.356024	-0.560093	-0.088663	-0.170564	-1.57389	-0.295485	-0.265768
Q13347	0.222432	0.219694	-0.255079	0.129882	0.242032	0.601829	-1.14492	0.222939	0.144815	0.344527	0.333427	-0.0791026	-0.108571	-0.0230222	-1.08982	0.195434	0.207711
Q13576	-0.103126	-0.267426	-0.770283	-0.0974649	-0.335675	0.190219	-0.545385	0.196267	-0.0550757	0.455211	0.610219	0.786585	-0.884429	-0.734051	-0.724434	-1.00655	0.0594114
A0A0C4DGX4	0.514148	0.0954473	0.0254358	-0.0538593	0.0264408	-0.230919	0.606851	0.133046	-0.242123	-0.520559	0.184292	0.00511535	-0.457664	-0.314887	0.23642	0.115677	-0.170272
Q13620	0.36139	-0.530924	0.0974896	-0.433295	-0.405692	0.037976	-0.603598	0.0885893	0.097248	-0.587003	-0.0503984	-0.14512	-0.14656	-0.0113586	-0.410196	0.188809	0.179755
E9PKL9	0.269505	0.450366	-0.195658	-0.996046	-0.866932	0.779258	0.123466	-0.0249884	-0.514284	0.0946088	-0.296141	0.129024	0.174628	0.328914	-0.125807	0.270753	-0.162939
Q14011	-0.120977	-0.49917	-0.0680217	0.0092374	-0.115705	0.154299	-0.536376	0.686725	0.699539	1.17241	0.71551	0.932135	0.526961	-0.344833	0.693248	0.563719	0.202015
Q14012	-0.965214	-0.801803	-1.12513	0.430405	-0.621817	-0.380466	-0.715337	-0.494879	-0.469021	-0.0860742	-0.359145	-0.563432	-1.84031	-0.913118	-0.658085	-0.677477	-0.734997
Q14155	-0.93241	-0.729869	-0.572358	-0.130171	0.47117	0.184181	0.432449	-0.118925	0.0734513	0.243513	-0.573269	-0.0286344	-0.554446	-0.491367	-0.358487	-0.167893	-0.272402
Q14165	0.0596449	-0.194487	-0.0407066	0.0466502	0.257602	0.490365	0.340418	0.395528	0.21373	0.668536	0.338873	0.323013	-0.157146	0.0772748	0.50072	0.432994	0.368544
Q14289	0.42366	-0.358882	-0.138042	-0.182659	-0.201939	-0.181646	-0.0330289	-0.705451	-0.57104	-0.331438	-0.895925	0.445283	-0.534929	-0.160148	-0.779991	-0.762447	-0.122188
Q14314	-0.899598	-0.163965	-0.0225424	-0.489561	0.109753	0.429339	-1.13306	0.0930826	-0.103519	-0.574081	-0.435105	0.555814	-0.988742	-1.1785	-0.0295831	-1.08974	-0.857478
Q14444	-0.998449	-0.576459	-0.836916	0.201154	0.361122	0.513699	-0.606703	0.256202	0.158537	0.746527	0.334701	0.0877486	0.392281	0.164897	0.296177	0.13693	-0.312419
Q14515	0.896127	1.31083	-1.41228	-1.20521	-1.26959	-1.2244	-1.55844	-1.20592	-1.00932	-1.72314	-1.93212	-1.17291	-1.52276	-1.41865	-1.34595	-1.29563	-1.66437
Q14571	0.802758	0.904983	1.1334	0.474686	0.443051	0.961508	0.643349	1.02283	1.08587	0.403788	0.806833	0.779836	0.509515	0.376479	0.157058	0.57763	0.63026
Q14573	-1.0563	-0.52046	-1.17421	-0.571245	-0.251719	-1.00476	-0.388617	0.456118	0.204317	0.524188	0.328157	-1.01097	-1.07056	-1.25604	0.418645	0.768971	0.531768
G3V511	0.909068	0.698068	-0.24854	0.263227	-0.142059	-1.0465	0.033808	-0.297798	-0.304048	0.306534	0.280764	0.758679	-0.961748	0.16365	-0.373686	-0.205287	-0.433079
Q14894	1.61204	-0.485575	1.93171	-0.410402	-0.965165	-0.485744	-0.227513	-1.34604	-1.4145	-1.57993	-1.55942	0.881277	0.36646	-0.103338	-0.218664	-1.36261	-1.12233
Q15113	-0.157812	-0.422677	0.634466	0.176022	1.46875	0.732713	0.0588161	0.169179	-0.530273	-1.03721	-0.314486	0.770069	0.442108	0.699259	0.510884	-0.984225	-0.0375888
Q15126	-0.301941	-0.323423	-0.807211	-0.162533	-0.0284092	-0.456237	0.257819	0.528351	0.0161549	-0.67406	-0.021216	0.0792368	0.433511	-0.629307	-0.498669	0.503813	0.415644
J3QT77	-0.744598	-0.602768	-0.661341	0.618502	-0.0388486	-0.231942	-0.292135	-0.854665	-0.395403	0.216786	-0.199351	0.194319	-0.745148	0.293956	0.173865	-0.372096	-0.577848
Q15370	0.245334	0.178137	0.70929	0.584054	0.463513	0.66716	0.636042	0.695953	0.85508	0.757635	0.648913	0.551942	0.246626	0.566054	0.605626	0.708984	0.961884
Q15437	-1.18292	-1.13401	-1.39788	-1.74767	-1.41983	-0.714989	-1.55223	-0.206914	-1.19667	-0.271867	-0.814626	-0.604802	-1.36795	-1.37898	-1.55803	-1.0387	-0.193484
Q15637	-0.768423	-0.402747	-0.589334	0.381149	-0.102249	0.499419	0.234747	0.445072	0.359447	-0.346907	0.437739	0.289102	0.389418	0.0730623	0.413583	0.1033	-0.142995
Q15813	-1.0323	-1.0418	-0.995333	-0.911649	-0.921828	-1.03867	-0.736924	-0.610949	-0.733634	-1.08442	-1.26703	-0.892413	-0.827298	-1.08021	-1.48912	-0.701135	-0.73238
Q16186	-0.60474	-0.183866	-1.86285	0.140387	-0.456591	-0.346463	-0.521225	-0.0922118	0.0579767	-0.10164	-0.0126064	-0.26311	-0.532308	-0.441254	-0.429087	-0.420804	-0.557455
Q16401	-0.0997906	0.0733055	0.601464	0.837748	0.222222	0.499167	0.765504	0.0615625	0.0563806	0.747827	0.289355	0.678571	0.387307	0.109512	0.340588	-0.214131	0.159323
Q16563	0.0765379	0.40916	0.0658982	0.431437	0.397436	0.556268	0.218596	-0.0573052	-0.0389013	0.225018	0.00978888	0.421534	0.427449	-1.13433	0.541988	0.048574	0.0959267
Q16778	1.67434	2.05931	1.32719	0.928123	1.56941	1.29239	1.91116	1.76176	1.5959	1.97017	1.52181	0.329031	1.89181	1.4979	1.64233	1.45598	1.51074
Q16795	0.220633	0.201864	1.53357	-0.507607	-0.570559	-0.26039	-1.13433	0.772005	-0.0325212	-0.528315	-0.278385	-0.200822	-0.438543	-0.868352	-1.04959	0.669249	0.643924
Q16853	2.03998	2.2677	1.61002	-1.36255	-1.81364	-1.49813	-1.43089	-2.32915	-2.30626	-2.02969	-2.67532	-1.15321	-2.11478	-2.37633	-2.07153	-2.28029	-1.8387
F8W809	0.181407	0.293893	-0.201054	0.242813	0.617625	0.729052	0.555066	0.0619949	0.0183577	-0.160095	0.0941922	0.0352988	0.109632	1.32094	0.695207	0.224793	0.219508
Q29974	-0.32979	0.154377	-0.416862	-0.226121	-0.473795	-0.504403	0.565905	0.610538	0.846265	1.09662	0.487836	0.654198	0.717448	0.0670211	0.157976	0.769854	0.325138
Q4J6C6	0.224713	-0.901159	0.671165	-0.440666	-0.557936	-0.887087	-1.00998	-1.07819	-1.10499	-0.75276	-1.3076	0.198188	-1.51534	0.191421	-0.274713	-1.28552	-1.1475
Q5JRA6	0.865201	0.890605	0.294572	0.261656	0.524965	-0.0788991	0.670115	0.667097	0.595863	-0.420569	0.61365	1.3117	0.642887	0.683079	0.35374	0.489497	0.359202
Q5T1M5	-0.675688	-0.740057	0.087545	-0.147769	-0.547037	-0.306415	-0.116237	0.102751	-0.326401	0.247909	-0.0487833	-0.0682296	-0.272047	-0.622389	-0.398397	-0.259081	-0.0997746
Q5T749	-0.207247	0.249871	-1.28395	0.296983	-0.927433	-0.445192	-0.49875	-0.502638	-0.4835	0.678985	-0.344388	0.600385	-0.0873317	0.0332525	0.18104	-0.415793	-0.260837
A0A0A0MTR7	-0.32129	-0.185045	-0.0565542	-0.580472	0.0366958	0.185836	0.496389	0.127955	0.756925	0.646827	-0.0403401	-0.462366	-0.510695	0.232253	-0.529562	0.536239	0.846344
Q66K14	0.041796	0.15755	-0.451216	-0.637792	0.848955	0.127346	0.519642	-0.34185	-0.342106	0.111646	0.358861	-0.235899	-0.954148	-0.324479	-0.389731	-0.366214	0.126276
Q6BCY4	-0.763433	-0.624662	-0.775852	0.390579	-0.474432	-0.945838	-0.267595	-0.670253	0.202817	-0.305169	-0.817573	-0.373596	-0.973306	-0.675932	-0.489315	0.0978405	-0.187909
Q6IAA8	-0.178517	-0.179619	-0.0706917	0.203823	0.229492	0.56088	0.195084	0.0269577	0.121188	0.0495884	0.0552624	0.39712	-0.114713	0.188517	0.12459	-0.0593329	0.20246
F6T1Q0	-0.541932	-0.323423	0.000366369	0.273852	0.112577	0.301191	0.0140168	-0.0537357	-0.257097	-0.111685	-0.274287	-0.148867	0.0103879	-0.200044	0.0139659	-0.275601	9.11413e-11
Q6S8J3	-1.38496	-0.955768	-1.57954	1.50952	1.46661	1.49537	0.961377	-1.32998	-0.685778	0.872682	-1.11671	1.33416	-0.976674	-0.89063	-0.80633	-0.618893	-0.705252
K7ELQ9	0.178496	0.704228	0.597572	0.62537	0.847083	0.955597	0.494412	0.554901	0.881109	0.536413	0.212001	0.728979	0.722652	0.111737	0.702975	0.495464	0.896145
Q6UX71	0.631057	0.347075	0.204654	0.18042	0.00919508	0.184848	-0.720775	0.28828	-0.2647	-0.324734	-0.153781	-0.31121	-0.700084	-0.495055	-0.756185	0.433602	0.0100864
Q6UXN9	-1.06199	-1.20284	0.286997	-0.722921	-1.36986	-0.40318	-0.422376	0.15439	0.19702	-0.0499962	0.0739498	-0.784919	-0.933417	-1.3775	-0.915593	-0.47143	-0.396442
Q6ZMI0	-0.496024	-0.713	-0.0780363	-0.0406467	-0.146742	-0.253919	0.253204	-0.418065	-0.390562	-0.210594	-0.554737	-0.276345	-0.296464	-0.48005	-0.080105	-0.503326	-0.335291
Q7L0J3	0.794538	-0.544456	1.60367	-0.682892	-1.26179	-1.12294	0.319948	-1.55758	-1.40517	-0.519938	-1.23615	0.811365	0.182308	0.343289	-1.70126	-0.673068	-0.502548
Q7Z4H8	-0.360031	0.22187	0.0442821	0.559369	0.404123	0.563217	0.0449365	-0.350701	-0.446336	0.00426479	-0.0178523	-0.178581	-0.199978	-0.207652	-0.0462889	-0.524423	-0.157381
Q7Z7G0	1.18974	1.08635	-1.04052	-0.633729	-0.707164	-0.161745	-0.122433	-0.622903	-0.00339447	-0.788844	-0.022943	0.8074	-1.0027	0.865275	-0.425286	-0.923087	0.703977
Q86V81	-0.447704	-0.829954	0.331278	-0.249898	0.602814	-0.0667046	0.586809	0.0546759	0.246549	0.825008	0.0481815	0.12516	0.855055	0.268292	0.613202	-0.299475	0.359202
Q86W92	-1.0602	-0.945325	0.731596	0.790801	1.29272	0.510347	0.678936	0.462629	0.863586	0.362113	0.21446	-0.360096	0.38445	-0.523747	0.539437	-0.599553	0.458838
Q86X76	-0.0423802	0.0644112	0.0988841	-0.450779	-0.239585	-0.126231	-0.0892189	0.118145	-0.104976	0.126563	-0.552531	-0.129099	0.0140929	-0.697101	0.0880597	0.425354	0.242706
B1AJQ6	-0.0217745	-0.192122	0.618878	0.189408	-0.0359988	0.13919	0.0315509	-0.125203	-0.303328	0.0805102	-0.0573685	-0.15545	-0.233988	0.312629	-0.163764	-0.28362	-0.470691
Q8IWE2	-0.764354	-0.369792	0.0137961	0.572024	0.542796	0.368691	0.801601	0.389826	0.211828	0.726773	0.395378	-0.662803	0.0278046	0.468562	0.22347	0.313926	0.447108
Q8IXJ6	-0.211127	-0.514484	0.759351	-0.121625	-0.352524	-0.350078	-0.242414	-0.737225	-0.795115	-0.507517	-0.123229	-0.00570732	-0.461994	0.0472114	-1.14587	-0.87245	-0.232316
F8W038	-0.829605	-0.676744	0.0455953	0.393734	0.773764	0.366118	0.326199	-0.334097	-0.559451	-0.353094	-0.417059	-0.260505	0.211685	-0.37398	-0.289645	-0.125458	-0.266848
Q8N1F7	-0.288497	-0.0213624	-0.270757	0.48952	0.782303	0.251591	-0.0678527	0.0206207	0.0286064	0.444194	0.0437454	0.123005	0.0776815	-0.141209	0.238157	0.0115018	-0.244792
Q8N3E9	-0.524138	-0.18037	-0.308838	0.284564	-0.392936	0.0496111	-0.201724	-0.155746	-0.180224	0.245766	0.111762	-0.0865188	0.257361	-0.42427	0.389648	-0.144545	-0.0541535
Q8N4P3	-0.787923	-0.76657	-1.03762	0.358782	0.0098813	0.400045	0.500019	-0.449955	-0.293728	-0.0858886	-0.979489	-1.00016	0.707033	-0.0677743	-0.672896	-0.114023	-0.499878
H3BSW0	-0.194455	-0.08203	0.392387	-0.321871	0.457296	0.148233	-0.193332	-0.568424	-0.513753	-0.579241	-0.485036	-0.687496	-0.686156	-0.534112	-0.598952	-0.284571	-0.632324
Q8NB37	-0.0938418	-0.236135	0.130668	0.195192	0.186626	0.604026	0.0159398	-0.229415	-0.271344	0.285413	-0.411641	0.782359	0.202714	0.229995	-0.00420059	-0.283478	-0.168349
Q8NBF2	-0.160004	0.170998	-0.965484	0.270288	-0.561775	0.0628209	-0.484689	0.224079	0.144524	-1.15198	-0.149202	-0.801926	-0.604536	-0.875314	-1.43952	0.368519	-0.252977
Q8NE71	-0.107198	0.100865	-0.598363	-0.368411	0.0774069	0.418269	-0.415495	0.523614	0.302434	0.348356	0.521585	0.123675	-0.646945	0.303833	0.3904	0.312082	0.132744
Q8TAT6	-0.145944	-0.0973478	-0.557876	0.222235	0.389662	-0.0288577	0.315079	0.161561	0.0876833	0.151463	-0.148856	0.160586	0.080225	0.320514	0.208549	0.164725	0.134772
Q8TBC4	-0.15179	-0.141937	-0.592954	-0.315159	-0.403189	-0.507207	-0.072516	-0.48534	-0.401077	0.431851	-0.101903	-0.0329619	0.0810514	-0.330086	0.445164	-0.187665	-0.110409
Q8TCT9	-0.298684	0.0100062	-0.229105	-0.489323	0.546492	-0.282095	-0.0634101	-0.0945369	0.00142007	-0.552075	0.064489	0.130519	0.0342716	0.0814069	0.07499	-0.152704	-0.167535
Q8TDQ7	0.104748	-0.283081	-0.203227	0.43444	-0.108825	0.737471	-0.138672	-0.415339	-0.603689	0.0689962	0.0607663	0.242237	0.422475	-0.144099	-0.277344	-0.0268176	0.221484
Q8TDX7	-0.670721	-0.775451	-0.537576	-0.186169	-0.115472	0.0742885	-0.256482	-0.154197	-0.462488	-0.288314	-0.797059	-0.184305	-0.480296	-0.153624	-0.66407	-0.500159	-0.372616
Q8WUM0	-0.594667	-0.544859	-0.891859	0.361569	-0.161829	-0.218586	-0.00859489	-0.308371	-0.619372	-0.371044	-0.0566656	-0.369471	-0.236683	-0.543356	-0.257948	-0.00708875	-0.279006
Q92542	-0.417428	-0.30243	0.248648	0.83076	-0.16465	-0.0916011	-0.0710088	-0.167606	-0.236566	-0.209569	-0.327882	-0.406747	0.206191	-0.0111214	-0.07548	-0.307382	0.00691396
A0A0C4DFM1	-0.780738	0.384762	-0.755823	0.0439082	0.0656444	-0.575566	-0.161274	-0.176246	-0.325368	-0.471178	-0.54721	-0.0795354	-0.512311	-0.187109	0.215498	-0.41745	-0.13352
Q92621	-0.24183	-0.100464	-0.594566	-1.18084	-0.641078	-0.718754	-0.638185	0.3477	-0.0657239	0.0923995	0.108211	0.104763	-0.103943	-0.074754	-0.124674	0.593994	-0.0388657
Q92688	-0.105964	0.685264	0.355565	1.4489	0.655483	1.06934	0.301779	0.812143	0.462054	0.768785	0.930374	0.542896	0.689298	0.704311	0.905407	1.01994	0.715805
Q92747	0.684943	0.76593	0.695413	-0.364513	-0.146459	-0.0161541	0.0513167	-0.724118	-0.590732	-0.63156	-0.781965	-0.268642	0.488422	-0.17883	0.519032	-0.592239	-0.0222067
Q92752	2.0243	-1.04526	2.38123	-1.51624	-1.3489	-2.01257	-1.198	-1.26786	-1.6588	-1.06316	-1.69249	-0.899246	-0.963393	0.302698	-1.14064	-1.39648	-1.51167
Q92823	1.34207	-0.231904	1.96792	-1.71716	-1.88545	-2.5953	-1.66378	-2.11375	-2.01992	-1.39184	-2.19587	-1.39256	-0.68921	0.130459	-1.67696	-2.35529	-1.52666
Q92882	-0.513114	-0.225161	-0.227523	0.216069	0.0556504	0.0654438	0.110512	0.0358927	-0.186784	0.198583	-0.233167	0.647756	0.00134959	0.0431142	-0.0742958	-0.965296	-0.260297
Q92974	-1.23799	-0.115562	-0.287377	-0.262434	-0.105237	-0.180501	0.542022	-0.0137944	-0.690654	0.132594	-0.665953	-0.428157	0.190593	0.126194	-0.20047	-0.267728	-0.871301
Q93077	-0.938319	-0.168042	-0.836238	0.203105	0.71208	0.264549	-0.0420022	0.732332	-1.05445	1.80126	0.241793	1.03631	0.818858	1.11862	1.13188	-0.245902	-0.401364
Q969G5	-0.386929	0.767873	-1.27771	1.31562	0.475645	-0.409108	0.452784	-0.672965	0.121986	-0.289589	0.669344	0.162351	0.512207	-0.540672	-0.745973	-0.0696022	-1.18588
F8W7Q4	0.352636	0.305358	1.2207	0.0909056	-0.05116	0.528226	0.231397	0.345813	0.277036	0.459419	0.0613986	-0.445646	0.378445	0.118454	-0.25082	0.260373	0.583159
Q96A33	-1.10325	-0.430595	-1.26858	-0.000128974	-0.897301	-1.24175	-0.817648	-0.156937	-0.670097	0.322989	-0.478818	-0.399615	-0.744183	-0.472608	-0.092624	-0.688079	-0.11058
Q96B97	-1.08778	-0.907087	-1.0046	0.148258	-0.432869	-0.51215	-0.371137	-1.38179	-0.208262	0.0252696	-0.399715	-0.4308	-1.3014	0.188071	-0.81265	-1.19443	-1.01376
Q96C19	0.858398	0.9533	0.680513	-0.561562	-0.748049	0.199262	0.0846922	0.412199	0.38198	0.434098	0.664096	0.0809747	0.0686879	0.31675	0.494558	0.188473	0.303091
Q96CV9	-1.33255	-1.16355	-1.82855	-1.94493	-0.303379	-0.537443	-0.706756	-0.714992	0.270868	-0.196653	-0.502845	-1.37317	-1.08083	-0.758326	-1.64013	-0.166549	0.0666059
Q96DB5	-0.244745	-0.344441	-0.683246	-0.602277	0.00976512	0.052543	0.0447545	0.286729	0.134872	0.00369624	-0.0797431	-0.539901	0.150499	0.224947	0.547438	0.519544	0.54428
Q96FL8	-1.33931	-0.802979	-1.18956	-0.437936	0.844745	0.304419	-1.02356	0.738483	0.154604	-0.649168	-1.41634	-0.391749	-0.959947	-0.731282	0.60432	0.316716	0.379385
Q96GK7	0.663206	0.730611	0.832912	0.157275	-0.188379	-0.366596	-0.18739	-0.47577	-0.0149666	-0.045266	-0.501924	0.120541	-0.62677	-0.308158	0.340462	0.141274	0.309674
Q96GW7	1.55468	-0.757374	1.57963	0.75907	-1.06804	-0.934239	-1.01312	-1.80926	-1.94297	-0.825708	-1.34511	-1.07154	-1.13313	-1.33813	-0.813388	-2.08708	-1.35728
Q96HS1	-0.00244799	-0.654549	-0.876311	-0.920181	-1.10864	-0.344451	-0.456437	0.0534183	-0.548221	-0.919373	-0.166887	-0.639354	-1.44723	-0.552333	-0.633653	-0.217831	-0.0490353
Q96K17	-0.0773963	-0.321392	-0.0909564	0.416465	0.504329	0.816695	0.457603	-0.121932	0.0687174	0.368405	-1.42019	0.645797	0.216724	0.368307	0.203738	0.210339	0.349689
Q96K76	-1.00071	-0.883395	-1.32906	0.430457	0.0224528	-0.0151866	-0.0685608	-0.838041	-0.70348	-0.572407	-0.614965	-0.421588	-0.661079	-0.289923	-0.829631	-0.899889	-0.870218
Q96PK6	-0.850069	-0.619182	-0.164603	-0.489402	-1.02506	0.0949184	-0.0549165	0.738887	0.530788	0.325542	0.610948	-0.374061	-0.237996	-0.55717	0.448725	0.160445	-0.277955
Q96QR8	-0.270857	0.0598378	-0.558571	-0.235046	0.231323	-0.159665	-0.368333	-0.313422	-0.202614	0.0844228	-0.0517852	-0.236238	-0.178232	-0.637005	-0.384153	-0.0835538	-0.119203
Q96RW7	-0.608355	0.0592114	-1.02001	-0.438183	-0.478429	-0.652217	-1.17506	-0.815348	-0.450559	-0.515387	-0.598716	0.165015	-0.376508	-1.05971	-0.736307	-0.611956	-0.478105
B4DDF4	0.246732	1.06515	-0.200194	-0.174065	0.725591	-0.834857	-0.539075	0.154822	0.104637	0.697069	1.29023	-0.132421	0.0351814	0.84639	0.146162	-0.245945	0.0670337
I3L1R7	-0.686275	-0.436871	-0.506215	-0.830693	-0.792546	-0.882638	-0.494152	-0.715361	-0.225935	-1.36773	-0.197101	-0.231744	-0.974093	-0.807001	-0.659587	-1.03378	-0.289719
Q99627	0.190131	0.215921	0.394929	0.411668	0.446847	0.835219	0.488421	0.140679	0.0856528	0.218666	-0.4666	0.542887	0.4218	0.492296	0.290276	-0.149739	0.0432949
Q99873	-0.307446	-0.0739957	-0.360552	0.270356	0.182766	-0.228429	-0.168053	0.231775	0.286425	0.41368	0.296956	0.174767	0.656493	0.731007	0.253775	0.427392	0.090777
Q99959	-0.473332	0.0688031	-0.947417	0.4886	0.0141124	-0.165578	-0.903744	-1.5901	1.77528	0.816802	1.3988	0.504114	-0.916262	-1.31409	0.129501	1.15659	0.61263
Q99961	-0.271831	-0.250242	-0.472974	-0.227282	-0.37254	-1.10116	-0.417285	-0.260205	-0.206467	-0.317401	0.44457	-0.118917	-0.500265	-0.283845	-0.235618	-0.65747	-0.265351
Q9BRG1	-0.501165	-0.286201	-0.651357	0.592272	0.0184166	0.197259	-0.105011	0.314446	0.268084	0.330467	-0.746575	0.373157	-0.488139	-0.596757	-1.08763	-0.0176817	-0.259871
Q9BUQ8	-0.616101	-0.611202	-1.11242	0.380795	-0.328983	-0.0616022	-0.104156	0.182214	-0.0731437	-0.0569894	0.0179818	-0.0248525	-0.0274315	-0.183346	-0.260361	0.331067	0.160558
Q9BXN1	-0.75562	-0.497812	-0.944508	-0.182012	1.4074	-1.56045	-0.283499	-1.46553	-0.864235	-1.27014	0.308022	1.04233	-1.67817	-1.35499	-0.870794	-1.70225	0.093067
Q9BY32	-0.483042	-0.759854	-0.373536	0.0292336	0.262671	-0.459808	-0.17724	-0.168468	-0.758945	0.378205	-0.229612	0.188083	0.595491	0.34938	-0.18974	-0.731724	-0.165008
Q9C040	-0.177831	-0.532026	0.954467	-0.420121	-0.672105	-0.134723	0.0726528	-0.00037996	-0.793232	-0.443492	0.382549	0.200436	-0.427225	-0.796127	-0.291664	-0.641799	-0.562293
Q9GZZ9	-0.578058	-0.524794	-0.536858	-0.276073	-0.207077	-0.0497522	-0.171294	-0.220753	-0.241825	-0.109766	-0.481961	-0.0643544	0.0356573	-0.478192	0.271911	-0.230104	-0.780694
Q9H0R4	0.154395	-0.292225	0.725098	-0.369074	0.042144	0.311379	-0.611839	-0.606994	-0.0427139	-0.0406509	-0.43158	0.0084067	-0.0296067	-0.542415	-0.119249	-0.0435768	-0.280312
A0A087WT99	0.199357	0.107187	-0.792036	0.203275	-0.0793144	0.351849	0.143609	0.0387752	0.286089	0.249025	0.0354061	0.217471	0.37695	-0.368343	0.505068	0.0962649	0.52044
Q9H2X9	-0.0202721	-0.645957	1.45399	-0.957621	-0.174022	-0.7195	-0.186625	-0.45858	-0.607655	0.719827	-0.625873	-0.0340594	-0.995666	-0.876516	-0.7441	-0.900131	-0.552586
Q9H3P7	-0.941498	-0.17816	-0.683626	0.180394	0.217544	0.368117	0.431395	0.361375	0.22252	0.618654	0.119558	-0.134203	0.163621	-0.170964	0.549994	0.30532	0.227051
J3KQ34	-0.49163	-0.440998	0.0153695	0.545725	0.760745	0.515835	0.509275	-0.289598	-0.121883	-0.179465	-0.408814	-0.334222	-0.820391	-0.336686	0.160834	-0.357453	-0.312035
Q9NP72	0.536779	0.259584	0.80437	0.559519	0.371127	0.225187	0.116334	-0.141585	0.0508273	0.843177	0.0718337	0.343654	0.100762	-0.0625037	-0.248001	0.20484	0.272726
Q9NQG5	-0.6557	-0.539452	-0.351199	0.690585	0.309066	0.379246	0.0980411	-0.0497691	-0.0373218	0.529203	0.322291	0.0439149	0.208781	-0.328667	-0.256529	-0.064552	-0.343087
Q9NQR4	0.592042	0.321035	0.491649	-0.146538	-0.173916	0.017273	0.0253656	0.568916	0.687205	0.616875	0.449558	0.503768	0.717394	0.716784	0.973743	0.591784	0.709536
Q9NR46	0.462681	-0.447647	0.911213	0.0839959	0.0442313	-0.317652	0.863709	0.299421	0.150818	-0.162251	0.398741	-0.0201238	-0.341277	-0.648642	-0.415808	0.0957694	-0.681775
Q9NTZ6	-0.283758	-0.748333	-0.982677	0.272869	-0.177782	0.4438	-0.073009	-0.018822	-0.0939796	-0.730705	0.228425	-0.188028	-0.189049	-0.746191	-0.2259	-0.615139	-0.649127
I3L0H8	-0.375795	-0.334453	-0.205437	0.401761	0.621648	0.262805	0.292709	-0.00137894	0.0485219	0.0353166	0.127233	0.285482	0.164836	0.21504	0.0532494	-0.111491	-0.0447366
Q9NVD7	0.488222	0.68977	-0.536793	0.566355	0.0718828	0.632005	-0.129877	-0.499928	-0.152013	-0.0972527	0.11435	0.106447	0.0706317	-0.430558	-0.213263	-0.543273	-0.602044
Q9NWV4	0.330654	0.247395	0.392988	0.997548	1.08815	0.818311	0.424501	0.0577347	0.416928	0.280137	0.379708	1.19113	0.364599	0.695974	0.746724	0.349958	0.286
Q9NX63	0.0270672	0.704512	0.369482	-1.56325	-1.67063	-2.30701	-1.58388	0.883358	0.436462	-0.734063	0.626913	-1.38051	-0.189339	-1.12924	-0.766459	1.03422	1.01305
Q9NZ45	0.470036	0.56548	1.80166	-0.0358664	-0.363061	-0.185335	-0.305597	0.683457	0.78218	0.232554	0.0269942	-0.944179	1.1322	0.619708	0.0595062	1.06295	1.06466
Q9NZN3	-0.320083	-0.248966	0.825216	-0.791423	-0.869996	-0.82728	-0.684914	-0.683068	-0.960356	-0.378426	-0.600607	-0.891864	-0.230176	0.126482	-0.303473	-1.01211	-0.425995
Q9P299	-1.07966	-0.509558	0.250999	-0.174007	0.709142	0.89661	0.667173	0.292375	0.292311	0.509006	0.23575	-0.562725	0.275554	-0.762699	0.336058	0.510988	0.603519
Q9UBE0	-1.07825	-0.110775	-1.50509	-0.00547628	-0.279764	0.00452638	0.086338	0.234818	-0.0930925	0.396481	0.558271	0.0275245	0.454281	0.260707	0.124791	0.231897	-0.299272
Q9UBQ0	-0.0282507	0.263781	-0.00692776	0.923949	0.191731	0.309718	0.541056	0.505591	0.501291	1.09904	0.109038	-0.555228	0.455006	0.652495	0.409576	0.536886	0.639476
K7ERF1	-0.519196	0.532003	0.00354106	-0.505	0.542387	0.407217	0.352245	0.254668	0.234089	0.666194	0.325813	0.55947	0.704594	0.762993	-0.0501144	0.297454	0.226894
Q9UBS4	-0.48284	-0.168504	-0.290548	0.545528	0.296628	-0.513461	-0.105869	0.147464	0.426196	0.18193	-0.0576314	0.170893	-0.0223718	-0.0383195	-0.00224825	0.188232	-0.00587853
Q9UBV8	-0.486226	-0.16053	-0.461055	0.111622	0.375869	-0.414627	-0.369496	-0.32317	-0.359608	-1.12034	0.262163	0.224134	-0.480722	-1.06208	-0.518003	-0.429669	-0.187165
Q9UBW8	-0.307086	-0.203867	0.214702	0.330018	0.227216	0.417896	0.00574776	-0.261763	-0.176876	0.123305	-0.102778	-0.56324	0.343244	-0.0763243	0.315242	-0.0891551	0.108264
Q9UEW8	0.0178223	-0.93981	-1.07967	-0.25718	-0.35416	-0.147898	-0.911913	-0.0478302	0.180705	-0.0726774	0.527885	-0.784191	-1.18153	-0.416637	-0.10804	-0.42865	-0.0589575
Q9UGI8	-0.929769	-0.520201	-0.440528	-0.0602564	-0.151011	-0.200277	-0.471307	-0.259384	0.701111	-0.659795	0.240514	-0.0825372	-0.103419	-0.322714	-1.43894	0.08865	-0.905369
Q9UH03	0.909355	-1.14739	1.34514	-0.795509	-1.9344	-1.80983	-1.10838	-2.29399	-2.20468	-2.39517	-1.46452	-0.190333	-1.19401	-1.48323	-1.97135	-1.7947	-1.97502
Q9UH65	-0.482267	-0.109848	-0.263	0.45642	0.0691955	0.384852	-0.198802	0.505517	0.609318	0.330871	0.0584225	0.139478	-0.103264	-0.279552	-0.0335925	0.375519	-0.151364
Q9UHA4	-1.02578	0.0623678	0.263699	0.179499	0.215697	0.797323	0.2978	0.184373	-0.119072	0.0771605	-0.146592	0.787067	-0.0323284	0.136339	0.0489342	0.084775	0.383531
Q9UHV9	-0.257384	-0.310604	0.33289	0.0634844	0.362377	0.30965	-0.0334499	-0.00356727	-0.0198993	0.146603	0.131654	0.250888	-0.0700177	0.442482	0.107157	0.294159	-0.0433562
Q9UI12	0.985514	0.0969231	1.19213	0.0882987	0.13409	-0.131155	0.454974	-0.0930737	-0.18997	0.370984	-0.43549	-0.149583	0.445386	0.286531	0.476456	0.0169344	0.184466
Q9UIW2	0.318292	-1.17447	0.984225	-1.34081	-0.606508	-1.34814	-0.647041	-1.17305	-1.06354	-1.39271	-0.550284	-0.435787	-1.22822	-0.530098	-1.11636	-0.904647	-1.12793
Q9UJC5	0.737428	0.215046	0.654464	0.241062	-0.332214	-0.250473	-1.06959	-0.193527	-0.0771249	-0.418078	-0.0224031	1.11243	-0.97021	-0.374299	0.244452	-0.52669	-0.774249
Q9ULC3	-0.198292	-0.547104	0.290607	-0.245132	0.781832	0.539345	-0.42373	-0.638625	-0.260016	-0.281611	0.550668	-0.0659867	-0.475837	-0.18974	-0.0419578	-0.158899	0.471551
Q9ULC4	0.465881	-0.187411	-0.079556	0.640701	-0.152883	0.763384	0.302985	0.0614939	0.304858	0.302217	0.0936059	0.0709038	0.100807	0.557361	0.0717556	-0.0318443	-0.059574
Q9UMF0	1.21232	-1.13704	1.39267	-1.2695	-1.35034	-0.127517	-1.42223	-2.10529	-2.18128	-1.77275	-0.423707	-1.95446	-0.986252	-1.49768	-1.65618	-2.1669	-2.32834
Q9UMS4	-0.300409	-0.319371	0.00471375	0.65484	0.477074	0.527521	0.0713767	0.386557	0.0736846	0.600735	0.486433	0.310681	0.253063	0.228945	0.716708	0.435511	0.0777432
Q9UN86	-0.760738	-0.813911	-0.971869	-0.263947	-0.671078	-0.883674	-0.550562	-0.303506	-0.692612	-0.0518264	-0.78722	-0.243038	-0.242698	-0.236692	-0.0926583	-1.00613	-0.86556
Q9UQ35	-0.397053	-0.626526	-0.467078	0.364007	-0.225816	-0.672667	-0.180061	0.0127171	0.215376	-0.148667	0.0580848	-0.425499	-0.410023	-0.439607	-0.342683	-0.0794863	0.166321
Q9Y263	-0.341957	-0.573074	-0.0142816	0.131561	-0.351028	-0.330052	0.19213	-0.009762	0.112198	-0.109946	-0.143646	0.234313	-0.0983391	0.109325	-0.0425376	-0.0190403	-0.0840353
Q9Y2B0	0.068548	0.328382	0.173356	0.413045	0.318654	0.0413177	0.240296	0.573715	0.481043	0.682551	0.74135	-0.632916	0.266537	1.03083	0.268677	0.698665	0.0872841
Q9Y2H5	-1.00152	-1.01421	-0.984841	0.0280142	-1.24769	0.549241	-0.0954068	0.820645	-0.451271	0.855174	1.44651	0.280424	-0.33914	-0.965847	0.832493	-0.188491	-0.581015
Q9Y2J8	0.896254	0.817567	1.1456	0.642093	0.233282	0.107427	0.285054	-1.7355	-0.257229	0.0643562	-1.15478	1.30028	-0.833069	-0.760429	-0.376268	-0.334509	0.0986124
Q9Y2X3	-0.235872	-0.30039	-0.893238	0.242732	0.1099	0.779026	-0.101786	0.366475	0.361644	0.761829	0.772362	0.177106	0.697437	-0.0312655	0.311339	0.240675	0.0297647
Q9Y3U8	0.111564	-0.364348	0.346326	0.434705	0.191326	-0.61309	0.547698	0.0488395	-0.0925087	0.765602	0.505583	0.557152	0.426607	0.747854	0.790431	0.188788	-0.399033
Q9Y4Z0	-0.325332	-0.317929	-0.627189	0.389881	0.530325	0.291079	0.328837	0.252864	0.326198	0.018758	0.288974	-0.399286	0.12366	-0.0917755	0.193256	0.374058	-0.0674057
Q9Y570	-0.675862	-0.625064	0.322574	-0.217439	0.0740227	0.327379	0.448022	-0.166397	-0.125145	-0.116864	-0.190337	-0.469133	0.447267	0.595289	0.127916	-0.129649	-0.274333
Q9Y5K8	0.398676	-0.297686	1.23068	-1.08308	-0.341354	-0.543868	-0.477562	-0.217882	-0.161753	0.298635	-0.608284	-0.088182	0.363788	0.249259	-1.06228	-0.367422	-0.259701
Q9Y5P6	-0.907399	-0.752317	-0.0252872	0.447368	0.336616	0.932219	0.609206	-0.00349547	0.159546	-0.24257	-0.126516	0.0996479	0.246594	0.333707	-1.02702	0.162814	0.00649945
Q9Y5S9	-0.157446	-0.0822668	0.156585	0.00429865	0.611186	0.4165	0.271124	0.368986	0.105212	0.603311	0.315736	0.143123	0.32953	0.1175	0.2573	0.39137	0.347383
Q9Y5Y2	-0.306659	-1.09023	-0.388906	0.708283	-0.325046	-0.183689	-0.41827	-0.781846	-0.819493	-0.372781	-0.841573	0.148092	-0.125355	-0.639434	-0.32458	-0.524451	-0.742128
Q9Y625	-0.204573	0.057098	-0.419128	0.975777	0.359037	0.721661	-0.342721	0.271543	0.351995	0.519717	-0.109845	0.727815	-0.26895	0.467334	0.3944	-0.0494486	0.537142
Q9Y680	-0.617874	-0.19592	-0.536763	-1.09759	0.287383	-0.900157	-0.226376	-0.528865	-0.528952	-0.373998	-0.0833094	-0.842411	-0.494951	-0.296774	-0.216669	-0.182151	-0.281533
A0A075B6K4	-0.938059	-0.911496	-1.33789	0.0616309	-1.80214	-0.821943	-0.85642	-1.1433	-0.943941	-1.37033	-0.745044	-1.25567	-1.12898	-1.23876	-1.09672	-1.08327	-0.425496
A0A087WW96	1.6781	-1.30324	1.97649	-1.32899	-2.26958	-2.10852	-0.558946	-2.14291	-2.37662	-2.19715	-2.14912	0.049273	1.22557	-0.491187	-2.54776	-2.50313	-0.896895
E9PIB1	-0.733681	-0.547279	-0.894868	-0.749441	-0.327161	-0.993881	0.0293308	0.294147	-1.59718	-0.780535	-1.43464	-0.114941	-0.255152	0.401298	-0.546539	0.241144	0.640102
O00154	1.12932	-0.746464	1.5587	-0.348053	-0.482803	-0.415218	0.708918	-1.22145	-1.1462	-0.999766	-1.00384	-0.137496	0.037297	1.03598	-0.84162	-1.06479	-1.22456
O00170	-0.609857	-0.753263	-0.394096	-0.741938	-1.07694	-0.310167	-0.834571	-0.11433	0.376754	-0.0859029	0.212625	-0.418485	-1.15925	-0.80905	0.082081	0.163267	0.0978787
O00399	-0.0209702	-0.29031	-0.345458	-0.205295	-0.222471	-0.100844	-0.042699	-0.250152	-0.0683511	-0.559485	-0.233574	-0.76791	-0.333864	-0.918601	-1.08723	-0.00405793	-0.277158
O00461	-0.719847	-0.69252	0.47918	-0.561496	-0.596614	-0.194466	-0.825442	0.129185	-0.4627	-0.258413	-0.237137	-0.538557	-0.00415939	-1.00433	0.162754	-0.118397	-0.441313
O00592	0.241558	0.819214	-0.934372	0.0942869	0.843775	-0.958835	0.129926	-0.00369493	0.0190662	-0.320427	-0.554364	-0.235532	0.340338	-0.966971	-0.226677	0.405596	0.474672
O14498	-0.569863	-0.70094	-0.506745	0.632522	0.0210512	-0.0593375	-0.311729	0.0712523	0.232898	-0.397215	-0.5351	-0.259611	-0.780363	0.0398105	-0.784379	-0.799456	-0.216901
O15230	0.999056	1.01824	-1.05504	-2.29053	-1.42851	0.174247	-1.30054	-0.326597	0.187382	-0.9195	-0.426018	-1.08844	-1.71773	-1.59843	-1.23137	0.899733	0.383306
O15269	-0.900885	-0.790442	-0.562895	0.292323	0.0505711	-0.649521	-0.446472	-0.45774	-0.0686747	-0.916687	-0.351804	-0.321917	-0.605178	-0.710413	-0.689302	-0.455166	-0.345412
O15371	-0.588859	0.234162	-0.306017	0.342448	0.231553	0.403695	0.311872	-0.0270213	-0.214784	0.157836	0.13692	-0.0299226	0.591903	0.393973	0.290995	0.0581382	-0.121919
O15382	0.960254	1.30976	-0.247937	0.543172	0.0633703	0.200071	-0.139579	-0.0124732	-0.41864	-0.843812	-0.57238	0.242504	-0.70376	-0.33769	-0.438938	0.118095	-0.0870064
O15540	1.66115	0.75991	1.9162	-1.77138	-0.669276	-1.23287	0.449328	-1.46417	-1.88039	-1.36904	-2.0363	0.283388	1.51281	1.93742	-1.62618	0.736466	0.52011
O43678	-0.970759	-1.03686	1.01347	-1.42677	0.0697785	-0.59694	-0.432124	-0.0131823	-0.489454	-0.563795	-0.590019	-0.549737	0.0175323	-0.21606	-0.398697	0.439245	0.649778
O43765	0.0214006	-0.0558868	-0.852429	-1.22286	-0.131013	-1.52784	-0.208953	0.303334	0.238411	-0.259923	0.373153	0.15132	0.0237977	-0.0684729	-0.0688875	-0.310033	0.21131
O43924	-0.232293	-0.612062	-0.534698	-0.0387642	0.53162	-0.0121007	-0.196978	-0.0558901	-0.0387502	-0.168264	0.046283	-0.360396	-0.572691	-0.861808	-0.348429	-0.0943376	-0.0827601
A6NP52	0.00478913	-0.241067	-0.227907	-0.518661	0.695462	-0.0487192	-0.0850603	-0.143761	-0.305507	0.0850972	0.347733	-0.567705	-0.400902	0.124657	-0.587523	-0.01444	-0.292554
J3KSI4	-0.710005	-0.45533	-0.28459	-0.997518	-0.52531	-0.272525	-0.464121	-0.689446	-0.400054	-0.500454	-1.01326	-0.244532	-0.546049	-0.543053	-0.467015	-0.198608	-1.31133
O75608	0.236857	0.22423	0.055554	-0.566609	0.419297	0.045201	0.86144	0.352365	0.244915	0.288009	0.118694	0.503603	0.805565	0.666024	0.612752	0.529545	0.519451
O75694	0.685675	0.779898	-1.23147	-0.801541	0.0194252	-0.901636	-0.929366	-0.0104342	0.238444	-0.409997	0.323139	-1.04772	-0.885379	-0.251578	0.147492	0.290163	-0.670532
X6RCK5	0.267849	0.350276	0.32382	0.305966	-0.620858	-0.447692	-0.019457	-0.0827661	-0.140944	0.0329243	-0.113158	0.344409	0.144564	0.295773	-0.249834	-0.0536718	-0.136734
O75940	0.421269	0.251996	-0.193264	1.33531	-0.326027	-0.166705	-0.372689	0.66498	1.01736	0.615543	0.9452	-0.714382	-0.0646469	0.149493	0.919418	-0.113349	0.525144
E9PN17	0.428941	0.800332	1.17279	-0.154706	-0.464034	0.589096	0.0443419	0.790914	0.826191	-0.340346	0.0533421	-0.733357	0.704186	0.432849	0.363479	1.20771	1.21493
O76003	-0.706074	-0.583475	-0.736873	0.417171	0.484576	0.754155	0.204533	-0.425695	-0.453759	0.0292616	-0.197159	0.156505	-1.47514	0.310283	0.149102	-0.284111	-0.510506
O76041	0.162675	0.410207	-2.07011	-1.15746	-0.78152	-1.15149	-1.01498	-0.390278	0.610276	-0.194046	-0.0591351	-0.116386	-0.062723	-0.759692	-0.407381	0.0782708	0.0647563
O94776	-1.08572	-0.750445	-0.893902	-0.641832	-0.439226	-0.574148	-0.595856	-0.341833	-0.674877	-0.338504	-0.545981	-0.218562	-1.00612	-0.819793	-0.680466	-0.719278	-0.611629
O94811	1.67382	-0.804026	1.65299	-1.71451	-0.384753	-1.52064	-0.570382	-2.11528	-1.70426	-1.95774	0.561524	0.463173	0.541393	0.265421	-1.56522	-2.32616	-1.34469
O95292	-0.317747	-0.151773	0.79581	0.530526	1.00923	0.453361	0.586356	-0.148569	0.180962	0.265276	0.613577	0.298322	0.14482	-0.178714	0.434438	0.199796	0.020197
O95479	-0.705032	-0.426112	-0.706102	0.208891	-0.248696	-0.341895	-0.344353	-0.523417	-0.422859	-0.162302	-0.317345	-0.247274	-0.338568	-0.208134	-1.1252	-0.522524	-0.395724
O95670	0.149955	0.265458	1.35459	-1.045	-1.33142	-1.23416	-1.18799	-1.23215	-0.492677	-1.42553	-0.299473	-0.263819	-0.146757	-0.600464	-1.3024	-1.2284	-0.764047
O95674	0.194514	0.453848	0.50096	-0.013237	0.202934	0.121227	-0.489436	-0.412548	-0.260356	-0.128136	-0.257856	-0.165168	-0.76172	-1.41241	-0.133557	-0.0144655	-0.0865114
O95786	-1.50566	0.722917	-1.25165	-0.845517	-1.1493	-0.945209	0.685228	-1.11791	-1.21671	-0.661602	-1.09669	-0.749033	-1.03761	1.40061	-1.02844	-1.00087	-1.15776
O95833	-1.24135	-0.994046	-1.11346	-0.101847	-0.57859	-0.0736155	0.860012	-0.611466	-0.515401	0.244694	0.996974	-0.771933	-1.09504	-1.4495	-0.589024	-0.333549	-0.908932
O95989	0.130367	-0.400672	0.15733	-0.440595	-0.198885	-0.226565	0.00149314	-0.335877	-0.23173	0.222485	-0.493028	-0.351558	-0.36596	-0.0119126	-0.131741	-0.450978	-0.584146
O96000	0.170103	0.244236	0.776151	-0.236311	-0.941962	0.274166	-0.777334	0.362338	0.0334647	0.211509	0.0101155	0.362017	-0.087791	-0.952599	-0.739294	0.208491	0.7085
P01034	1.72665	1.69206	1.38579	0.924596	-0.342996	0.174855	0.100107	0.359443	0.602348	-0.0711159	0.414237	-1.05963	0.175368	0.350456	0.261909	-0.0201009	0.504316
P01598	0.708235	0.165117	0.0244041	0.287512	-0.357558	0.248351	0.298193	0.257196	-0.44736	-0.520636	-0.0977166	-1.13445	0.515457	0.15138	0.341556	-0.535312	0.00935462
Q5VY30	0.122228	-0.078354	-1.03033	0.261432	-0.729471	0.356	-0.35975	-0.16006	-0.218478	-0.2472	-0.383503	-0.544493	0.532009	0.756815	0.217163	-0.551677	-0.0368414
P04004	0.787192	0.903501	-0.263401	0.0354104	-0.263243	-0.551652	-0.554898	0.360272	0.575934	0.278327	-0.442284	0.998161	0.0475467	0.679387	0.0773209	0.261864	-0.864628
P04207	0.618633	0.797593	-0.386984	0.104844	-0.185528	0.25358	-0.973937	-0.00909086	-0.854894	-0.692225	-1.22293	-0.554423	-1.80146	-1.30422	0.70913	-0.306113	-1.27728
E9PIM6	0.772549	0.302367	1.85934	0.143475	0.925368	-0.326096	0.779984	-0.0561061	-0.824793	-0.598845	0.656301	0.813133	0.81403	0.182997	-1.33388	-0.459371	-0.0500052
P04271	0.618446	-0.18035	-1.54423	-1.46976	-1.16814	-0.954623	-0.207324	0.428767	-2.13919	0.118206	-1.5159	1.90028	0.127666	1.37534	0.372105	-1.6126	0.322846
P05067	0.872167	1.52524	0.76205	0.361277	-1.81651	-0.762889	-0.622235	-0.755567	-0.543763	0.155673	0.155099	-1.57272	-1.08725	-0.0220483	-0.492774	0.741039	-0.341407
P08185	0.222299	-0.371663	-0.428026	-0.483316	-0.320722	-1.2108	-0.586517	-0.609852	-0.979691	-0.427404	-1.10259	-0.113521	-0.314171	-1.09372	-0.807786	-0.538548	-1.04257
P08574	0.711158	0.729955	1.44339	0.418088	-0.0198443	0.264671	-0.181488	0.829369	0.407617	-0.509027	0.152472	0.590148	0.861404	0.308251	0.115017	0.866075	1.09689
P09661	-0.330193	-0.21863	0.268261	0.351074	0.264547	0.0774567	0.27955	0.366135	0.278108	0.174723	0.368759	-0.256878	0.632752	0.176585	0.594055	0.399199	0.177404
P13284	-1.14864	-1.44233	-2.25213	-0.990792	-1.60462	-2.19207	-1.00832	-0.2475	-0.222624	-0.412177	-0.660651	-1.30323	-1.96978	-0.0220889	-1.37386	-0.376428	-1.26094
P13473	-0.0594591	-0.0358704	0.315825	0.581861	0.413719	-0.45836	0.762958	0.0684633	-0.356143	-0.686794	-0.114973	0.0244684	0.336981	0.526934	0.0181457	-0.178716	0.23642
P15927	-0.581982	-0.533795	-1.45836	0.359188	-1.07578	-0.237249	-0.676155	-0.356866	-0.49876	-1.00587	0.591947	-0.300571	-0.698651	-0.674259	-0.527132	0.329449	-0.0677336
Q5TD07	-0.534195	-0.100102	-0.551262	0.677119	0.382539	0.97044	0.256711	0.0480043	-0.107874	1.07997	0.135471	0.498689	0.801122	0.480957	0.869084	0.347039	-1.12744
P16284	0.108679	0.877713	-0.532601	-0.402484	-0.647786	-0.603827	-0.45848	-0.551787	-0.493411	-0.666839	-0.629149	-0.725135	-0.73844	-0.47278	-0.733786	-0.633461	-0.447561
P17813	-0.0943516	0.431936	-0.646566	-0.202858	-0.193044	0.0592513	-0.176112	-0.352622	-0.157048	0.135535	0.261634	-0.543873	-0.653025	-0.723503	-1.08683	-0.952962	-0.600628
P18505	0.111409	-0.518775	0.825542	0.677669	0.808547	0.972886	0.712009	-0.516345	-0.506648	0.447382	-0.55031	0.470081	0.393003	0.428059	0.477472	-0.239974	-0.24571
P20338	-0.645501	-1.69229	0.0712056	-1.5162	-0.31802	-0.231728	-0.447828	-0.707181	-0.501124	-0.533564	-0.586164	0.645797	-1.66142	-0.830554	-0.670159	-0.455542	-0.413111
P25325	0.366449	0.475254	-0.0998971	1.11217	-0.185455	0.0104378	-0.321402	-0.267672	-0.104894	-0.0746614	0.303614	-0.442612	-0.82979	-0.6811	-0.456399	-0.316716	-0.495733
P27169	0.187437	0.498266	-0.593331	-0.475538	-0.1106	-0.052109	-0.274676	-0.712822	-0.649453	-0.730624	-0.553832	0.385526	-0.351678	-0.237823	0.00107835	-0.743852	-1.17698
P27216	-1.25069	-0.26754	0.0752029	0.283491	-0.105388	0.198942	0.277801	-1.36967	-1.23807	-0.621692	-0.550363	0.78244	0.0206584	0.117118	0.1999	-0.666478	0.116133
P35270	-0.0537079	-0.27097	-0.399019	0.0933333	-0.364489	-0.00670303	0.616096	-0.314204	-0.308821	-0.511149	-0.185358	-0.0695547	0.42548	0.0102702	0.148037	-0.726938	0.304601
P35442	-0.324043	-0.433775	-1.15136	-1.56647	-1.82286	-1.8447	0.484749	0.0812144	-1.61832	-1.73486	-1.22259	-1.183	-1.5476	1.41053	-1.32773	-1.75549	-0.142648
P40306	-0.51131	-0.538652	0.148943	0.444894	-0.0531835	0.361906	0.322695	-0.314498	-0.445406	-0.544748	-0.416962	0.713822	0.0271702	0.0994186	-0.220592	-0.330698	-0.150768
P41218	-0.422154	0.552902	-0.274957	-0.0498199	0.478266	-0.78534	-0.618498	-0.00437376	-0.0261212	0.38539	-0.425899	-0.178828	-0.618464	-0.473668	-0.495307	-0.0234898	0.13695
A0A0B4J2A4	0.613638	0.960797	0.102689	0.0731365	0.208656	0.378903	-0.0872415	-0.313796	-0.110528	-0.0735642	-0.778472	0.551643	-0.558401	0.291004	-0.206663	0.579066	-0.438095
C9J3L8	-0.492975	0.0109369	-0.567326	0.886289	-0.216092	0.167214	-1.27351	0.160157	0.270972	0.0966383	-0.28076	0.185771	0.356373	-0.724718	-0.238213	-0.251514	-0.24692
P45954	0.253283	-0.137165	-0.0237611	-0.447731	0.0779861	-0.797003	-0.16837	-0.298065	-0.198949	-0.220559	-0.44679	0.0093219	0.456354	-0.971809	-0.469855	0.318266	0.0521233
P45973	-0.817054	-0.14428	0.239087	-0.448129	0.736887	-0.259522	-0.251389	0.329932	0.271351	-0.242672	0.543843	0.163376	0.695625	-0.500387	0.539411	0.356427	0.206055
P47914	-0.439843	-0.0112195	-1.18383	-1.40598	-1.92217	-0.473939	-0.894965	-1.07809	-1.1838	0.746086	-0.599483	-1.00228	-0.267835	-0.377871	-0.111724	-1.05207	-1.59601
P48357	0.202271	-0.903129	-0.779684	-0.35685	-0.735343	-0.902038	-0.519419	-0.819025	-0.291178	-0.155012	0.170279	-0.889494	0.213859	0.251062	-0.551669	-1.04639	-0.857726
P48681	-1.37482	-0.538151	-2.10967	0.164025	-0.989863	0.0454307	-0.745627	-0.799026	-1.68064	-0.996861	0.942343	-1.16209	-0.666245	0.825812	-1.68823	-1.01433	-1.4664
P49023	-0.172239	-0.59023	-0.139855	0.208707	0.810776	-0.299342	0.0421261	-0.0861973	0.305944	0.570173	0.0636431	-0.343374	0.150346	0.129752	0.370771	-0.23304	0.0208291
P49756	-0.480911	-0.557691	-0.280452	0.459703	-0.809662	0.0172461	-0.665044	-0.03709	0.123873	0.342957	0.110152	-0.206084	0.434444	0.0942629	0.226027	-0.186663	-0.157303
P50579	-0.405213	0.0822701	-0.551418	0.349697	0.22925	-0.106825	0.109157	-0.435418	-0.277352	0.0921817	-0.148783	0.08732	0.119168	0.104559	0.226625	-0.158935	-0.0125192
P51114	-0.959708	-0.0815846	-0.90168	0.210252	0.1228	0.0239626	0.371881	0.237812	0.061476	-0.246745	-0.0997863	-0.11937	0.354924	0.0174351	0.228951	0.258432	-0.22949
P51580	-0.61516	-1.01968	-0.778064	-0.819436	-1.28306	-1.51966	-1.13037	-0.161297	-0.204979	-0.655828	-1.13284	-0.823701	-1.89505	-1.32138	-1.27196	-0.168245	-0.38234
P51636	0.133348	0.670735	-2.05866	-1.70067	-0.233457	-1.1199	-0.406232	-0.901277	0.0463066	-0.112442	0.166899	-1.37796	-0.920001	-1.72933	-1.37603	-0.0640836	-0.0661147
P55058	1.00762	-0.623458	-0.86952	-0.243254	-0.166425	-0.218078	0.0127126	-1.06114	-0.617279	0.360941	-0.533804	-0.30185	0.15329	0.300447	-0.316128	-0.4666	-0.245601
P55145	0.0802156	0.231694	-0.689188	0.361908	0.434928	0.863444	0.204029	-0.00847723	0.175641	0.488585	0.107382	0.502802	-0.00375207	0.747992	-0.272685	-0.0460168	-0.289476
P61266	1.24261	-0.729217	2.20718	-1.71972	-1.62903	-1.46292	-0.363896	-2.08083	0.711566	-1.27523	-1.99381	0.524493	0.546116	0.157629	-1.44026	-2.11861	-1.28769
P62330	0.0152308	0.393843	0.551518	-0.135917	-0.281396	0.383335	0.104308	-0.039371	0.375147	0.266856	-0.135108	0.553333	-0.0351894	0.378216	-0.101789	-0.0125862	-0.473372
P62495	0.73484	0.412259	0.746315	-0.174527	-0.542745	-0.485488	-0.0949547	0.41226	0.316738	-0.0155324	0.498147	-0.169093	0.327684	-0.165741	-0.12422	0.387774	0.700728
P62745	0.319197	0.0578303	0.457422	-0.512949	-0.0643263	-0.126567	-0.412884	-0.843039	-0.121947	0.18552	-0.529082	0.129815	-0.504833	-0.0437395	-0.557726	-0.490412	-0.53056
P62760	1.57265	-0.802407	1.99879	-1.79243	-1.65213	-0.0600851	0.858599	-2.42613	-2.2775	-1.97588	-1.19124	-0.0739623	-0.373525	0.652923	-1.7458	-1.69849	-1.36217
F6U1T9	1.0254	-0.10294	0.829224	-0.947483	-0.895046	-0.700761	-0.92273	0.138602	-0.099341	-1.03058	-0.436138	-0.858281	-0.527917	-0.445075	-0.104844	-0.237076	0.389263
P69891	1.31687	1.13058	0.379702	0.941376	0.504664	1.38392	-0.184748	0.0377536	0.628989	-0.691885	0.448157	1.30769	1.84873	0.647709	0.894309	1.07047	0.0929663
P78357	0.381379	-0.752753	1.53638	-0.73567	-0.507842	-0.481235	-0.535798	-0.819417	-0.871175	-1.14099	-0.923328	-0.180042	-0.970079	-0.714291	-1.63788	-1.29748	-1.01833
P80748	0.629888	0.65941	-0.292763	0.38622	0.262331	0.109196	0.281854	-0.14887	-0.422773	-0.297508	-0.632801	-0.0710575	-0.0171652	-0.0630045	0.281104	-0.369309	-0.203494
P81605	0.751083	0.949003	1.18153	-0.169287	-0.68286	0.347212	-0.218835	0.164551	0.314577	0.67761	0.221162	0.546063	-0.575967	-0.356736	-0.091677	0.501844	0.620583
Q00535	-0.74033	-0.99108	0.534494	-0.645722	-0.403219	-0.669972	-0.0409516	-0.744663	-0.822248	-1.04351	0.115524	0.0797353	-0.85884	-0.965465	0.591108	-0.833092	0.269636
M0R1A7	0.0667724	-0.15904	0.279492	0.350059	-0.24538	-0.211161	0.434437	0.568617	0.328532	0.922814	0.341452	-0.625195	0.574203	0.681297	0.62849	-0.0921817	-0.00467123
Q06124	0.326886	0.461298	0.314768	-0.287471	-0.464069	0.198695	-0.111743	-0.249168	-0.0523531	-0.28123	-0.182771	0.152775	0.196203	0.320731	0.00429743	-0.489826	-0.323393
Q08170	0.113345	-0.017769	-0.685255	-0.66747	0.267425	-0.844673	-0.0327823	0.301836	0.0748697	0.483653	0.356776	-0.116168	0.220926	-0.369604	0.285042	0.0578064	0.0767513
Q08379	-0.998217	-1.02668	-1.02647	-0.162102	-0.00879559	-0.667229	0.0951016	0.131915	-0.0283973	-0.202157	0.238031	-0.313498	0.032716	-0.648042	-0.109581	-0.139833	0.235029
Q08554	0.321802	0.425281	-0.165306	-0.363212	-0.170348	-0.00459367	-0.0653755	-0.522309	-0.335826	-0.485946	-0.783496	0.169442	-0.189339	-0.404588	0.204937	-0.10963	-0.0157891
Q10570	-0.296263	-0.0826932	-0.771988	-0.0749924	-0.583432	0.630404	-0.54296	-0.565942	-0.257038	-0.367033	-0.306125	-0.3574	-0.81611	-0.884216	-1.74574	-0.34447	0.110554
Q12874	-0.43459	-0.0734849	-0.29732	-0.469034	-1.2382	-0.519044	0.0246202	0.240908	0.177557	0.544342	0.0374753	-1.57042	0.480857	-0.276974	0.14021	0.163822	-0.0132259
Q12882	0.0377359	-0.208254	1.24699	0.243682	-0.645744	-0.95825	-0.122861	-0.147445	-0.508689	1.32774	0.0532961	-0.406538	-0.675951	-0.790811	-0.762981	0.012408	0.554836
A0A0A0MSK6	-0.134875	0.101414	-0.87469	0.30179	-0.012172	0.328201	0.161191	-0.0748166	-0.180408	-0.201505	-0.263255	0.266341	0.636778	-0.00988791	-0.943887	0.0198184	-0.166195
Q13043	-0.694697	-0.725078	0.0416582	-0.278123	-0.450245	0.339115	-0.543246	-0.858715	-0.516895	-0.137146	-1.03311	-0.192319	-0.0830488	-0.0960801	-0.262332	-0.632753	-0.973421
Q13617	0.0524574	-0.0839432	-1.19332	-0.21859	-0.396238	-0.644155	-0.398321	-1.05009	-0.42037	-0.844409	-0.459546	-0.701806	-1.05303	-0.853817	-0.652931	-0.338912	-0.768159
Q14116	0.0744677	-0.884355	-0.313065	-2.07881	-0.738124	0.356627	0.222779	0.1303	0.419937	0.39098	-0.300362	0.0927011	0.842099	0.416142	-0.397682	0.183185	-0.0456709
J3QLD9	0.378103	0.476551	0.778807	0.252124	-0.283286	0.0329269	-0.178212	-0.460975	-0.201294	-0.016626	-0.229272	-0.0791812	-0.380322	-0.307141	-0.480745	-0.698451	-0.503988
Q14558	-0.164194	-0.00540156	-0.621198	-0.385959	-0.252505	-0.218101	-0.000872207	-0.789887	-0.512825	-0.441805	-0.703644	-0.392113	-0.326576	-0.327683	-0.36304	-0.722412	-0.561327
Q15005	0.0101877	0.120887	-0.531411	-0.284833	-0.194269	-0.0831596	-0.44299	0.0272923	-0.0659131	0.353108	-0.245264	-0.0150387	-0.835164	-1.41568	-0.312569	-0.0272123	-0.169338
E9PHM2	-0.738673	0.116005	-0.351072	-0.429722	-0.438801	-0.291972	-0.498601	-0.627946	-0.685856	-0.441546	-0.836059	-0.336207	0.155101	-0.432379	-0.0793954	-0.627827	-1.70779
Q15067	-0.199625	-0.452914	-0.498885	0.361804	-0.224918	-0.0803258	0.300474	-0.398776	-0.0763296	-0.265843	-0.592482	-0.0692086	-0.379714	-0.473868	0.000580984	-0.17367	-0.837716
Q15274	0.085679	-0.545955	-2.15592	0.636213	0.104682	-1.04745	-1.65722	-0.351163	0.757338	-0.266621	-1.1711	0.26555	-1.11867	0.158893	-0.550323	-0.084494	-0.184414
H3BMM9	-1.51967	-1.19868	0.445465	-0.888248	-1.45153	-0.297315	-0.670426	-1.00659	-1.59583	0.0584396	-0.744962	-0.954518	0.052657	-1.12627	-1.43483	-0.911404	-1.27115
Q15599	-0.451547	0.126077	-0.766168	-0.791779	-0.170101	-0.439873	-0.513821	-0.815902	-0.209735	-0.398886	-0.359791	-0.374061	-0.545455	-1.09411	-0.94979	-0.814642	-0.256284
Q16527	1.28346	2.15726	-0.285281	0.937826	0.338326	-0.595038	-0.62112	-0.163021	-0.590859	-0.415449	-0.120594	0.761026	-0.936504	0.156146	-0.951676	-1.17433	-0.783445
F8WJN3	-0.945874	-0.54304	-1.10087	-0.444166	-1.08834	-0.42588	-1.3906	0.394508	-0.375831	-0.548085	0.411049	-0.188812	0.374024	-0.230949	0.0923347	-0.133981	-0.387808
Q16718	-0.576507	-0.784803	-0.389206	-1.83946	-0.817296	-0.243604	-1.81315	0.711556	0.609858	-1.81752	0.483296	-1.3077	0.162195	-0.456882	-0.353648	0.599107	0.92263
H7C5G1	-0.0258535	0.0947968	-0.00674128	0.561253	0.216058	0.170791	-0.297891	0.110623	-0.193775	-0.200686	-0.325502	0.639942	0.497442	0.234369	0.675693	0.568309	0.13126
Q32M84	0.660111	1.42358	0.0630498	-0.966627	-0.213927	0.525276	-0.201938	0.225136	0.447565	-1.15938	-1.55031	-0.135925	-0.0156347	-0.22765	-0.169452	0.121248	-0.769409
Q32MZ4	-0.4978	-0.1115	-0.460545	-0.573814	-0.65225	0.225203	0.105605	-0.108196	0.269196	0.178202	-0.00405914	0.000196602	-0.169894	0.017842	-0.217384	-0.543043	-0.562293
Q32P28	-1.15837	-1.0784	-1.43815	-0.837718	-0.368219	0.0374764	-0.156912	-0.672444	-0.87152	-0.604404	0.103649	-0.664874	-0.68877	0.21814	-0.619169	-0.241711	-0.771735
Q52LJ0	0.71588	0.954679	-0.457136	-0.140241	-0.764338	-0.0935726	-0.0861741	0.451442	0.490156	0.474797	0.688309	0.394148	0.399486	-0.545752	0.310581	0.646881	0.1223
Q53EL6	-0.675499	0.356338	-0.174742	0.214609	-0.117492	0.186379	-0.751664	-0.829419	-0.566044	-0.0921556	-0.511319	-0.0641074	0.247546	-0.441307	-0.878392	-0.360826	-0.802038
Q5JSH3	-0.181372	-0.249499	0.0795606	-0.738535	-0.429661	-0.232825	-0.145386	-0.649855	-0.153747	-0.211851	-0.32918	0.09103	-0.282678	-0.449823	-0.664923	-0.887754	-1.07802
Q5JTZ9	-1.32278	-0.87074	-0.848212	-0.503312	-0.657976	-0.23599	-0.49156	-0.30606	-0.700778	-0.529383	-1.01756	-0.201239	-0.793436	-0.569218	-0.599502	0.105847	-0.988051
Q6DKJ4	-0.671684	-0.146672	-0.728695	-1.30406	0.117447	-0.477233	-0.10883	-0.0302838	-0.139171	0.205583	-0.216224	-0.316306	-0.507198	-0.802669	-0.737027	0.33786	-0.98243
Q6P179	-0.939901	-0.161969	-0.0554527	-0.123574	-0.503215	-0.588645	0.250742	-0.399192	-0.741509	-0.256316	0.685483	-0.18683	-0.379354	-1.05427	0.848703	-0.304564	-1.04353
Q6PKG0	-0.682381	-0.424964	-0.906249	-0.315958	-0.00566994	0.337833	0.219367	0.213978	-0.294816	-0.340807	0.548048	-0.487902	0.120101	0.182744	-0.00636773	-0.596352	-0.66715
Q6V0I7	-0.303478	0.0217667	-0.921876	-0.692659	-0.79998	0.336705	-0.571193	0.378324	-0.438703	-0.663276	-0.920412	-0.942037	-0.961585	-0.338268	1.13636	-0.603009	-0.0519513
Q6WCQ1	-0.662921	-0.0605163	-0.764635	0.0888561	0.258028	-0.0227628	-0.42861	-0.114288	-0.0237969	-0.053545	0.306117	-0.290731	-0.290615	-0.445908	0.222006	-0.277987	-0.539134
Q70UQ0	-0.51722	0.688031	-0.0283649	-0.130084	0.161361	0.530774	0.267457	0.587145	0.155042	0.222134	-0.33388	0.249512	-0.103419	0.995673	0.591557	0.307437	0.393537
Q71UM5	-1.2375	-0.864892	-0.792518	-0.76605	-0.244023	0.042016	-0.0760747	-0.400046	0.157317	-1.00544	0.281697	-1.02018	-0.394034	-1.01849	0.150751	0.34533	0.482339
Q7Z3U7	1.42207	-0.154822	0.349191	0.95171	1.05568	1.04838	0.582962	0.31655	0.203249	-0.12405	-0.0985079	0.154546	0.874287	0.13643	-0.578619	0.408373	0.488736
Q7Z4H3	-0.470602	-0.945705	-0.543524	0.951292	0.348792	0.270405	-0.19772	-0.195434	-0.438592	-0.165067	-0.466926	0.261863	-0.149318	-0.591273	0.212051	-0.413203	-0.160551
Q7Z7H5	-0.687008	-0.79175	-1.78489	0.0890502	-0.494556	0.0997789	-1.84683	-0.245058	0.686068	0.318609	0.484393	-0.521385	-0.731283	-1.34571	-0.91885	-0.402202	-0.0564911
Q7Z7K6	-0.382969	-0.188258	-1.42918	0.288517	-0.662996	-0.644993	-0.66147	0.114731	-0.800883	0.43081	0.217748	-0.333515	-0.00237191	-0.705349	0.282512	-0.186599	0.138517
E9PE63	-0.72513	-0.868139	-1.13879	0.107343	-0.823315	-0.457318	0.0587339	-0.303347	0.740974	-0.789774	0.286307	0.271809	-0.585114	-1.18775	-0.212645	-1.83365	0.554032
Q86UX2	0.9642	1.19482	-0.634531	-0.730703	0.843417	-0.00494318	-1.17205	-1.32259	-0.645555	-0.417949	-0.694617	-0.882761	-1.16784	-0.534527	-0.940051	-0.824219	-0.337659
Q86VS8	-0.759576	-0.349581	-0.468452	-0.0828331	-0.550105	-0.383733	-0.177038	-0.667816	-0.290003	-0.2957	-0.344125	-0.527205	-1.00954	-0.769313	-0.47561	-0.787634	-0.765285
Q8IZP0	-0.594257	-0.428628	0.0554155	-0.193557	0.0319631	-0.132252	0.187203	-0.598687	-0.523681	-0.437519	-0.582002	-0.247303	-0.862566	-0.49412	-0.412933	-0.522579	-0.386401
Q8TE77	0.304753	0.61371	-0.348922	-0.247428	0.612144	0.980626	0.615575	-1.07614	-1.05239	-0.673877	-1.12196	1.11358	-0.812773	-1.01719	-0.853963	-1.12097	-1.4257
Q8TEA8	0.0334628	0.16518	0.172164	-0.409685	-0.342237	-0.404757	-0.196492	-0.448397	-0.124592	0.00331293	-0.111791	-0.094234	-0.0847455	0.0973682	-0.0928525	-0.221042	-0.445294
Q8WUJ3	-0.0617938	-0.329767	-0.581399	0.304279	-0.346518	-0.253268	-0.483745	0.405532	0.666387	-0.335857	-1.47335	0.0234138	-0.572551	-0.602503	0.554342	0.746747	0.518908
E5RFP0	-0.100447	-0.511844	-1.22398	-0.133443	-0.49337	-0.291152	-0.119961	-0.0178646	0.167511	-0.0390978	0.363034	-0.212812	-0.498338	-0.0542845	0.0323205	-0.122497	0.259976
Q8WW59	0.148042	-0.283031	-0.540479	0.124461	0.278293	-0.269179	-0.34605	0.136844	-0.232132	-0.482447	-0.832353	-0.137729	-0.725228	-0.909427	-0.66659	0.41893	0.166995
Q8WWM7	-0.690104	-0.909371	-1.65403	-0.312158	-0.268688	0.0565976	-1.14297	-0.0410463	-0.162213	-0.125345	-0.168505	-0.591102	0.264015	-0.611111	-0.0864207	-1.12329	-0.817993
Q8WZA0	-0.345802	-0.411788	-0.837625	0.282416	-0.408483	-0.591587	-0.322927	-0.868138	-0.60047	-0.627956	-0.00706064	-0.480964	-0.528487	-0.676233	-0.587523	-0.742506	-1.21863
Q92506	0.374478	0.604879	-1.3673	-0.156851	0.0819966	0.367871	0.0430771	0.301164	-0.458405	-0.662774	-0.968859	-0.371239	-0.291477	-0.380824	0.220586	0.404688	0.17831
Q92556	-0.736841	-0.7096	-0.425624	-0.258979	-0.495557	-0.236231	-0.292478	-0.258666	-0.0432433	0.0222764	-0.571576	-0.166104	-0.564591	-0.843794	-0.0731148	-0.667742	-0.712711
Q92804	-0.58451	-1.27002	-0.515769	0.0869919	-1.83867	-0.632812	-0.790914	0.202084	0.496187	0.0447352	0.116916	-0.786981	-0.73332	-1.41913	-0.788436	-0.272626	-0.0914871
Q96AT9	-0.194524	0.231096	-0.226575	-0.180749	-0.312787	0.362258	0.0999044	-0.761457	-0.547503	-0.389567	-0.454081	0.281746	0.127134	-0.0170611	0.0482741	-0.225161	-0.225922
Q96BJ3	-0.390296	-0.370404	-0.35935	0.0632615	-0.141344	-0.0666395	0.00313016	-0.0609863	-0.0447904	-0.122789	0.413607	-0.069151	-0.556503	-0.0751775	-0.48498	-0.211829	-0.0851151
Q96CS3	-1.01638	-0.795069	-0.545269	-0.325512	0.517666	-0.382282	-0.470909	0.190957	0.155008	0.193528	0.352014	0.381801	-0.599542	-1.51044	0.0807288	0.558442	0.390819
Q96GA7	-0.764116	-0.548414	-0.387974	0.013371	0.164628	0.723091	-0.310875	-0.346008	0.463398	-0.585165	0.0406115	0.0312308	-1.0481	-0.219336	0.105408	-0.934491	-0.185608
[truncated: 1,326 more rows]

## Sheet: PXD014852
	ARA1	ARA2	ARA3	ARA4	CP10882_G2	CN06567_G2	CP16894_G2	CP22324_G2	CH10571_G2	CP19452_G2	CM5736_G2	CN14704_G2	CN39836_G2
Label	Control	Control	Control	Control	HG_Meningioma	HG_Meningioma	HG_Meningioma	HG_Meningioma	HG_Meningioma	HG_Meningioma	HG_Meningioma	HG_Meningioma	HG_Meningioma
Q09666	1.06932	1.04081	0.427944	1.21687	1.87066	1.50239	1.82605	1.46126	1.70941	1.75863	1.17841	1.51578	1.53302
Q15149	1.11986	1.05425	0.69582	1.09629	1.42268	1.32947	1.4777	1.29663	1.3378	1.31968	0.97145	1.20372	1.07451
Q13813	1.00774	0.967785	0.92771	1.00263	1.388	1.27265	1.41994	1.45233	1.47692	1.41496	0.935059	1.13589	1.31846
Q01082	0.943979	0.881559	0.774857	0.842183	1.29235	1.17191	1.27886	1.41333	1.29497	1.30223	0.994302	1.07563	1.14698
P02768	2.72715	2.40015	2.44197	2.35858	2.21963	2.63052	2.40825	2.52944	2.31577	2.56703	3.35061	2.21226	2.31958
O75369	0.672045	0.702645	0.473724	0.618345	1.35565	1.44343	1.53549	1.43491	1.53611	1.38841	0.810112	1.3742	1.09763
P35579	0.928378	1.18778	0.986818	1.18594	1.25362	1.18231	1.34867	1.62653	1.39492	1.55548	1.42561	1.36887	1.42445
P12111	1.60423	1.52826	1.11517	1.58319	1.16551	1.06898	1.00112	1.40086	1.30648	1.77009	2.02864	1.94179	1.06693
Q14204	-0.23074	0.275616	0.301081	0.0870908	0.48608	0.586984	0.58631	0.651316	0.652571	0.439179	-0.0169974	0.474626	0.567243
P21333	0.770872	1.04264	1.07003	1.06672	0.850688	0.808713	0.971311	0.995598	1.02199	0.97635	1.11277	0.937616	0.873162
P15924	0.893944	0.823168	-1.14336	0.789016	0.378158	0.592751	0.865782	1.02046	0.754426	1.16332	0.28542	0.863494	0.996315
Q9Y490	0.640614	0.710615	0.602966	0.855734	0.930661	1.00862	1.08347	1.08447	0.802007	1.10426	0.98984	1.04294	0.988972
P98160	0.783656	0.759019	0.892234	1.09492	0.402218	0.428265	0.375187	0.589753	0.326342	0.837309	1.04343	0.660298	0.440639
Q02952	0.132509	0.230581	0.0186329	0.17893	1.06026	1.40939	2.10806	0.882974	1.18783	0.960389	-0.0370784	1.39678	1.77331
P08670	2.45396	2.29078	1.63785	2.38618	2.41776	2.82533	2.44488	2.7511	2.31298	2.88674	2.69772	2.38173	2.33682
Q00610	0.75203	0.77231	0.958493	0.725657	0.990552	0.990896	1.17778	1.2959	1.24071	1.01754	0.716407	1.1796	1.06069
P02751	0.631367	1.00331	0.918931	1.09061	1.11176	0.632233	1.67089	1.10457	1.20274	1.31965	1.84502	1.60415	1.21937
P01024	1.41671	0.977786	1.15878	1.27007	0.497695	1.03962	0.494079	1.14701	1.09108	1.19388	2.12729	0.51496	0.716208
P35555	1.06406	1.07332	0.897866	1.361	1.83369	1.34423	1.72161	1.56351	1.77314	1.92455	1.35154	1.84711	1.53545
Q07954	-0.128399	0.360655	-0.507231	0.416671	0.67826	0.78919	0.834465	0.956157	0.793704	0.681888	-0.143543	0.517415	0.708584
P35580	-0.140401	0.380725	0.524204	0.253203	0.889587	0.272033	0.806154	0.655309	0.263323	0.361579	0.440858	1.24384	0.854967
P78527	-1.06605	-0.318419	-1.17781	-0.808111	0.223468	0.266657	0.3064	0.379708	0.561027	0.449159	-1.16028	0.648729	0.435088
P02787	1.67956	1.49964	1.29454	1.16835	1.25286	1.74296	1.68033	1.88706	1.57831	1.83687	2.49532	1.61599	1.49901
P04114	0.726771	0.156557	0.12093	-0.661049	-1.04414	-0.064311	-1.05991	0.512984	-0.28948	0.31003	1.46235	-1.76033	-0.150043
P02549	1.34526	0.727222	0.484505	0.44214	-0.690376	0.482669	-0.711563	0.349887	0.711811	0.769208	1.97951	-1.14665	0.0300331
P0C0L5	0.901746	0.518928	0.927518	0.772837	-0.319534	0.650738	-0.0275975	0.836346	0.729005	0.566049	1.59829	0.0849122	0.16176
P69905	3.10096	2.69348	2.64437	2.77953	2.26787	2.8096	2.49375	2.87778	2.70435	2.93582	3.58933	1.72456	2.44966
O43707	0.768272	1.02342	1.23525	1.31535	0.913167	0.844311	0.958913	1.02271	0.958457	1.07742	0.885479	1.20764	1.01979
Q9Y4G6	-0.125911	0.409928	-0.270836	0.132914	0.667906	0.552341	0.339838	0.29911	0.0766448	0.637093	-1.32435	0.296222	0.345183
P46821	-0.424979	-0.249951	0.2931	-0.281838	0.405029	0.862311	0.707925	0.387099	0.422939	0.186146	-0.479886	0.301814	0.242372
P46940	-0.454156	-0.0459294	-0.840501	0.0192783	0.751586	0.598296	0.48	0.737053	0.643189	0.554785	0.394693	0.607646	0.496508
P01023	1.32327	1.09146	0.766493	0.849236	0.257568	1.11669	0.264724	1.11127	0.977525	0.837056	1.93506	-0.0462846	0.520948
P11277	0.961931	0.456165	0.0208145	0.086006	-0.613332	0.300318	-0.888683	0.324951	0.542757	0.460849	1.686	-1.01169	-0.0886076
Q14315	-0.433026	-0.388262	-0.993465	-0.585161	0.311175	0.897093	-0.079492	0.597242	0.618625	0.435071	-0.634495	0.337099	0.0419187
Q99715	0.775199	1.10817	0.791183	1.38484	0.0979277	-1.51331	0.0954898	-1.03019	-0.347155	-0.923125	1.21775	-1.01896	-1.53215
P02675	1.45562	1.06016	0.815387	1.38119	1.48113	1.69129	1.20506	1.84988	2.4402	2.13166	2.33096	0.409753	1.09833
P07355	1.40068	1.18569	0.697909	1.49348	2.12699	2.0629	2.33591	2.36775	2.42497	2.12264	1.81316	2.10378	1.85335
P49327	-0.638715	-0.677118	-1.08296	-1.02707	0.873494	0.382284	0.768767	0.321942	0.833619	0.391011	-1.38493	0.883259	0.853325
P68871	3.22052	2.92982	2.72519	2.98593	2.21492	2.76503	2.5196	2.838	2.68423	2.96208	3.5364	1.94832	2.45452
P18206	0.732977	1.08151	0.680566	1.10228	0.829272	0.894575	0.893019	0.844179	0.869379	1.02782	0.866378	0.613887	0.885277
Q15063	-0.534081	-0.394459	-0.538034	-0.288341	0.879578	-0.0145314	-2.0797	0.147607	0.593556	0.171643	1.65239	0.863055	-0.373397
Q14980	-1.03832	0.0767763	-0.846615	-0.203688	0.554737	0.704854	0.365554	0.472719	0.413935	0.484908	-0.503546	0.685897	0.618956
P14618	1.6138	1.3606	1.37845	1.64251	1.97172	2.05932	1.95769	1.93272	2.14756	1.93368	1.75019	1.57151	1.87227
P22105	0.599837	-0.112045	-0.295682	0.207335	-1.79825	-0.529844	0.0647717	0.611568	0.955138	0.170376	0.972121	0.384847	-1.30645
P14625	0.729136	1.01141	0.331671	0.975073	1.23962	1.22174	1.45813	1.27184	1.28793	1.34586	1.05743	1.37744	1.20308
Q07157	-0.17627	0.00590757	-0.887451	-0.0221311	0.774949	0.432772	0.147328	0.6376	0.644867	0.90988	-0.485189	0.489464	0.309751
P08133	0.864813	0.947789	0.80999	0.890523	0.856328	1.10942	1.11869	0.941178	0.95624	1.12252	0.951166	0.821862	1.01222
P02545	1.54614	1.50301	1.06757	1.49459	1.60963	1.70034	1.82872	1.89313	1.70527	1.76678	1.4472	1.77076	1.47055
P06396	1.22351	1.19649	0.932404	1.34633	1.67896	1.70307	1.58205	1.79344	1.63371	1.62461	1.55369	1.52633	1.48169
P07900	1.0445	1.12578	1.04199	1.0169	1.3764	1.50028	1.65316	1.36464	1.7257	1.57889	1.40439	1.60515	1.42315
P13639	0.0906608	0.347058	-0.22422	0.108237	1.02539	0.881682	0.92057	0.936531	0.997834	0.811506	0.614816	1.04713	0.915184
P22314	-0.0347334	0.291813	0.121439	0.310823	0.900067	0.934414	1.18558	1.2175	1.00663	0.780843	0.901159	1.05455	0.906628
P08238	0.370318	0.800094	0.648865	0.628708	0.939078	0.936369	1.07159	0.9566	0.937595	1.00479	0.66124	1.21955	1.09978
P04406	1.37305	1.25053	1.42854	1.37743	2.12439	2.11509	2.13523	1.88627	1.93637	1.93074	1.96842	1.41105	1.7387
P55072	0.726195	0.654677	0.379085	0.706711	0.85804	1.0048	1.20752	1.10784	0.742382	1.10813	1.1066	1.08607	0.938659
Q14697	0.720521	0.79576	0.277826	0.922243	0.750649	0.908798	0.910537	1.00855	0.836818	0.873844	0.5673	0.871038	0.690535
P0DMV9	0.979458	0.791646	0.794696	1.03235	1.1723	1.60507	1.18243	1.29636	1.33893	0.922989	1.20644	1.39365	1.17491
O43491	-0.321459	-0.340634	0.109201	0.209147	0.460275	0.612594	1.04236	0.892549	0.883698	0.709529	0.655964	0.764142	0.943047
P11142	1.20823	1.16844	1.14627	1.22137	1.65813	1.70744	1.82242	1.67794	1.69885	1.64417	1.56438	1.55034	1.64569
Q15582	0.641305	0.268608	0.45165	0.871531	0.634491	-0.00209393	0.64874	1.18975	1.25862	0.996608	0.95192	1.3457	0.145192
P12109	1.47022	1.3561	1.19539	1.54197	1.16992	1.2195	1.07686	1.40758	1.29086	1.54606	1.94061	1.90834	1.07822
P21810	2.42802	1.13062	1.62119	2.06273	1.89523	0.54234	1.36812	1.26702	1.6025	1.95442	2.76418	1.24314	0.611994
O15230	0.0484803	0.24283	0.901052	0.726404	0.439418	-0.168637	-1.50425	-0.183127	0.259747	0.363039	0.160012	-0.262991	-0.522218
Q14112	-0.614987	-0.152082	-0.735382	0.0467233	0.7883	0.439561	0.376581	0.44781	0.761542	1.08317	0.768528	0.477191	0.348644
P01009	1.65525	1.12064	1.56903	1.81292	0.804185	1.2934	0.829141	1.2477	1.06901	1.18773	2.12352	0.69929	1.0254
P06576	1.15248	1.122	1.16801	1.21816	1.38092	1.17569	1.19994	1.09367	1.23826	0.885157	0.893677	0.943183	1.07795
P05091	0.911316	0.788746	0.617031	0.83461	1.7411	1.09007	1.56904	1.31905	1.46834	1.22038	0.794674	1.23779	1.19953
P00450	0.397388	0.250947	0.496963	0.5198	0.363964	1.00332	-0.0715292	0.951313	0.559279	0.796987	1.89625	0.0478475	0.455584
P10809	1.03668	1.16968	1.13544	1.19694	1.25224	1.13431	1.27195	1.00901	1.25761	1.338	0.851552	1.31064	1.22623
P11216	-0.323288	0.149707	0.407671	0.68171	0.424457	1.00098	0.389563	1.10567	1.01805	0.876705	0.382538	0.46219	0.478009
P11021	0.538721	0.739869	0.400744	0.918308	1.32997	1.17963	1.39193	1.27987	1.39839	1.4567	1.05484	1.31988	1.14909
P30101	0.771602	0.787864	0.318607	0.938922	1.11157	1.13766	1.45795	1.26033	1.18579	1.15577	1.00673	1.09487	1.061
P29401	0.244873	0.28538	0.334671	0.224958	1.05577	1.00278	1.20115	0.932483	1.27212	1.3273	0.727235	1.06633	1.11393
P68032	1.77374	2.11789	1.95387	2.31137	1.72414	1.58295	1.38971	1.29563	1.15296	2.09336	1.90133	1.50628	1.27038
P02671	1.2494	0.777377	0.594006	1.48822	1.32219	1.65769	1.10788	1.52596	2.27593	1.89327	1.86402	0.297492	1.05667
P00558	1.14486	0.950959	1.02814	1.19354	1.51591	1.58004	1.57104	1.56767	1.6796	1.42753	1.49652	1.09784	1.3906
P06733	0.998734	1.02046	0.975299	1.23184	1.24815	1.49437	1.57933	1.47358	1.27319	1.44495	1.38054	0.964225	1.26229
P05023	0.504836	1.02147	1.16109	0.784295	1.23337	1.1124	1.33414	1.34577	1.21495	0.836711	0.668694	1.06099	1.05143
P00747	0.372907	-0.135069	0.03103	0.199857	0.0517684	0.420788	0.153168	1.06769	0.743718	0.843238	1.50418	0.2381	0.0746138
P53621	-0.607906	0.0186539	-1.35859	-0.440778	0.433822	0.214143	0.536325	0.44909	0.626827	0.522231	-0.0891617	0.620115	0.558386
Q9P2E9	-0.610687	-0.906931	-0.155141	-0.708312	0.835746	0.471257	1.30099	0.928796	0.89726	0.606005	0.366752	0.994033	1.08575
P09493	1.52935	2.1123	1.84567	2.43049	1.14976	1.40008	1.579	1.02713	1.37006	1.52517	1.2884	0.920896	1.49703
P55268	0.20501	0.53196	0.398478	0.441094	0.393197	0.239908	0.236962	0.365246	0.310768	0.512736	0.381512	0.195696	0.35824
P04075	1.08031	0.914825	1.21498	1.04885	1.52208	1.3435	1.70574	1.48419	1.72209	1.31403	1.19325	1.42998	1.3714
P35221	-0.451769	-0.199226	-0.739793	-0.387152	0.721263	0.762589	0.562803	0.597554	0.433511	0.607761	-0.127643	0.481499	0.403613
P02679	1.38984	1.13853	0.673405	1.4496	1.33285	1.56635	1.18818	1.86267	2.24153	1.92697	2.15891	0.441346	0.984991
P02647	1.67043	1.24617	1.01768	0.975258	0.733748	1.40101	1.29089	1.41333	1.11474	1.44356	2.14323	0.571858	1.01392
P20774	1.97795	1.45058	1.21173	1.70447	1.81321	0.741804	1.50272	1.4861	1.6878	1.66549	3.02079	1.52086	0.751595
P42704	-0.331657	0.380298	-0.045676	-0.0884306	0.249273	0.24963	-0.0593919	0.351723	-0.0323181	-0.254188	0.122235	-0.140428	0.402554
P07099	0.828155	0.765509	0.100539	0.684565	1.30685	1.06811	0.731013	0.959676	1.14533	1.00249	0.636864	0.954445	0.876491
Q14195	-0.0311475	0.655195	0.233493	0.392278	1.18071	0.834547	1.08143	0.856586	1.00301	0.676402	0.614925	0.907528	0.725045
Q99959	0.53402	0.245753	-1.39909	0.293021	0.544188	-0.154402	0.304031	0.164006	-0.787552	0.835468	-0.153633	-0.563	0.281991
P67936	1.35812	1.76215	1.32138	1.88913	1.5795	1.54891	1.87672	1.51314	1.50287	1.6133	1.25195	1.53039	1.56251
P27824	0.58075	0.733532	0.214821	0.663208	0.866777	1.03859	1.16783	1.0189	0.993689	1.20558	0.624022	1.07985	0.960163
P0DOX5	2.07817	1.46099	1.55479	1.56095	1.47885	1.86902	1.5333	1.94658	1.7044	1.751	2.61097	1.58571	1.3065
P68104	1.2202	1.36465	1.11075	1.43855	1.50352	1.66888	1.85386	1.69614	1.60226	1.52564	1.39654	1.5581	1.67412
P13010	-0.760013	-0.280488	-0.142592	0.0150919	0.577871	0.678017	0.545269	0.369889	0.303798	0.634903	-0.23002	0.636512	0.528894
Q86VP6	-0.0285903	0.22782	0.218115	0.139812	0.363245	0.546074	0.435689	0.56385	0.482793	0.316164	0.445473	0.602996	0.641334
P11047	-0.633693	0.330722	0.377276	0.345369	0.654152	0.484463	0.580875	0.465887	0.412984	1.06563	0.724532	0.515571	0.437613
P04040	1.09374	0.753654	0.413626	0.352855	0.510989	0.838627	0.599413	0.940083	0.960548	0.773724	1.73433	0.576087	0.409268
Q07065	-0.298826	0.379696	-0.902625	0.420128	0.518792	0.491396	1.16352	0.654968	0.774047	0.510953	0.227354	1.21177	0.837487
P17655	-0.551568	-0.203338	-1.13216	0.0758555	0.80284	0.756463	0.828759	0.836166	1.02181	0.553291	0.371925	0.764197	0.469278
P00738	1.2188	0.567413	-1.14884	1.53863	1.02722	1.25606	0.781335	1.22811	1.0151	1.0817	1.89103	0.253612	0.42114
P26038	0.686342	0.804688	0.888192	1.08772	0.982482	1.21215	1.15482	1.4016	1.2338	1.0519	1.02662	1.07482	1.0631
Q02218	-0.136694	0.0222933	0.592388	-0.00519647	0.381902	0.265272	0.267318	0.134756	0.250721	-0.171107	-0.905053	0.104701	-0.0105552
P22626	0.929062	0.901437	0.563776	0.720462	1.186	1.20081	1.34098	1.10048	1.30057	1.28086	0.723047	1.17345	1.06823
Q9H4M9	0.77588	0.352317	0.611162	0.736951	1.02026	0.231329	0.361346	0.880858	1.21544	1.15469	0.418294	0.570568	0.654663
P04083	0.697363	0.644075	0.438543	1.0068	1.20899	1.41627	1.47951	1.42368	1.58921	1.09764	1.14922	1.35696	1.31353
P12110	1.36734	1.3859	1.06923	1.31091	0.901837	0.865609	0.597594	1.1121	1.06231	1.54091	1.68123	1.72616	0.742124
Q7KZF4	-0.991728	-0.684622	-1.12776	-0.602055	0.538736	0.145632	0.348008	0.366506	0.524931	0.549481	-0.000337106	0.746416	0.311313
P02042	2.53878	2.03481	1.62362	2.02137	1.18549	2.14559	1.59345	1.88465	1.73833	2.22212	2.94819	0.748135	1.58786
P01011	0.786478	0.566187	0.995575	1.47645	0.75022	0.635581	0.161196	0.628419	0.424939	0.645352	1.46419	0.15966	0.139403
Q14203	0.0853813	0.130791	0.179839	0.162804	0.245673	0.45373	-0.0137847	0.696245	0.188993	0.195576	-0.288707	-0.32022	0.324629
P40939	0.0611202	0.534242	0.179125	0.514152	0.686255	0.621324	0.485138	0.713707	0.873406	0.780973	0.0251168	0.675202	0.478047
P49419	0.363588	0.713141	0.231417	0.79953	1.09221	0.766655	1.13674	0.572345	1.16061	1.28729	0.511185	0.854944	0.715715
P07814	-0.871172	-0.973283	-0.656247	-0.894242	0.283276	0.204526	0.345058	0.333259	0.54533	-0.397609	-0.690098	0.517872	0.486661
P32119	1.95388	1.76872	1.34431	1.77536	1.28325	1.70052	1.33714	1.68891	1.67562	1.71024	2.46508	1.24234	1.31373
P23634	-0.101294	0.0985971	0.433839	-0.224368	0.735944	0.885647	0.870629	0.885053	1.16161	0.684703	-0.268951	0.932613	0.730452
P25705	1.24802	1.44426	1.34015	1.39405	1.22573	1.2807	1.33151	1.18666	1.31464	1.29102	0.896395	1.11342	1.19602
O75083	0.447427	0.762966	0.654903	0.727886	0.611183	0.758444	0.91972	0.879477	0.235864	0.620013	0.689605	0.545092	0.606065
P07237	0.50688	0.627335	0.45316	0.872228	0.91519	0.894011	1.22858	1.03094	1.01326	1.19667	0.8542	1.09777	0.972933
P50454	-0.297789	0.690008	-0.515876	0.505405	0.8349	0.244829	1.35587	0.920452	0.834202	1.07035	0.742742	1.18401	1.09274
P00734	0.0891782	-0.0206646	0.0692991	0.0481914	0.295817	0.383775	0.0931138	0.804341	0.725791	0.85741	1.62518	-0.13262	0.0541421
P12956	-0.176313	0.514754	0.0900645	0.394306	0.542922	0.680873	0.738094	0.72808	0.83876	0.801374	0.435468	0.893204	0.663186
P18669	0.297702	0.830766	0.620966	0.728251	1.03035	1.39564	1.33093	1.07562	1.04184	1.16204	0.934302	0.797434	1.18366
P00915	2.05587	0.800759	1.02068	1.34914	0.780405	1.67101	1.09246	1.56598	1.42682	2.08259	2.94346	0.58036	1.15718
P63010	0.060147	0.484985	0.603103	0.419386	0.381547	0.373595	0.697177	0.465113	0.38621	0.226631	0.050703	0.551469	0.396902
P27797	0.535702	0.965882	0.0367801	1.0009	1.38387	1.40384	1.57625	1.58027	1.28527	1.53021	1.3531	1.40728	1.34933
Q12906	-0.190648	0.362314	-0.3367	0.153263	0.638505	0.552879	0.670579	0.524984	0.579759	0.726037	-0.552967	0.84398	0.534938
Q9NYU2	-1.95881	-0.341035	-0.881437	-0.690918	0.288382	-0.205545	0.333291	0.27968	-0.0318385	-0.00978711	-0.83901	0.00744791	0.245232
P00367	0.659891	0.687211	0.771834	0.696592	0.553459	0.631922	0.732283	0.19465	0.516039	0.630859	0.0431618	0.445523	0.381175
P02730	1.3118	0.813061	0.775473	0.768869	0.0346199	1.03234	0.0878116	1.07862	1.08898	1.05705	1.84755	-1.24669	0.638134
Q9Y3Z3	-0.237053	0.177634	-0.706495	0.00580597	0.24583	0.269572	0.64149	-0.125609	0.099373	0.377416	-0.571905	0.860699	0.503768
P13797	-1.04797	-1.55672	-0.450532	-0.4613	-0.0757908	-1.08033	-0.839674	0.0406344	-0.329212	-1.03714	-0.277506	-0.638204	-0.864542
Q14974	6.21653e-05	0.306099	-0.289445	0.24853	0.442889	0.488839	0.602586	0.586412	0.585705	0.483531	0.321146	0.480138	0.737069
P60174	1.38027	1.36258	1.12008	1.25313	1.36454	1.62117	1.56113	1.52713	1.56982	1.50199	1.16514	1.15014	1.49503
P00751	0.39926	-0.332417	0.354896	0.342132	-0.0346678	0.316119	-0.126081	0.60654	0.281073	0.812407	1.69037	0.527705	0.0745898
P00338	1.07689	1.07055	1.03387	1.19937	1.48248	1.26722	1.43932	1.79461	1.66597	1.73644	1.13305	1.30436	1.17938
Q92597	0.0612642	-0.530309	-1.83379	-0.0857905	1.49407	1.06133	1.09725	0.394077	1.05319	1.32896	0.679602	0.785578	1.03833
Q15075	0.333098	-1.45342	-0.748398	-1.11601	0.498909	0.714031	0.518223	0.245873	0.591279	0.374033	-1.73305	0.0454595	0.548927
Q8WUM4	0.0151707	0.174105	0.116869	0.229048	0.113681	0.367805	0.312824	0.600218	0.466979	0.658857	0.094043	0.524548	0.305232
P07585	1.13187	1.12817	0.715214	1.22899	1.2642	-0.106263	0.913871	0.497683	0.768203	0.733711	2.68893	1.01756	-0.137335
Q92896	0.161201	0.348612	-0.459529	0.498019	0.417952	0.505139	0.870093	0.657642	0.763343	0.382255	-0.739413	0.430189	0.714683
P02790	1.09551	0.600205	0.651192	0.663896	0.749634	1.10016	0.924897	1.2661	0.895455	1.0622	1.66328	0.578377	0.717029
P13489	0.117371	0.312187	-0.167374	0.285359	1.0907	1.00271	1.18079	1.15003	0.921238	0.917354	1.06542	1.15068	0.795189
Q96HN2	0.307999	0.353285	0.0609654	0.395177	0.77032	1.1407	0.688048	0.85881	1.21524	1.12899	-0.245595	0.608673	0.443152
P27816	0.118351	-0.156767	-0.629697	-0.381479	0.621511	0.874954	0.800539	0.444316	0.337068	0.476173	-1.07297	0.270055	0.589565
Q9Y6C2	0.253581	0.401361	0.203207	0.707511	0.934393	0.513555	0.529832	0.680888	0.410118	0.831995	0.450152	1.24877	0.758904
Q00341	-0.456676	-1.5059	-0.908596	-1.22114	0.283617	-0.0452171	0.35987	0.268042	0.164452	-0.166149	-0.514697	0.14643	0.270804
Q9Y4L1	-0.584901	-0.613734	-0.94782	-0.115667	0.257693	0.0782263	0.281446	0.0701284	-0.137149	0.103189	-0.811857	0.193793	0.160265
Q03252	0.564043	0.764132	0.135063	0.798711	0.82372	1.04043	0.590413	0.729805	1.12119	0.852116	0.893218	0.865747	0.925656
P09651	-0.699592	0.439125	-0.365182	-0.674013	1.26155	0.928624	1.34682	0.859733	1.37139	1.12323	0.800047	1.38701	1.27442
P02452	0.785433	1.39126	1.14011	1.10521	1.2986	0.397391	1.8034	1.23886	1.31998	1.59903	1.49203	1.42555	1.01492
P49411	0.836907	1.09992	0.706608	1.04822	0.969562	1.22928	0.902512	0.899543	0.951709	0.913614	0.643944	1.09952	0.923453
P08758	1.51639	1.6347	1.02712	1.58203	1.31065	1.75251	1.42047	1.54856	1.57376	1.72057	1.27902	1.12957	1.36115
P51659	-0.528335	0.153439	-0.181382	0.274569	0.245244	0.510266	0.403943	0.672389	0.201127	-0.0194365	-0.209855	0.183387	0.344617
Q9NZN4	-0.0361185	0.143416	0.50028	0.53356	0.701	-0.17558	-0.0997148	-0.282636	0.504981	0.783424	0.231948	-0.567687	0.249006
P78371	0.900419	0.975926	0.895617	0.87803	0.656788	0.818821	0.850764	0.837363	0.949883	1.04313	0.929916	-0.523306	1.00868
P34932	-0.694989	-0.242076	-0.512951	-0.806747	0.39636	0.513234	0.580721	0.432983	0.304805	0.207252	0.126436	0.571815	0.270192
Q6UWR7	0.647331	0.754975	-0.841717	0.981847	1.28034	0.655657	1.51405	1.01046	1.6029	1.21268	0.805601	0.956203	1.24907
P09525	0.244235	0.287386	-0.0621761	0.364871	0.68397	0.723842	0.505423	1.19625	1.39812	0.906585	0.604217	1.08361	0.777425
Q12805	-1.63823	-1.20197	-1.20442	-0.0589574	1.31635	-0.623318	0.54426	0.532914	0.800704	0.76143	1.15587	0.901441	0.36753
P12277	0.540898	0.826001	1.3787	0.868414	0.961968	0.813747	-0.14256	0.944983	-1.20822	0.669428	0.391358	0.216745	0.414608
P51884	1.64945	0.641594	1.22721	1.54934	1.26546	0.205541	1.32682	1.08519	1.42483	1.17852	2.73977	1.13301	0.433852
Q00839	-0.625532	0.189627	-0.0550839	-0.427504	0.98256	0.967579	1.01041	0.701218	0.699888	1.04512	0.408898	1.13317	0.741235
P04264	0.848251	0.334567	0.916764	0.816104	0.52312	0.538759	0.532799	0.446526	0.954359	0.683789	1.37747	1.33097	0.290772
P49588	-0.779151	-0.843421	-1.01276	-0.688888	0.231159	0.294841	0.666901	0.365556	0.449087	0.198185	0.124804	0.350152	0.481765
P55786	-0.00276496	0.384259	0.391227	0.285413	0.0797637	0.495704	0.382541	0.625947	0.638944	-0.0140058	0.322859	0.451126	0.465939
P07384	-0.0288382	0.170396	-0.13775	-0.0381141	0.358268	0.611045	0.394548	0.528891	0.110574	0.398379	0.59377	0.651347	0.372876
P31040	0.721868	0.73355	0.561483	0.760863	0.581368	0.535621	0.476033	0.592911	0.505484	0.529843	-0.122192	0.524902	0.616689
Q99497	0.961017	0.733236	0.49252	0.797396	0.879744	1.35481	1.07756	1.11582	0.855312	1.17367	0.798621	0.762651	1.00353
P45974	-0.630726	-0.678998	-0.0137291	-0.247933	0.317142	0.577896	0.519961	0.693446	0.378072	0.301172	0.574301	0.321032	0.560194
Q9BSJ8	-0.434602	0.0852891	-0.509518	0.0879453	0.394102	0.0620303	0.307381	0.470187	0.263432	0.307665	0.0702271	0.315994	0.312702
Q96KP4	-0.283457	-0.209537	0.0293567	0.350654	0.294567	0.416957	0.482358	0.357758	0.32225	0.625993	-0.133866	0.425031	0.514025
P04843	-0.258883	0.301335	-0.250009	-0.00838176	0.538736	0.430384	0.738296	0.750193	0.640768	0.42063	0.167042	0.827283	0.5979
P28838	-0.0174422	0.219835	0.0544512	0.329558	0.331765	0.570633	0.690262	0.541677	0.509021	0.65993	0.174546	0.210723	0.791594
Q05682	0.0078246	0.582981	0.307976	0.662602	0.795973	0.177971	0.783728	0.544324	0.527245	0.715649	0.734084	0.858663	0.576286
P51991	0.629697	0.914435	0.118548	0.60213	1.39385	1.19651	1.42982	0.97601	1.51369	1.24712	1.02892	1.5147	1.3889
Q13740	0.348824	0.324251	-0.782861	-0.0157978	0.276568	0.578357	1.1068	0.072803	0.59872	0.433793	0.00051639	0.717317	0.54511
P38646	0.178578	0.36948	0.229029	0.424254	0.857028	0.906072	0.869318	0.575277	0.933284	0.807688	0.173628	1.02425	0.799442
P20700	0.127284	0.669523	-0.191718	0.278147	0.740233	0.614983	0.917456	0.729077	0.652022	0.352118	0.327808	0.706056	0.799884
P13667	0.0328562	0.52432	-0.373898	0.575405	0.765728	0.636159	0.689285	0.811152	0.898914	0.781052	0.449912	1.06508	0.872214
P09960	-0.605744	-0.203881	-0.584538	-0.411027	0.20304	0.640728	0.303921	0.633297	0.450299	0.607956	-0.669402	0.322132	0.309221
P61978	0.824687	0.730192	0.57914	0.540912	1.02201	0.998437	1.20401	1.11591	1.22645	1.0118	0.602576	1.1473	1.0397
P46459	-0.178896	0.42491	0.892651	0.215091	0.116576	0.506354	0.478094	0.466554	0.271384	0.222508	0.0192036	0.216783	0.45835
P30153	0.160171	0.460439	0.38597	0.300777	0.703637	0.967579	0.804702	1.03617	0.840761	0.845993	0.70533	0.9263	0.959906
Q06830	1.54719	1.54037	1.27637	1.71444	1.10842	1.88276	1.50689	1.91346	1.80491	1.93597	1.3747	1.15616	1.35458
P30041	1.21467	0.946268	1.03116	1.18711	0.936378	1.42742	1.19826	1.20174	1.13723	1.24123	1.51055	1.29082	1.05911
P07195	1.40611	1.29044	1.11275	1.27221	0.95708	1.61371	1.43999	1.10523	1.54289	1.30061	1.16586	0.988344	1.52627
P55084	0.997193	1.05281	0.59043	1.06567	0.765857	0.749061	0.644722	0.872205	0.873824	0.635744	-0.190619	0.696722	0.639391
P19367	0.258432	0.641485	1.01973	0.465698	0.362438	0.634261	0.305235	0.794529	0.205778	-0.220992	-0.16429	-0.830082	-0.0109933
Q13200	-0.411912	-0.425015	0.0431754	-0.426479	0.191767	0.302524	0.512945	0.530166	0.60763	0.193155	0.246006	0.138469	0.471805
O95782	0.030158	0.535636	0.660467	0.279503	0.234954	0.219819	0.488234	0.226358	-0.0132905	0.200519	-0.23702	0.421058	0.226632
P00387	0.507975	0.587654	0.391525	0.686785	0.530138	0.85819	0.335201	0.88133	0.360745	0.662307	0.356178	0.465564	0.541719
Q16891	0.0616599	0.546182	0.216013	0.325197	0.406413	0.298919	-0.13656	0.329649	0.301773	0.250482	-0.95635	0.410612	0.264279
P52272	0.239629	0.410813	-0.580927	0.301631	0.857202	0.552358	0.636435	0.645477	0.740835	0.599384	0.0903549	0.78218	0.565991
P19823	0.478989	0.308863	0.17988	0.325691	-0.0578644	0.945469	0.252919	0.814817	0.426362	0.413773	1.67961	-0.579088	0.477952
P06744	0.292555	0.480162	0.932023	0.598351	1.12533	1.02134	1.20807	1.27586	1.18764	1.24699	1.21033	1.0621	1.15419
Q9UEY8	0.360274	0.283748	-0.226068	-0.246382	0.676579	0.522998	0.759093	0.857885	0.494909	0.511425	0.43141	0.364939	0.473551
P19338	0.300179	0.814989	0.577375	0.465197	0.852282	0.618788	0.917082	0.591598	0.95321	1.05148	0.476207	1.22583	0.680686
P61158	-0.167807	0.212527	-0.423613	0.175687	0.762554	0.77213	0.704958	0.807584	0.620945	0.871579	0.238962	0.819465	0.70426
P06727	0.872896	0.538744	0.558519	-0.326208	-0.138624	-0.199856	0.285166	0.435213	-0.302882	-0.534289	1.04053	-1.53624	-0.127014
P01860	1.06137	0.806763	0.885971	0.64442	0.844002	0.963465	0.891566	1.3827	1.08984	0.727783	2.10665	1.01215	0.748922
P23528	1.21672	1.24105	1.3041	1.51563	1.48296	1.39781	1.56968	1.78148	1.65223	1.48211	1.64769	1.27772	1.59969
P60842	0.649074	0.65227	0.416081	0.544149	0.804619	0.87358	1.03005	0.821096	1.0849	0.991583	0.843155	0.679679	0.988954
P63104	1.39526	1.61397	1.58644	1.48552	1.81863	1.95603	1.62395	1.82462	1.92419	1.8578	1.52477	1.64115	1.7123
P21399	-0.236324	-0.135954	-0.68578	-0.0268127	0.183157	0.0491111	0.379449	0.310071	0.00652846	0.266697	-0.0412579	0.450405	0.262664
P15311	-0.300835	-0.339421	-0.0695535	0.19628	0.418941	1.21627	0.645072	1.25818	0.674454	0.0168305	-0.312706	0.724565	0.545873
P43490	-0.650397	-0.662284	-0.994149	-0.0362542	0.683803	0.925421	0.396945	0.564942	0.731773	0.225148	-0.375332	0.230441	0.439377
P09972	1.16083	1.44564	1.49562	1.3507	0.600403	1.05333	0.695741	1.00054	0.761607	0.493678	0.489385	0.801981	0.352735
P62258	0.515602	0.736989	0.798246	0.599833	1.0106	1.35943	1.25399	1.14002	1.16742	0.875109	0.984728	0.98729	1.17764
P01876	1.71714	0.165255	1.31248	1.32787	0.780197	0.998373	0.592243	1.47348	1.2252	1.13624	1.99571	0.942744	0.679651
Q16181	0.140619	0.477234	0.338549	0.321124	0.877282	0.945219	1.0237	1.04303	0.971119	0.742597	0.719633	0.927816	0.823102
Q16658	0.5917	0.782247	0.46431	0.664296	0.586606	0.831209	1.04673	1.07493	0.852393	0.675036	0.405079	0.790692	0.845815
P12429	0.0900549	0.778494	-1.15325	0.85212	0.0895961	1.50668	1.0224	-0.50903	0.948519	0.942182	-1.11248	0.0841607	0.448846
Q96QK1	-0.0265632	0.344991	-0.00167468	-0.0413979	0.368392	0.471335	0.462972	0.510297	0.258484	0.129161	-0.0779698	0.382809	0.252716
P04899	1.02772	0.917198	0.939233	1.06987	0.9013	1.15153	1.22636	1.32584	1.12605	0.80085	0.674997	1.24949	1.1702
O43390	-0.0858815	0.158253	-0.13652	0.0916007	0.596535	0.539816	0.576661	0.592491	0.476258	0.606903	0.463521	0.820411	0.450908
P01859	1.37887	0.0796948	1.03805	0.853612	1.29453	1.30055	1.25366	1.63982	1.12022	1.44255	2.33065	1.24703	1.18478
P63244	-0.195952	0.357879	-0.141969	0.213005	0.768781	0.391958	0.743762	0.401025	0.701908	0.555862	0.102322	0.747104	0.61949
P01871	1.62255	0.925231	0.893746	0.385719	0.503699	0.889741	0.214065	1.13621	0.821823	1.26916	1.55137	-0.11259	0.344333
P10909	1.0276	0.6284	1.07126	1.16249	0.612825	1.06291	0.951971	1.11738	1.08446	1.67343	1.58506	0.775651	0.489993
P22695	0.380964	0.472313	0.57986	0.529914	0.697365	0.259012	0.471979	0.339982	0.685953	0.744279	-0.144075	0.810687	0.372223
P09104	-1.38596	0.727126	1.00786	0.483935	0.305385	0.946594	0.0842425	0.982356	0.781447	-0.000284265	-0.200451	-0.0176193	-0.336258
P02766	0.958041	0.0651509	0.501477	0.749637	-0.322194	0.626422	0.367927	0.490871	-0.307918	0.110448	1.29499	-0.259279	0.0288083
P11413	0.728253	-0.163091	0.246513	0.514951	0.188389	0.664352	0.511768	0.768932	0.485807	1.0574	0.516449	-0.695071	0.854266
P48735	0.625369	1.18259	0.950023	0.948756	0.27347	0.614856	0.275319	0.0740865	-0.218553	0.274746	-0.129819	-0.066136	0.366796
P35606	-0.838284	-0.0918572	-0.803263	-1.1277	0.173142	0.0289955	0.388661	0.280489	0.413423	-0.0858278	-0.432451	0.381041	0.279902
Q99536	0.0774439	-0.0792862	-0.92736	-0.158931	0.548101	0.592914	0.745022	0.753738	0.631014	0.0415089	0.251429	0.0111011	0.265209
Q92841	-0.155077	0.28201	-0.413662	0.0782482	0.535625	0.349357	0.658773	0.513866	0.713445	0.665524	0.0947119	0.879703	0.572048
P09543	0.176181	0.295205	0.870402	0.138725	-0.353445	0.889771	-0.0639912	0.145518	-0.247547	0.000961963	-0.995441	0.334511	-0.0257168
O75367	0.19994	0.253637	-0.257357	-0.00147463	0.680571	0.494589	0.743536	0.489076	0.849293	1.08839	0.325882	0.830135	0.618819
Q9Y3I0	-0.394257	-0.00686577	-0.543186	0.0159995	0.673991	0.414368	0.37621	0.727849	0.608191	0.394265	-0.00788906	0.565475	0.402012
P31948	0.500315	0.552552	0.589576	0.206275	0.830649	0.962529	1.16835	0.791453	1.1945	0.803538	1.10462	1.00248	0.960194
P50990	0.365146	0.466866	0.37485	0.479163	0.00667784	0.437274	0.518602	0.383547	0.507462	0.540433	0.502125	0.353551	0.572459
P30086	1.1439	0.858188	1.20443	1.111	1.14087	1.71353	1.50854	1.44258	1.45067	1.39979	1.3378	1.20371	1.28053
P13611	-0.481776	0.0728363	0.43739	0.721032	-0.0969981	0.513555	0.713015	0.594691	0.0079174	0.0437986	0.979272	0.920607	-0.0479512
P09429	0.93574	1.14626	0.846778	1.0381	1.34068	1.40744	1.47822	1.06297	1.18981	1.50405	0.915175	1.17774	1.148
P36955	0.267055	-0.491385	-0.150879	-0.137126	0.0149714	-0.552156	-0.389129	0.363848	0.266311	0.101005	0.897306	-0.0413062	-0.378367
P28289	0.0777906	0.164115	-0.698522	0.351569	0.394569	0.63245	0.583668	0.581082	0.379973	0.371886	0.402526	-0.190727	0.492182
P29762	1.53745	1.2755	-0.53039	1.42319	1.48624	-0.156088	1.16973	0.733254	2.07543	2.29376	1.17688	1.30621	1.63803
Q63ZY3	0.331574	0.487037	-0.345783	0.532406	0.0268621	0.0377125	0.0276439	0.321119	-0.131852	0.267874	-0.0678726	0.0633901	-0.00599598
P00966	0.405365	0.364951	-0.082028	0.404213	0.294899	0.358869	0.77861	1.38752	0.937584	0.937175	-0.211533	0.430397	0.290247
P09211	0.60178	0.335486	0.294675	0.625971	1.46108	1.64441	1.50034	1.3202	1.34412	1.54236	1.5655	1.70184	1.15026
P00352	1.79216	1.5842	1.19701	1.44721	0.445161	0.836516	1.3219	1.79413	1.21098	0.761922	1.90422	-0.0091945	0.25863
P40227	0.216792	0.364301	0.297725	0.443234	0.149941	0.472727	0.475664	0.348241	0.37827	0.549757	0.482213	0.353146	0.286404
Q8N8S7	-0.888392	-0.606678	-0.183461	-0.71428	1.01954	0.197504	1.13315	0.0798927	0.9153	-0.596498	-0.806817	0.277786	1.06766
P27348	0.316541	0.689923	0.48132	0.640571	1.07426	1.38154	0.958638	1.52547	1.53425	1.06478	0.953298	1.3109	1.21216
P01834	1.81294	0.954534	1.00676	1.32117	1.67509	2.04672	1.70697	2.1902	1.56997	2.04043	2.82222	1.6512	1.41533
P49189	0.457386	0.603437	0.50767	0.660384	0.283342	1.02115	0.555345	0.68108	0.721637	1.04821	0.766571	0.635437	0.451795
P09936	0.535979	0.671392	0.9794	0.500392	0.754823	1.04478	1.04307	0.954278	0.726254	-0.261506	0.156485	0.082892	0.527543
Q99714	-0.304596	0.336639	-0.22504	0.464456	0.724733	0.671232	0.467135	0.484859	0.268645	0.466753	-0.575466	0.652168	0.314556
P28482	0.0643129	0.552669	0.556639	0.522905	0.240557	0.293365	0.289383	0.116751	-0.111571	-0.340762	-0.469784	0.455693	-0.0591935
P23246	0.371165	0.777302	-0.212958	0.147074	0.94597	0.89696	1.02716	0.788237	0.784866	0.621789	0.575401	0.790951	0.820447
P00505	0.808895	0.746793	1.03185	0.954984	0.499435	0.588261	0.476402	0.501939	0.778252	0.555128	-0.78148	0.750589	0.475786
Q06323	0.0126016	0.505363	-0.301275	0.18432	0.337065	0.663811	0.590281	0.666763	0.747192	0.357516	0.667652	0.526863	0.708506
O00264	0.734592	0.80352	0.0529742	0.672365	0.343557	0.918102	0.734038	0.423404	0.82228	0.836826	0.377876	1.07412	0.578517
Q13838	0.0894144	0.609814	0.325559	0.42186	0.6603	0.910622	0.88735	0.769963	1.03791	0.649405	0.560932	0.843544	0.852205
P17174	-0.0220441	0.416735	0.786009	0.241174	0.20222	0.458143	0.325638	-0.506715	-0.16652	-0.00833629	-0.317556	-0.736435	0.242828
P63241	0.738605	0.737693	0.463539	0.709386	1.1111	0.906887	1.03069	1.1882	1.24328	0.858767	1.03654	1.1868	1.0703
P54136	-0.723415	-0.575669	-0.0357808	-0.676702	-0.122751	-0.0512164	0.289118	0.162956	0.227514	0.0894676	-1.04321	0.0835665	0.127586
P50991	0.445173	0.366333	0.350044	0.313116	0.176305	0.486078	0.294196	0.49014	0.249672	0.463012	0.596253	0.397119	0.539487
P40926	0.735477	1.07221	1.17237	0.932702	1.18821	1.30942	1.06478	1.21128	1.26547	1.37936	0.62284	1.04565	1.193
Q15019	0.278117	0.367476	-0.189284	0.24283	0.895771	0.834522	0.888465	0.796749	0.485063	0.768509	0.538916	0.512167	0.623631
P24752	0.731826	0.648109	0.399381	0.741328	0.816909	0.625294	0.480463	0.824786	0.887091	0.946757	0.382584	0.94803	0.601567
P08123	2.0799	1.98885	1.60641	2.04685	1.82778	1.30627	2.20306	1.05753	1.30078	1.44072	1.59976	1.9821	1.36212
P23526	0.262889	0.0683126	-0.00397255	-0.0667697	0.49683	0.709881	0.634407	0.615096	0.999848	0.949443	0.614156	0.674898	0.631223
P52209	-0.185484	0.0262346	-1.0898	-0.44148	0.113584	0.934258	0.441029	0.833583	0.476258	0.983951	0.465656	0.0305949	0.424883
P26641	0.392027	0.225232	0.173898	0.42116	0.671356	0.668161	0.973648	0.817562	0.971899	0.53765	0.428078	0.675777	0.786566
Q06828	1.87989	1.06319	0.96102	1.55325	1.38282	0.0628959	0.700315	0.380007	0.775845	0.34395	1.31768	0.285541	-0.24206
P62805	2.04647	2.21784	1.58787	2.21177	1.83328	1.82156	2.15001	1.65205	2.11902	1.91215	1.89391	1.35398	1.77378
P36578	-0.14851	-0.571334	-0.303442	-0.520201	0.568025	0.357774	0.718399	0.201987	0.524449	0.735283	-0.279554	0.352897	0.556334
P10768	-0.0318695	-0.718024	-0.950613	0.292808	0.453058	0.597107	0.432138	0.577185	0.44848	0.311843	0.733047	0.566398	0.134706
P17844	0.0240838	0.238446	-0.225143	-0.258583	0.209703	0.0335157	0.316001	0.298481	0.406601	0.222007	-1.00298	0.120143	0.374827
Q92945	0.266718	0.42409	-0.317397	-0.258349	0.572552	0.511216	0.283712	0.232558	0.743991	0.379766	-0.0533569	0.614198	0.658357
P16152	0.396907	0.156289	0.661175	0.667642	0.553881	0.936187	0.644388	0.732646	0.820607	0.481035	0.660691	0.473836	0.778366
O00299	-1.06792	-0.557228	-0.254857	0.340767	0.528219	0.910821	0.746357	1.08031	0.724077	0.679253	0.472847	0.743592	0.635122
P31146	0.198158	0.690518	0.0330559	0.382958	0.778021	0.759567	0.801156	0.297995	0.187143	0.965461	-0.035808	0.461704	0.628001
O95865	0.138696	0.330452	0.0951207	0.470925	0.752881	0.807882	1.04905	0.926247	0.503586	0.85318	0.561918	0.697815	0.329646
P02649	0.882959	0.728506	0.580465	0.554933	0.526299	0.502736	0.893282	0.560133	0.566951	0.798948	1.19534	0.385771	0.60292
Q5SSJ5	-0.0110607	0.019513	-0.735759	-0.273008	0.278891	0.139143	0.520161	0.374839	0.540769	0.83496	-0.409886	0.292187	0.591584
P35998	0.102277	0.0729718	-0.00153147	-0.139411	0.0930007	0.111041	0.240996	0.222381	0.324708	0.393009	-0.0214826	0.012924	0.207941
P62424	-0.0841072	0.0953661	-0.346425	0.0225324	0.661273	0.533007	0.980593	0.482938	0.615167	0.617811	-0.287891	0.555138	0.678637
P27361	-0.0491857	0.172837	0.101896	0.0819281	-0.193099	-0.307484	-0.658147	-0.0023428	-0.229186	-0.626194	-0.406676	-0.555868	-0.0188666
Q8NBS9	-0.109056	0.389364	-0.541793	0.550453	0.511137	0.373964	1.24974	0.64791	0.874672	0.584641	0.192275	1.34313	0.771033
P30044	0.669214	0.66123	0.357016	0.71702	0.850972	1.00639	0.892387	1.07098	1.05919	0.929072	0.684632	0.791132	0.791769
O15143	-0.172067	0.214311	-0.241324	0.396465	0.515726	0.45473	0.474826	0.573114	0.732844	0.483562	0.341488	0.685071	0.461236
P62937	0.756264	1.0296	0.82974	1.03141	1.49253	1.69076	1.51324	1.50925	1.50714	1.69256	1.55208	1.34798	1.24885
P21589	0.0934772	-0.778314	-0.804872	0.356933	0.629867	-0.163933	0.588347	0.821592	0.801378	0.820047	0.254053	-0.183971	0.132906
P40121	-0.741203	-0.467438	-0.634889	-0.534255	0.929449	0.5838	0.681813	0.751396	0.775496	0.801374	0.067774	0.339363	0.177566
P62873	0.493385	0.953	1.11687	0.904508	0.769722	1.12608	1.0547	0.893666	0.971919	0.999874	0.476709	0.762595	0.743771
P15104	0.17549	0.557598	0.699988	0.40743	0.697248	0.768541	0.400707	0.142932	0.202645	0.822454	-0.855235	-0.71093	-0.0855923
P04439	-0.0603805	0.346639	0.149429	0.243368	0.269876	0.732545	0.666108	0.998658	0.634107	0.791332	0.405052	0.685104	0.744347
P00441	0.811302	0.626465	0.418444	0.470571	1.06983	1.0576	1.25477	0.887881	0.919199	0.984181	1.40196	0.445839	0.582336
P43686	-0.265576	0.0481275	-0.682864	-0.0711805	0.470518	0.50581	0.364315	0.367649	0.27704	0.060281	-0.0722281	0.501037	0.420015
P37802	0.298307	0.74061	0.80064	1.11649	0.804224	0.85052	0.619549	1.22602	0.603399	0.92144	0.908792	0.722537	0.772988
P08559	-0.0187817	0.356767	0.546449	0.246263	0.55322	-0.0211669	0.167429	-0.5325	-0.109407	-0.0423694	-0.956899	0.332676	-0.0123279
Q13561	0.42149	0.114918	0.446824	-0.0103042	0.37334	0.367705	0.202347	0.414321	0.386016	0.0971341	0.319373	-0.0618301	0.287552
P61160	-1.04633	-0.269766	-0.706039	-0.334212	0.525189	0.394519	0.430256	0.45662	0.442192	0.504702	0.300029	0.33768	0.589037
P09622	0.944328	0.941672	0.596413	0.858581	0.79018	0.982436	0.721388	0.57218	0.665415	0.846442	-0.143012	0.22456	0.925751
P50570	0.148522	0.260554	0.817316	0.0751821	0.068459	0.365857	-0.0275975	0.549513	0.106663	0.172588	-0.073264	-0.0605025	0.155073
P02760	0.555558	-0.0847851	0.28571	0.508614	-0.0329817	0.0500701	-0.135272	0.394988	-0.158242	0.612256	1.27833	-0.102273	-0.530374
P05556	-0.826229	0.0530639	-0.0882773	0.149501	0.523316	0.343732	0.574725	0.652277	0.500723	0.672157	-0.271127	0.239209	0.568415
P31943	-0.0173128	0.445321	0.210486	0.483145	0.989548	0.968211	1.09371	0.747886	0.987071	0.994455	0.585133	1.18549	0.882044
P35908	0.108649	-0.23234	0.36912	-0.0389137	0.180841	0.130711	0.0255457	0.145525	0.675575	0.394532	0.541712	0.578504	-0.0244912
O15144	0.0839489	0.295644	0.276059	0.12744	0.55217	0.78452	0.554093	0.874885	0.834951	0.916704	0.294363	0.62758	0.504036
P23284	0.505199	0.785616	0.160204	0.743038	0.865271	0.788765	1.2057	0.826612	1.03519	1.38441	0.816397	1.30745	0.966979
O75390	0.741057	0.853959	1.0522	0.758476	0.348614	0.59856	0.442174	0.446342	0.546193	0.438156	0.0570924	0.621955	0.441032
P60981	-0.474324	0.632051	0.834749	1.07079	0.441945	0.462071	0.713414	0.716832	0.509315	-0.0395589	0.199146	-0.265138	0.482066
Q96DG6	-0.0452213	0.384683	-0.770117	0.269429	0.153647	0.811977	0.254356	0.509122	0.467238	0.635926	0.164403	0.685534	0.650745
Q13596	-0.579547	0.111881	-0.398996	0.123289	0.015991	0.0793168	0.725992	0.409508	0.430039	0.394252	-0.046227	0.00751088	0.472727
Q9GZM7	-0.19014	0.0716146	0.641217	0.995226	-0.660281	-0.0351972	-1.87529	-0.111136	-0.530152	0.13773	0.492337	-1.34244	-0.748368
O43237	-0.227235	-0.0318695	-0.447883	-0.279876	0.379158	0.00319852	0.318023	0.104007	0.0275421	0.0264283	-0.74571	0.028605	-0.0226082
P12236	0.681597	1.28753	1.23822	1.05882	0.76985	0.980362	0.974336	0.634513	0.950807	1.06106	0.42401	0.613341	0.894245
Q15365	0.539655	0.639989	0.0964287	0.622885	0.827217	0.778862	0.88692	0.882934	1.06381	0.845925	0.561925	0.868661	0.884259
P45880	0.801005	0.889818	0.784003	0.871114	0.764129	0.817629	0.898196	0.720347	0.605449	0.959662	0.455363	0.300349	0.665334
P30084	0.296363	0.48137	0.249874	0.550208	0.465095	0.684324	0.332265	0.591835	0.280159	0.616706	-0.141671	0.432159	0.410708
P02763	1.16034	0.505934	1.24813	1.41026	1.04089	1.18698	0.600448	1.32003	0.939059	0.631707	1.79442	0.202069	0.726074
P04632	-0.13724	-0.144643	-1.71018	-0.110307	0.904164	1.12608	0.944465	1.03964	1.23606	0.80542	0.530276	0.686359	0.878689
P05388	0.0128833	0.293006	0.0293567	0.188855	0.701366	0.519077	0.777591	0.698245	0.720538	0.351928	0.606024	0.977786	0.801156
P15121	-0.163274	0.279406	0.174075	0.451641	0.646391	0.553285	0.575821	0.648925	0.809508	0.898523	0.413526	0.689284	0.698445
P07339	0.570665	0.776879	0.580936	1.09391	0.600371	0.873634	0.633398	0.593068	1.03884	0.520339	0.306178	-0.0146769	0.480014
Q16851	0.290182	0.130364	-0.451211	0.23935	0.269457	0.624922	0.13187	0.735526	0.636149	0.341174	0.211385	-0.00205507	0.602165
Q9HDC9	0.123278	0.569293	-0.12645	0.603121	0.344263	0.735867	0.801575	0.678827	0.688601	0.603612	-0.807436	0.347318	0.554128
Q9NZW5	-0.132524	0.405943	-0.574827	0.158084	-0.0554281	-0.548689	-0.686031	-0.0344584	0.371997	0.297185	-0.19549	-0.150843	-0.25382
P52565	0.110067	0.286972	-0.124518	0.299852	1.08861	1.14305	1.15687	1.17181	0.96033	1.28924	0.874402	1.17858	0.856817
Q99623	0.784236	0.943575	0.586803	0.916791	0.915649	1.13101	0.739558	0.843826	1.07352	1.0551	0.760686	1.25308	1.07853
O75131	-0.441626	0.00968626	-0.190863	0.17033	0.286956	0.3417	0.309191	0.526515	0.54311	0.00234597	-0.546902	0.512014	0.0938472
O14773	0.619993	0.682155	0.712377	1.25923	0.921294	1.10891	1.25044	1.24354	1.03638	0.588852	0.423171	0.625764	0.776311
P60903	-0.00695621	-0.0636775	-1.43113	0.220807	2.14776	1.57667	1.88714	1.72199	1.77484	1.63307	0.916947	1.72826	1.03332
P11766	0.378959	0.432686	-0.116021	0.445276	0.364551	0.71994	0.719355	0.715272	0.71372	0.526479	0.346282	0.575875	0.384667
P09382	1.41888	1.41092	1.04251	1.63399	1.59947	1.92441	1.64727	1.71186	1.67345	1.94369	1.48043	1.11312	1.45073
Q04917	0.13104	0.464265	0.478349	0.298312	0.671099	0.883304	0.840311	1.16691	0.301357	0.598668	0.314881	0.764197	0.729561
Q66K74	-0.813986	-0.0225177	-0.240969	-0.332328	0.196449	0.110496	0.601113	-0.353316	-1.03424	0.0763063	-1.93996	0.0456902	0.0732633
P26583	0.0923729	-0.0843567	-0.467266	-0.128001	0.81568	1.16334	1.11284	-0.324521	0.395764	0.482955	-0.150254	0.251598	0.591788
P50995	-0.212007	-0.375335	-0.710265	0.280473	0.502372	0.49207	0.319437	1.00743	0.588085	0.851783	0.542267	0.605506	0.704474
P61247	0.39068	0.40324	-0.0883522	0.062636	0.768909	0.522614	0.788702	0.476232	0.852433	0.584477	0.201695	0.17994	0.5547
P29966	0.820271	0.573396	0.670032	0.596052	-0.0370996	0.696753	1.28517	-1.23789	0.0756824	-0.14609	-1.35325	0.796616	1.03424
Q9NQC3	0.649362	0.337259	0.410065	0.566789	0.930926	0.949985	0.798787	0.735772	1.03034	0.80894	-0.455816	0.516011	0.38006
Q96CX2	-0.424549	0.035934	-0.00502293	0.0454699	0.290965	0.365281	0.678909	0.669541	0.282291	0.941026	0.441573	0.542725	0.657731
O14818	0.949713	0.980477	0.199128	0.82195	0.706875	0.994448	0.918177	0.66811	1.1821	0.740479	0.429618	0.838625	0.948637
P40925	0.444518	0.474899	0.952918	0.484015	0.758397	1.33396	0.877272	1.10809	1.02802	1.27331	1.04288	0.956327	1.06914
P84077	-0.153852	-0.173272	-0.0922419	-0.64608	0.668381	0.714323	0.766643	0.609327	0.721313	0.894858	0.680358	0.440051	0.268752
P04004	0.186149	0.18607	0.575802	0.612755	0.941819	0.972825	0.870807	1.2155	1.13552	1.54498	2.04954	0.571729	0.796993
Q9UNM6	-0.0240546	0.347835	-0.532893	-0.0818602	-0.043031	0.0571981	-0.139586	-0.0877286	0.351857	-0.566433	-0.0283823	-0.0508343	-0.0183491
P62826	0.709877	0.584695	0.722457	0.502927	0.648238	0.906346	0.871679	0.873952	1.32626	1.05373	1.09617	0.779766	0.691614
Q9UBX5	-0.98399	0.00858753	-1.24157	-0.584398	1.5263	-0.282938	1.21358	0.487909	0.588452	0.855828	0.943328	0.765106	0.619394
Q14103	0.394524	0.769131	0.260162	0.489049	0.878215	0.881949	1.1273	0.881749	1.11543	0.946792	0.583852	0.963999	0.955465
P23396	0.0698531	0.228786	0.252423	0.129022	0.77957	0.72326	0.885236	0.5724	0.790277	0.731988	0.416868	0.831837	0.777634
P30048	0.700323	0.871764	0.520911	0.800893	0.541955	0.673789	0.562843	0.685743	0.683701	1.04608	0.443964	0.736422	0.742093
P62979	1.19892	0.955067	1.15407	1.23381	1.06957	1.2129	1.28916	1.29637	1.09204	1.04014	1.18903	0.999391	1.05805
P07737	0.608182	0.858464	0.611292	1.05102	1.36864	1.3275	1.53967	1.36206	1.4624	1.6368	1.28506	1.47972	1.29475
P38117	0.453363	0.87966	0.493797	0.857199	0.621011	0.327584	0.340578	0.402695	0.394046	0.854528	-0.521906	0.419616	0.395391
P29692	0.474301	0.685832	0.310337	0.742232	0.895067	0.92752	1.02871	0.908611	0.942188	1.1775	0.693686	0.978123	0.900072
O00203	-0.26263	0.155931	0.00605235	-0.0326707	0.20615	-0.0225846	-0.122318	0.0386846	0.295795	-0.414579	-0.803446	-0.367091	-0.0155938
Q9HB71	-0.2229	-0.325273	-0.423397	-0.18404	0.18551	-0.162968	0.260946	0.0911692	0.0528206	0.0140423	-0.221669	0.75809	0.364291
Q9Y230	-0.160291	-0.135017	-1.04747	-0.448234	0.347937	0.189916	0.292623	-0.151112	0.269263	-0.475791	0.126486	0.173746	0.283951
Q15435	0.0806226	0.0260534	-0.267049	-0.341853	0.251041	0.542657	0.465399	0.541293	0.205116	0.217371	0.115468	0.522104	0.493391
P24534	-0.0479343	-0.384329	-0.228511	-0.393253	0.718275	0.346174	0.6031	0.338011	0.497268	-0.0876592	0.0903002	0.719645	0.5166
P22061	0.556951	0.661447	0.749701	0.674427	0.364855	0.842912	0.648426	0.645361	0.607256	0.357023	0.198749	-0.142691	0.451352
P37837	0.660154	0.631961	0.32199	0.719931	0.784969	0.929691	1.0988	0.768285	1.16391	1.0932	0.382035	0.511067	0.721045
P42025	-0.0530789	-0.0442222	-0.231245	-0.0938459	-0.0149068	-0.049546	-0.075453	0.542649	0.417501	-0.267631	-1.32336	-0.463848	0.237386
P53004	-0.0625099	-0.829084	-0.147516	-0.100141	0.21478	-0.250908	-0.0779565	0.491268	0.478437	0.228492	0.193356	0.671908	0.31031
P07602	1.48469	1.34937	1.36277	1.51634	0.877716	1.12804	1.13243	0.678719	1.07722	1.02543	0.393224	0.454092	0.811947
P08134	0.623065	0.238742	0.277761	0.40017	0.653482	0.86704	0.998643	0.789222	0.795074	0.479048	0.839497	0.836553	0.787598
Q9Y277	0.100209	0.639445	0.609257	0.523302	0.251746	0.58507	0.556205	0.938748	0.529183	0.764998	-0.634911	0.548937	0.557282
P13861	-0.564252	-0.128926	0.11988	-0.221109	0.28983	0.0437488	0.372073	0.00409389	0.244996	0.381646	-0.238146	0.381873	0.188926
P60660	0.592485	1.1778	1.0044	1.4829	1.29781	0.970058	1.29877	1.10212	1.34788	1.32586	1.28596	1.18023	1.31599
Q9UIJ7	0.296614	-0.00320082	-0.119067	0.0359525	0.166472	0.137199	0.154057	0.631309	0.0924725	0.814323	0.213699	0.313098	0.376028
P08572	0.419996	0.546045	1.05138	0.914591	0.170619	-0.0903503	-0.831072	-0.230439	0.523655	-0.228301	-0.19846	0.420742	-0.0827425
P18085	0.381756	0.28813	-0.115037	0.267833	0.297633	0.0062448	0.597259	0.59123	0.930812	0.0852458	0.14095	0.46591	0.304158
P50213	0.185879	0.260044	0.273656	0.250785	0.312806	0.210687	0.0526298	-0.0612281	0.28705	0.000709851	-0.342629	0.312147	-0.0129439
Q09028	-0.00439474	0.172212	-0.639397	0.186865	0.337828	0.324319	0.518536	0.125708	0.420787	0.373692	0.127057	0.260164	0.44268
P0DP25	0.661259	0.8219	0.690864	0.805874	1.22735	1.23843	1.26887	1.27929	1.45832	1.49614	1.28058	1.35391	0.929976
P62081	0.0120778	-0.669129	-0.481071	-0.880478	0.684042	0.472472	0.590016	0.489608	0.529631	0.524827	0.403822	0.641221	0.749023
P46782	-0.836887	-0.362213	0.0583001	-0.155294	0.606216	0.622226	0.546316	0.558319	0.690983	0.748243	0.235554	0.658755	0.349001
Q04760	0.889898	0.578088	0.838963	0.597119	0.265599	0.899648	0.888474	0.564802	1.11068	1.03763	0.91768	1.08694	0.806234
Q07955	-0.396843	0.0680386	-0.470254	-0.305937	0.557673	0.361228	0.864386	0.05417	0.588574	0.896384	-0.532533	0.940711	0.546197
P15880	-0.169157	-0.0453952	-0.593798	0.187273	0.538183	0.465446	0.555407	0.686441	0.528903	0.669766	0.360068	0.649951	0.596618
P18621	-0.0959268	-0.339273	-1.23582	-0.546528	0.478164	-0.146352	0.589808	-0.0588812	0.589111	-0.167331	-0.204605	0.51192	0.562291
Q99733	-0.54367	0.00543292	-0.311677	-0.261952	0.281214	0.504721	0.62307	0.628709	0.346641	0.549169	0.395534	0.291377	0.331749
P30050	-0.142318	-0.0925311	-0.459693	0.0207091	0.650848	0.505955	0.686975	0.371407	0.829484	0.81396	0.209087	0.834447	0.639404
Q9Y2B0	-0.291751	0.0808939	-0.735659	-0.046138	-0.0307618	0.183794	0.0721104	0.110665	0.237414	0.457498	0.114278	0.403561	0.286846
P62277	-0.126892	0.496307	0.0166757	0.312099	0.513734	0.247401	0.514434	0.361616	0.579809	0.530244	0.00840984	0.719309	0.406192
P04080	0.89938	0.76422	0.558102	0.986796	1.05934	1.53788	1.4394	1.66815	1.19374	1.17596	0.700799	0.871706	0.781939
Q14847	-0.00489744	0.315611	0.133417	0.573288	0.451416	0.359251	0.89787	-0.172181	0.564581	0.0872004	-0.531256	0.204196	0.689674
Q9BZZ5	0.0496648	0.333765	-0.0560569	-0.0509305	0.0123141	0.19395	0.0604375	0.198282	0.0190805	0.183361	-0.160633	0.355703	0.0920807
Q02878	0.476091	0.179207	-0.198941	0.0534606	0.143733	0.205975	0.463605	0.474892	0.549067	-0.138619	-0.0455778	-0.140627	0.480504
P49755	0.333867	0.127409	0.23083	0.449307	0.459367	0.386337	0.578045	0.446232	0.761689	0.187686	0.130164	0.225218	0.584774
Q16836	-0.175443	0.323841	-0.0620115	0.260704	0.367043	0.471375	-0.0439934	-0.136876	0.0298842	-0.541205	-0.0662472	-0.192245	0.225718
Q9NX63	-0.188167	-0.113542	0.0383878	0.0455327	0.0671246	0.441542	-2.3736	-2.58447	-0.771152	0.776083	-0.893984	-0.668129	0.54994
P63000	0.0144897	0.858908	0.60877	0.726855	0.813406	0.906411	1.16215	0.788688	0.886279	1.1833	0.42692	0.341243	0.887793
P36542	0.720198	0.838981	0.906723	0.705168	0.375655	0.557635	0.554032	-0.121065	0.835561	0.744649	0.270665	0.458611	0.640214
P62241	0.0225126	0.11541	-0.251607	-0.0153644	0.328908	0.167904	0.578259	0.32549	0.710262	0.674903	0.46677	0.269056	0.469993
P10599	0.642327	0.497543	0.728898	0.600786	0.562363	0.823697	0.696926	0.490273	0.904465	0.018891	0.592664	0.469652	0.876559
P10301	-0.09893	0.263815	0.138277	0.255705	0.0613531	-0.284311	-0.00564643	-0.234984	0.0105248	0.0151872	-0.640462	-0.573245	-0.378203
P62328	0.832863	0.9597	0.586137	1.13073	1.64505	1.59907	1.9091	1.41075	1.84213	1.88921	0.885917	1.47251	1.64244
Q9H8H3	-0.44458	0.222148	-0.240969	0.140468	0.853799	1.04876	0.77488	0.903152	0.416739	0.919392	0.961132	0.773497	0.696627
Q15257	0.290203	0.334715	0.524009	0.183293	0.177142	0.560778	0.275397	0.47606	0.465651	0.184818	0.707239	0.361789	0.41252
Q7Z4W1	0.439877	0.331693	0.293121	-0.244873	0.218142	0.0770844	-1.01079	-0.382445	-0.872585	-0.863883	-0.72588	-0.465253	-0.425229
Q15121	0.149816	0.201198	0.687779	0.422466	0.562852	0.750054	0.626528	0.8258	0.525496	0.460903	0.337179	0.797025	0.638147
O75781	0.0133659	0.223069	0.379111	0.141526	0.398877	0.458992	0.518	0.421073	0.562431	0.917182	0.0296516	0.0557658	0.133576
P62269	0.332751	0.415616	-0.222311	0.314942	0.332269	0.267506	0.694046	0.428258	0.976885	0.178196	0.100632	0.827807	0.549859
P61088	0.671401	0.737335	0.545945	0.754073	0.458222	0.585357	0.553641	0.413847	0.541751	0.220736	0.529454	0.43707	0.460309
Q15185	0.0798301	0.0159737	0.177732	0.00813757	0.718265	0.753276	0.785022	0.807568	0.957851	0.417502	0.54137	0.65199	0.572063
P62753	0.645338	0.609522	-0.113526	-0.0692555	0.323077	0.186072	0.582303	0.315101	1.00283	0.777219	0.286885	0.130643	0.662505
P61769	-0.210033	-0.370447	-0.790683	-0.136372	0.381818	0.524772	0.403041	0.740949	0.507286	0.11323	0.982371	0.611542	0.404691
P21926	0.624464	0.453928	0.97545	0.757612	1.21409	0.88824	0.623543	1.16974	1.07688	1.11123	0.302264	0.805078	0.720362
P21912	-0.0398231	0.560739	-0.452215	-0.252259	0.145194	0.408669	0.0229557	0.116296	0.146545	0.208914	-0.403183	-0.00488058	0.211001
P02746	-0.338154	0.201702	0.485819	0.353179	0.414101	-0.427015	-0.405579	0.207691	-0.077152	0.290863	0.741643	-0.588232	0.0924078
P60866	0.189859	0.54548	-0.346932	0.557199	0.376766	0.654719	0.975911	0.425221	0.800839	0.627894	-0.249927	0.633952	0.69456
P26373	0.0984284	0.717255	-0.0719766	0.299468	0.820955	0.585704	1.06997	0.360082	1.06864	0.683723	0.48945	0.300565	0.924179
P59998	0.530736	0.790956	0.689658	0.790825	0.595137	0.763512	0.864668	0.561488	0.523712	0.89262	0.634144	0.861889	0.865323
P13987	0.761377	0.804507	0.367199	0.939323	0.74889	1.06106	0.719552	1.01757	1.3115	0.973791	-0.7395	0.7239	0.9445
O15173	-0.448183	0.222301	-0.160211	0.199813	0.00600846	0.0766706	0.263241	0.312783	0.200739	0.4893	-0.0174883	-0.220713	-0.0470104
P02747	0.498452	0.707438	1.04871	0.830403	0.259136	0.129505	-1.05339	-0.244149	0.322246	0.131267	0.620355	0.681517	0.295531
O15145	-0.377963	-0.0578514	-0.13496	0.194791	0.321748	0.298451	0.406953	0.482329	-0.601312	-0.389521	-0.332194	0.058056	0.292432
Q99584	0.272245	0.37549	-0.348844	0.767002	0.516186	0.52312	0.476279	0.437994	0.391013	0.906017	0.147317	0.441207	0.0322714
P20340	0.128334	0.736236	0.771938	0.578018	0.88407	0.489969	1.20305	0.976823	0.91183	0.570528	0.104747	0.352122	0.727645
P83731	0.309119	0.207804	-0.267691	-0.233308	0.0153358	-0.10201	0.347545	-0.130366	0.469012	-0.116326	0.0361493	-0.228857	0.202291
P14174	1.30587	1.419	1.10645	1.34349	1.41675	1.86044	1.4994	1.28659	1.6058	1.72354	1.07103	0.958553	1.38664
P14406	0.0972042	0.513635	0.485146	0.312557	0.371162	0.18954	0.465474	0.0644638	0.591546	0.276829	-0.154305	0.582669	0.476071
P35749	-0.466792	1.149	1.55805	0.828918	-1.19184	-1.77582	-2.05988	-1.87454	-2.25622	0.648803	-0.610242	-1.60866	-1.37341
Q05707	1.11471	1.20868	0.704439	1.20436	0.114648	-0.212418	-1.86004	-0.389589	-0.312526	0.147675	1.43281	0.455744	-1.10098
P12814	0.0571051	0.248186	0.548737	0.675987	0.52534	0.3387	0.594253	0.533876	0.551576	0.506948	0.442247	0.301118	0.555224
P07437	0.603735	1.03074	0.631479	0.955834	1.38247	1.37556	1.61594	1.49951	1.45378	1.05922	1.39633	1.2562	1.34102
P60709	-0.265133	0.23203	-0.256142	0.367764	1.12768	1.12639	0.930877	0.751123	0.824472	1.49162	0.715414	0.561423	0.909182
P08603	0.860589	0.321125	0.582064	0.472395	0.357286	0.197098	-0.345317	0.60207	0.141586	0.550491	1.44103	-0.751184	-0.321793
P07996	0.314717	0.410464	-0.500242	0.15992	0.9914	-0.34772	0.544555	0.116005	0.525412	0.424306	0.924095	-0.841884	-0.993501
Q16555	1.1279	1.07879	1.3251	1.09592	0.927937	1.33288	1.23628	1.1704	1.19999	1.17361	0.860688	0.787594	1.00717
Q6ZMP0	-0.223496	-1.35224	0.763661	-0.841699	1.10494	-0.695714	1.74798	0.991564	0.972868	0.550731	0.277002	1.26919	1.29229
Q9BQE3	0.604138	0.70609	0.645231	0.668757	1.05025	1.07892	1.31483	1.12047	1.32193	0.549142	0.393514	0.238969	1.12708
Q99798	0.539847	0.715086	0.622568	0.672157	0.425704	0.566979	0.561107	0.672105	0.649777	0.802843	0.364011	0.528503	0.631209
Q14764	0.147638	0.0951859	-0.868191	0.133145	0.890688	0.819561	1.02657	1.10637	0.750218	0.490552	0.199785	0.358006	0.605909
Q08211	0.0849385	0.241104	-0.0190847	0.237277	0.530784	0.29493	0.442759	0.408226	0.477901	0.527713	-0.196972	0.775919	0.48379
P50395	-0.0209945	0.541637	0.611736	0.570721	0.688023	0.864483	0.680402	1.0505	0.582965	0.995732	0.729795	0.844805	0.75779
O00468	-0.101739	0.218247	0.0290709	0.403333	0.434932	-0.0953585	-0.151275	0.169185	0.563313	0.120886	-0.590699	0.0685638	-0.318376
Q9BUF5	-0.171033	0.524406	0.576992	-0.203327	0.399469	0.303218	0.563909	0.544793	0.0826176	0.770683	0.146757	-0.00162077	0.742247
Q13228	0.937447	0.679434	0.374454	0.756863	0.394376	0.924337	1.0395	0.943932	1.12044	0.926443	1.16525	0.981212	0.860753
P13796	0.0554303	-0.130915	-0.623246	0.234829	0.591009	0.808126	0.93254	0.682533	0.493785	0.736095	0.943993	0.100642	0.948541
Q9UBG0	-1.36403	-0.987969	0.0790909	-0.922101	0.383808	0.568583	0.670092	1.0434	0.940822	0.73505	0.180754	0.941939	0.721196
P35573	-0.717947	-1.14184	-0.543785	-1.15912	-0.351236	-1.06515	-1.0901	-0.0744956	-0.733345	0.56592	-0.877071	-0.473837	0.0848388
P14923	0.434591	0.36948	-0.398817	0.360259	0.42114	0.445247	0.396768	0.396144	0.157082	0.888231	-0.487778	0.0738658	0.364661
P51888	2.29361	1.24444	1.56333	1.89708	1.48392	0.350395	1.01255	1.14259	1.43633	1.68805	2.40308	1.19999	0.49698
Q92499	-0.484916	-0.111631	-0.445374	-0.364932	0.636808	0.676942	0.353131	0.643358	0.761575	0.490791	-0.0900453	0.750418	0.512102
P07942	-0.18948	-0.405817	-0.750562	-0.464293	0.367367	-0.231153	-0.294505	-1.0924	0.371474	0.579766	-0.422419	0.394421	0.300751
P36871	0.0693234	-0.0354029	0.199283	0.311963	0.179728	0.126563	0.582938	0.708091	0.758941	0.368824	0.764644	0.35096	0.172003
P35611	0.198026	0.447832	-0.349874	0.167354	0.497311	0.596416	0.672415	0.815556	0.381432	0.503842	0.702728	0.130809	0.503286
P04275	-0.0268364	0.53683	0.150238	-0.0382663	-0.243653	0.0230302	-0.691858	-0.208232	-0.151499	0.733537	0.469011	-0.00290886	-0.894011
P06737	-0.0388565	-0.547823	-0.79018	-0.757868	0.183075	-0.0944981	-0.509928	0.100346	0.373042	0.216384	-0.330421	-0.185122	0.0274571
P02774	1.08395	0.158542	0.679416	0.693223	0.349076	0.969091	0.282715	0.694547	0.434209	0.739243	1.78982	0.356979	0.389412
P14866	-0.427057	0.0641011	-0.130808	-0.140498	0.886265	0.705953	0.856734	0.42975	0.665722	0.690827	0.302823	0.404496	0.527712
P31939	-0.338398	-0.261493	-0.0148245	-0.377505	0.487892	0.526435	0.661751	0.693674	0.790277	0.380733	0.83979	0.776429	0.428191
Q7Z406	-0.302537	0.0583934	-0.0541362	-0.149715	-0.228486	-0.330556	0.274615	-0.163444	-0.217551	0.334714	-0.17995	0.422707	0.59915
P33176	0.393336	0.148069	-0.54271	-0.324895	0.698847	0.67573	0.924328	0.888837	0.500872	0.578101	-0.0331812	0.285872	0.827396
Q15084	0.19367	0.297474	-0.19194	0.445663	0.574801	0.730432	0.652542	0.786192	0.674654	0.777272	0.645832	0.849406	0.65591
P17858	-0.436149	0.419977	0.150742	0.161604	0.157568	0.540553	0.396561	0.616563	0.588256	0.623107	0.257071	0.509667	0.382216
P01008	0.444786	0.206132	0.224142	0.234098	-0.356561	0.638035	-0.0772874	0.323257	-0.0518758	0.22837	1.37302	-1.25649	-0.785577
P53396	0.654837	0.429442	0.377302	0.310277	0.537512	0.330281	0.487851	0.626797	0.503169	0.488762	0.290514	0.592194	0.711395
P16615	0.202547	-0.00158898	0.0403797	-0.28292	0.334126	0.486135	0.219287	0.334607	0.202544	0.450499	-0.404396	0.264341	0.412718
P48643	0.451213	0.405111	0.56461	0.455869	0.128434	0.275867	0.237261	0.288321	0.169947	0.20911	0.301243	0.312724	0.34076
Q9H4A4	-0.964615	-0.820199	-1.00544	-0.974566	0.169411	0.347507	0.30966	0.421307	-0.129752	0.456527	0.246235	0.422979	0.242306
Q6UWY5	1.03938	0.397591	0.468412	1.0306	0.980539	-1.0137	0.143012	0.291414	0.266357	0.62337	1.40047	-0.871484	-1.02346
P26640	-0.467704	-0.897309	-1.33276	-0.48372	0.00709878	0.0823798	0.141686	0.128735	0.267945	0.115535	-0.974502	0.235919	0.344153
P02749	0.982903	0.577486	0.46742	0.667237	0.520867	0.772562	0.90876	1.37402	1.03988	1.21261	1.84312	0.609067	0.474622
P12268	-0.0883228	-0.359424	-0.333648	-0.321376	0.215455	0.198462	0.360705	0.210287	0.533505	0.30376	-0.324837	0.56019	0.494013
P49368	0.481185	0.445585	0.3562	0.418017	0.163685	0.397856	0.542364	0.350923	0.5015	0.473018	0.558883	0.568756	0.617432
Q01995	1.11023	1.61364	1.8453	2.10296	0.972868	0.576805	1.10233	0.368687	0.73809	0.918593	0.696989	0.780085	0.912126
P08237	0.0621272	0.220337	0.46031	-0.135957	0.289456	0.670203	0.405392	0.199983	-0.0286174	0.329792	-0.698813	-0.449468	0.534006
P28331	0.169247	0.229032	0.421883	0.333569	0.344696	0.133881	0.221878	0.347383	0.160547	0.468323	-0.468989	0.619654	0.212681
Q9Y2J2	0.419712	0.059485	0.770419	0.24959	0.273228	0.540118	0.485788	0.155554	-0.0520788	-0.478196	0.359921	-1.02737	0.105645
P14543	0.688547	0.915488	0.720134	1.08118	0.832687	-0.0628648	-0.393643	0.306373	-0.00457347	0.475365	-0.395454	-0.706075	-0.138611
P35527	0.908312	0.604499	0.532237	0.781924	0.0985898	0.247368	0.233321	0.16162	0.588574	0.142498	0.633523	1.07587	-0.0905195
Q9HBL0	-0.150393	-0.137289	0.20875	0.305441	0.275089	0.204817	-0.205257	3.59449e-05	-0.454481	0.23065	-0.0723077	-0.310257	-1.22663
P31930	0.225016	0.428415	0.478234	0.258346	0.686587	0.608376	0.401262	0.539517	0.551895	0.652157	-0.0496892	0.706276	0.316182
Q9NRN5	0.538709	-0.123567	0.112266	0.952193	0.364464	-0.599179	0.363933	-0.417787	-0.585153	1.08255	0.716882	0.270855	-1.82456
O60506	0.273439	0.260096	-0.286912	-0.412754	0.556319	0.324649	0.809717	0.709757	0.363175	0.79565	0.245904	0.62905	0.608822
Q15181	-0.137521	-0.15387	-0.194357	-0.40208	0.770534	0.265335	0.49195	0.60014	0.496241	0.800575	0.305689	0.233643	0.0952726
P30043	0.931893	0.237965	0.84964	0.21093	0.835856	0.833722	0.634765	0.878378	0.897692	0.867272	1.50359	0.550947	0.566841
Q9NVA2	0.666123	1.00066	0.718968	0.753864	0.892207	0.472198	0.700814	0.624511	0.742142	0.435558	0.0883982	0.54548	0.427382
Q1KMD3	-0.471345	-0.123609	-1.29973	-0.0460218	0.510958	0.429499	0.700799	0.663833	0.267193	0.500089	0.0895514	0.660928	0.380511
Q02252	0.829992	1.00881	0.484331	0.693639	0.483006	0.490383	0.190673	0.348061	0.249581	0.756895	-0.428203	0.117279	0.376339
Q01469	0.145657	0.362189	-0.0190208	0.312404	1.43214	-0.386953	0.919047	-0.305184	0.800344	0.185467	0.487612	0.289259	0.952405
Q01518	0.475204	0.704808	0.448032	0.934772	0.932163	1.15084	1.09298	1.1424	0.886538	1.14712	0.927214	1.05317	0.989877
Q99832	0.486598	0.603293	0.5748	0.547125	-0.047414	0.183908	0.378834	0.254858	0.318133	0.29434	0.783428	0.0805432	0.358764
Q14152	-1.19628	-0.605384	-0.966227	-1.12688	0.243955	-0.176164	-0.0650503	0.0966295	-0.324225	-0.370362	-1.93199	-0.37242	0.140723
P01031	0.378231	0.0188074	0.515696	-0.0378099	-0.392018	-0.263057	-1.42034	0.0863638	-0.287877	-0.180526	1.06756	-0.90456	-0.486289
Q16363	-0.393497	-0.562792	-1.22374	-0.698091	-0.103845	-0.312395	-0.512172	-0.0427649	-0.0859922	0.361819	-0.152546	0.0614479	0.13758
P17987	0.570988	0.629748	0.515758	0.457379	0.267328	0.595326	0.482334	0.57443	0.586246	0.528676	0.705764	0.133786	0.538416
P31946	0.81938	0.998186	1.04725	0.789423	0.85207	1.16648	0.987202	1.0027	0.800374	0.399349	0.820662	0.91781	1.02827
P29590	-1.0323	-0.452744	-1.44639	-0.215796	0.241539	-0.15095	0.254561	0.259012	-0.0911291	-0.604533	-0.650451	0.613341	0.196857
Q9BX66	0.0543345	-0.100701	-0.406862	-0.0224245	0.94061	1.10837	0.449244	-0.704952	0.0170075	0.794485	-0.582822	-1.28481	0.0957711
P35232	0.561321	0.63795	0.534976	0.66717	0.780238	0.712547	0.618947	0.6585	0.743033	0.724044	0.477249	0.892999	0.572307
P21796	0.807748	0.889529	1.0143	0.938039	0.958826	1.07608	0.930489	0.800846	1.04494	0.928812	0.602212	0.569404	0.733684
P38606	-0.10674	0.286392	0.709601	0.168892	-0.114422	0.281069	0.193328	0.192862	0.250173	0.217399	-0.64114	0.208905	0.0172056
Q9BUJ2	-0.954645	-0.998319	-1.51568	-1.54486	0.389868	0.176541	0.086595	-0.0299896	0.343171	0.0708423	-0.619254	0.448425	-0.155552
Q9UDY2	-0.847813	-0.228291	-0.376834	-0.515095	0.522569	-0.32329	-0.0786618	-0.246824	-0.179966	-0.176715	-0.127068	-0.13609	-0.122919
Q7L576	-0.357607	0.264094	0.109977	0.0703789	0.13218	0.237123	0.0564348	0.0467362	-0.00157621	-0.559176	-0.964037	-0.415034	0.306613
P05783	-1.14424	-1.28728	-1.44857	-1.14742	-0.737387	-0.817769	-0.648996	-0.297618	0.553143	0.071164	-1.30625	-0.436599	-0.135299
P62195	-0.0203208	0.10982	-0.35393	0.0480979	0.405266	0.32294	0.43964	0.327886	0.374725	0.487397	0.105047	-0.595485	0.224224
Q99460	0.372187	0.204313	0.120003	0.2844	0.239123	0.296019	-0.151943	0.34032	0.315207	0.0983695	0.0143187	0.377946	0.310338
Q96HC4	-0.433217	0.0716418	0.392575	0.590398	0.544691	0.169244	0.264564	0.281945	0.620696	0.122996	-0.0808018	0.288807	0.353342
P49748	0.285031	0.296082	0.26176	0.407716	0.0970232	0.0412831	0.210525	0.461757	0.0234397	0.320638	0.303058	0.58534	0.319253
P04792	0.746248	0.979167	0.885096	1.37702	1.26298	1.1611	0.896153	1.76163	1.36243	1.04888	1.2551	1.07061	0.930798
P62140	-0.172104	0.325859	-0.0535594	0.273568	0.473175	0.539632	0.422339	0.581836	0.570354	0.472072	0.0444616	0.382172	0.378752
Q13423	-0.181607	0.433065	0.273688	0.0200442	0.335987	0.248779	0.230732	0.329202	0.0521739	0.62986	-0.0353286	0.585174	0.382925
P04003	0.684657	0.591038	0.848977	0.766847	0.0286085	0.144383	-0.149194	0.979943	0.623028	0.563425	1.29713	-0.452341	-0.524672
P0DOX7	-0.219211	-1.07196	-1.15792	-0.430423	-1.03652	0.127257	-0.0535897	0.380007	-0.474391	-0.306607	0.8756	-0.23879	-0.979151
Q9Y265	-0.238515	0.389338	-0.534335	-0.124947	0.448496	0.233405	0.195328	-0.175737	-0.0973818	-0.160378	0.028496	0.107936	0.133744
O43399	0.0647416	-0.0856043	0.206006	0.548013	0.602808	0.577451	0.924565	0.62854	0.829189	0.252358	-0.488836	0.36075	0.950953
O00764	0.225238	0.595121	0.293038	0.869583	0.963804	0.605547	0.731409	0.153337	0.367344	-0.092848	0.0260064	0.367757	0.605372
P04217	0.872001	0.288674	0.328363	0.596617	-0.144128	0.207095	-0.00744763	0.752414	0.353204	0.677598	1.40472	-0.771797	-0.131989
P55809	0.459593	-0.343043	0.309348	-0.534887	0.0105253	0.195175	-0.577466	0.124214	-0.198577	-0.0390059	-1.2855	-1.35743	-0.261253
P06748	0.321887	0.269988	-0.101644	0.620788	1.37947	1.01936	1.35349	0.783951	1.09366	0.982803	0.485031	1.11262	0.862946
P21281	0.109036	0.0303796	0.655503	0.0725661	-0.125228	0.273211	0.151722	-0.0168101	0.00634169	-0.739516	-0.0613554	0.140676	0.0180974
O75116	0.35739	-1.00117	-0.466962	-0.158314	0.200954	-0.200611	-0.239064	0.338939	0.390859	0.00998817	-0.112741	0.46059	0.42088
P25311	-0.161287	-0.540183	-0.687167	-0.103617	-0.62315	0.307418	-0.264294	0.190815	-0.54323	-0.405448	0.890971	-0.170219	-0.573556
P07858	-0.0586787	-0.109645	-0.40087	0.593527	0.700865	0.689118	0.832153	0.626821	0.810902	0.705162	0.192794	0.649986	0.493757
P04179	0.819964	0.483071	0.647729	0.76834	0.41413	1.2034	0.912604	0.637978	1.03557	0.365795	0.469659	0.626445	0.63065
Q6DD88	-1.04522	-0.944108	-0.710789	-0.554786	0.445269	0.00802814	0.219726	0.869606	0.532894	0.0670573	0.344946	0.437286	0.297287
O43852	0.0978994	0.12896	-0.616906	0.350514	0.657641	0.231568	0.51829	0.71446	0.30183	-0.0436593	0.0872053	0.783685	0.247462
Q9UHB6	-0.0540212	-0.432058	-0.523116	-0.444951	-0.154523	-0.199708	0.205885	0.998874	-0.659417	-0.931134	-1.06927	-0.0727517	0.381483
Q9BTV4	-0.0693115	0.176781	-0.569477	0.2585	0.548934	0.159051	0.398536	0.465289	0.47872	0.410307	0.442377	0.345413	0.260042
O00571	-0.609134	-0.437774	-0.635778	-0.206561	0.218005	0.251328	0.450941	0.426531	0.323256	0.334662	-0.0990385	0.278014	0.379751
P62879	0.205553	0.405615	0.250527	0.49127	0.821221	0.46463	0.732978	0.743997	0.466947	0.76894	0.459477	0.77942	0.580767
P49591	0.0851089	0.0359636	0.0139602	-0.58007	0.410821	0.308047	0.341249	0.54812	-0.176679	0.130238	0.216014	0.498198	0.467165
O60763	-0.293482	-0.130006	-0.432202	-0.0634101	0.0934878	0.469762	0.419462	-0.923694	0.722607	0.378401	-0.994975	-0.285208	0.279782
P01042	0.40086	0.107323	0.213863	0.0269429	0.0893504	0.618116	0.0958855	0.754028	-0.385293	0.384586	1.31867	-0.143181	-0.2872
Q9UQ80	0.0585563	0.291141	-0.297983	-0.5106	0.667603	0.307704	0.326853	0.17744	0.489016	0.534488	0.454165	0.438379	0.393829
Q12905	0.372187	0.447374	0.449939	0.307557	0.349841	0.300638	0.423118	0.54841	0.588965	0.540479	-0.0238732	0.72056	0.547152
P48506	-0.0369841	-0.219269	-0.292832	-0.32967	-1.14539	-0.437119	-0.446051	0.352253	-0.620818	0.43197	0.60574	-1.01243	0.0513918
P05155	0.615225	0.192436	0.394042	0.282823	-0.0788568	0.587105	0.0349122	0.509948	-0.140581	0.318339	0.988643	-0.419177	-0.135486
P61981	0.665756	1.10682	1.00307	0.880523	0.802325	1.19171	0.48248	0.79122	0.751782	0.705255	0.809903	0.785263	0.950608
Q99613	0.0293065	-0.0580712	-0.28703	0.16462	-0.0179636	-0.0997081	0.390762	-0.0537251	0.0539773	0.258521	0.0574272	-0.47619	0.163797
Q6NZI2	1.35403	1.25208	1.21118	1.57311	1.19115	0.383006	0.474776	0.202329	1.06487	1.57023	0.49381	0.631826	0.741277
Q9P0M6	-0.233803	0.263989	-0.499687	0.0459404	0.143679	-0.165802	0.211055	0.0879435	0.490734	0.393813	0.258808	0.302725	0.145885
O60749	-0.618244	-0.399835	-1.16169	-0.24025	-0.0359776	0.0298154	0.240658	0.321497	0.39721	0.374266	-0.227661	0.413718	0.327266
P00390	-0.0579061	0.272956	-0.123704	0.327858	0.346648	0.637594	0.549734	0.193507	0.782214	0.983082	0.269253	0.682184	0.64253
P35241	0.0873517	0.109994	-0.169205	0.240774	0.0295261	0.370685	-0.136692	0.0790289	0.0367922	0.0915568	0.00887231	0.37871	0.177188
O43776	0.130291	-0.706634	-0.486486	-0.571153	-0.326969	0.0768313	0.257501	-0.00886584	-0.11799	0.25264	-0.538399	0.0103979	0.315356
P30740	-0.431803	-0.436862	-0.552186	-0.196766	-0.253886	0.828052	0.496362	0.763726	-0.407315	0.440647	0.287685	0.2684	0.233043
Q9NQW7	-0.905421	-0.339708	-1.02691	-0.742905	0.0617242	0.314489	0.450002	0.597242	0.0232061	0.210998	-0.119196	-0.24652	0.383302
O14950	0.138395	0.547211	0.326146	0.735865	0.899718	0.630414	0.743722	0.887548	0.878789	1.2866	0.927692	0.51371	0.80167
P56192	0.26429	-0.0452529	-0.582234	-0.307158	-0.772937	0.138341	0.000838464	-0.468201	0.556472	0.15005	-0.597412	0.035818	0.126097
P50443	-0.0869536	-0.468408	-1.76287	-0.808021	-1.34355	-1.63847	0.7724	0.942762	0.707724	-0.789741	-0.00383595	0.733473	0.367286
Q9NSE4	-0.0539133	0.00362448	0.114761	-0.0526577	0.107499	-0.228725	-0.353082	-0.0394457	0.272073	0.261151	-0.679766	0.695561	0.0423169
Q96G03	-0.26082	-0.216553	-0.729722	0.120447	-0.0266231	0.245952	0.404262	0.155266	-0.0377429	-0.0486103	0.281103	0.156767	0.150665
P54578	0.443892	-0.377424	-0.842213	-0.07192	-0.0820966	0.542207	0.46048	0.362393	0.391245	-0.329155	0.584092	0.136005	0.473723
O75874	-0.105338	0.127648	-0.324223	0.382669	0.496341	0.501236	0.780188	0.686187	0.719436	0.707769	0.447466	0.412871	0.615406
P08865	-0.0818344	0.439929	-0.364856	0.172678	0.764129	0.597034	0.808781	0.580003	0.890544	0.564072	0.287627	0.985439	0.57683
P41091	0.223325	-0.875349	-0.303319	-0.221179	0.413218	0.301973	0.224063	0.38558	0.536905	0.638982	0.251177	0.341221	0.430714
Q13162	0.0127223	0.257003	-1.0846	0.304232	0.088633	-0.0916257	0.592939	-0.0446617	0.35021	0.267959	-0.2913	-0.0446839	0.0614845
Q5JWF2	-0.659384	0.0264156	-0.501042	-0.263413	0.272127	0.289057	0.15264	0.134213	0.445738	0.403945	-0.281955	0.085544	0.236263
P00533	-0.231247	-0.285143	-0.445687	-0.435864	0.250787	-0.374899	-0.156997	-0.103262	0.545384	-0.241038	-0.674947	0.682716	0.363626
P42167	-0.820599	-0.127763	-1.36255	-1.09467	0.489558	0.660026	0.802341	0.228293	0.177822	0.70329	-0.628265	0.5788	0.424197
P29373	0.300553	0.404619	-1.35014	-0.0599563	0.9518	1.54062	1.13448	1.56533	1.02574	1.47743	0.786267	1.07791	1.00728
Q9UNZ2	-0.372212	-0.178226	-0.457753	-1.01148	0.090271	0.369123	0.570886	0.34208	-0.131698	0.471763	0.603904	0.468325	0.711395
Q15233	0.236371	0.292794	-0.174291	0.395808	0.878715	0.583208	0.535382	-0.264021	0.234518	0.0983569	0.0479759	0.30411	0.593898
P61224	0.699007	0.73593	0.11788	0.624137	0.641984	0.746037	0.949795	0.714916	0.855008	0.503114	0.765686	-0.304794	0.737299
P21266	-0.29895	-0.323298	0.32446	0.448861	0.306343	0.552683	0.437414	0.909687	0.459641	-0.47277	0.859634	-0.747774	0.771554
Q9UJ70	0.28162	0.367049	0.124066	0.212663	-0.141681	0.209792	0.0840484	0.283616	0.0285994	0.265285	0.0635639	-1.17434	0.257813
P01019	0.0328178	-0.240936	-0.139349	-0.0253327	-0.537638	0.280826	-0.0651786	0.405933	-0.221479	0.350501	1.03001	-0.0671818	0.200104
P12235	0.352429	0.632821	0.854511	0.483855	0.157235	0.591235	0.402663	0.489642	0.803231	0.851161	-0.103748	0.306735	0.446202
P00568	0.490661	0.110889	0.241188	0.628274	0.686597	0.346253	0.753545	1.16702	0.821738	0.602391	1.07259	0.306703	0.61702
P05387	-0.368885	0.456053	-0.129762	0.00190349	0.798101	0.591101	0.994025	0.486604	0.357802	0.693297	0.128162	0.885892	0.672963
P38919	-0.0965993	0.23987	-0.39361	-0.0614389	0.499029	0.363775	0.396945	-0.42804	0.595725	0.511926	0.270981	0.595296	0.545143
P39023	0.298953	0.508228	0.054631	0.193677	0.290411	-0.015223	0.736584	-0.59694	0.442534	0.458608	-0.782976	0.502611	0.458032
Q9UMS4	-0.220256	0.033329	-1.34287	-0.264776	0.382403	0.184251	0.325916	-0.263964	0.136826	-0.0132401	-0.276486	0.479183	0.357014
Q15046	-0.622394	-0.408018	-0.401074	-0.31182	0.227956	0.137029	0.188365	0.135343	0.347067	0.0487797	-1.10412	0.345457	0.259854
Q08380	0.254597	0.119544	0.181466	0.418576	0.542309	0.296606	0.703022	0.548236	0.299972	-0.655936	0.370195	0.702098	0.342576
Q3LXA3	0.169644	-0.392286	-0.231835	-0.616091	0.0471891	0.0661163	-0.439622	0.130412	0.421864	-0.284169	-0.0678201	0.0512201	0.218887
Q16401	-0.477598	-0.0931266	-0.538428	-0.0961398	-0.0349676	0.212008	0.18236	0.307751	0.0224237	-0.0311331	-0.235163	0.359555	0.149454
Q9ULA0	-0.694312	-0.120594	-0.435567	0.457026	0.328908	-0.153657	0.060303	-0.429887	0.289213	0.373926	-0.7012	0.00876848	0.0380938
P49821	-0.479069	0.409678	0.484672	0.348426	0.215914	0.225387	-0.00373384	0.103004	0.292743	0.315271	-0.460267	0.60887	0.079149
Q9ULV4	-0.558036	0.327672	0.282041	0.06354	0.295638	0.324815	0.924477	0.312568	0.799427	0.00119819	-0.522602	0.627957	0.505141
P62701	0.318337	0.662536	0.211126	0.60735	0.468889	0.439519	0.783897	0.474823	0.691137	0.253557	-0.247061	0.47368	0.579449
Q16795	-0.275646	0.0552713	0.139476	0.152381	0.276035	-0.145994	-0.0735215	0.165313	0.108453	0.244265	-0.835874	0.362853	-0.0146969
P52943	-0.769489	-0.565236	0.471252	0.34064	0.622454	1.02854	0.491665	0.736243	0.355258	0.00472619	-0.290685	0.279566	0.203292
Q96I99	0.18178	0.107348	-0.336452	-0.0879184	0.366481	0.298276	-0.445886	0.223973	-0.00129093	-0.0754118	-0.139591	0.437011	0.19117
O94760	0.724783	0.579846	0.851021	0.729026	-0.345302	0.188488	0.355768	-0.311829	0.433267	0.221504	-0.821713	-0.334758	-0.0109817
Q12907	-0.329589	0.0740004	-0.72182	0.089876	0.280371	0.0499354	-0.0287051	0.0845332	0.476226	0.496375	-0.132401	0.20685	0.427595
P09488	-0.990226	0.182778	-2.7408	1.02068	0.178679	1.08709	0.177412	0.581702	-0.460789	-1.60262	-0.161675	-0.523841	0.555272
P49773	0.846024	0.643004	0.724423	0.702701	0.658835	1.00232	0.948504	0.710178	0.925568	0.0186491	0.372212	0.143378	0.644447
P48444	-0.780799	-0.52236	-0.668272	-0.295403	0.114204	-0.0314204	0.303152	0.423481	0.443866	0.551623	-0.202631	0.514872	0.407933
Q9UL46	0.859175	1.34393	0.344417	0.927998	1.22276	1.6318	1.55623	1.83672	1.85444	0.88489	1.80292	1.48414	1.76951
Q9BS26	-0.469643	0.246426	-1.03348	0.00970776	0.367669	0.41709	0.570391	0.582078	0.197021	0.612372	0.0416782	0.344095	0.360009
O75368	0.382632	0.332768	0.105124	0.687258	0.531679	0.925745	0.968897	0.863096	0.625235	0.738955	0.678995	0.819247	0.700937
P43034	-0.0201688	-0.263023	-0.577662	-0.429158	0.189203	0.479251	0.31049	0.241884	0.616499	0.51443	-0.122728	0.309304	0.418126
P62191	0.0849726	0.220954	-0.0342341	0.422598	0.0163061	0.315529	0.295428	0.388487	0.214489	0.134209	0.00373555	0.11142	0.138658
P62263	-0.0963612	0.455986	0.00413203	0.350949	0.745667	0.350499	0.85235	-0.00573254	0.770765	0.917907	0.133728	1.07084	0.720318
P51149	0.280818	0.45733	0.262485	0.563765	0.640179	0.884655	0.608955	0.709797	0.86138	0.943766	0.8278	1.05141	0.478559
P31949	0.521953	0.586983	-0.120276	0.925813	1.51918	1.12237	1.33466	1.00653	1.74308	1.23434	0.965459	1.42738	0.923371
Q9UHG3	0.0925069	0.462345	-0.0165998	0.328398	-0.108084	-0.0226642	-0.432947	0.150158	0.0369402	0.37587	-0.822623	0.183082	-0.150084
P18124	0.628276	0.579669	-0.085588	0.484757	0.824926	0.71402	0.807521	0.530196	0.86911	0.673331	-0.17451	0.77193	1.11239
P02511	0.732548	0.269816	0.982552	1.3091	0.018915	0.966419	-0.0304073	0.255691	0.439926	0.0776155	-0.489328	0.0672076	0.104459
P30533	-0.854461	-0.703286	-0.958211	-0.264943	0.141578	0.072216	0.349525	0.491699	0.227222	0.527296	-0.284111	-0.54672	0.208117
P46108	-0.0912636	-0.0316625	-0.492532	0.14233	0.243826	-0.149013	0.284134	0.331831	-0.221369	0.16202	-0.0678726	0.102594	-0.0518504
Q96AE4	-0.550713	-0.2415	-0.601758	-0.558717	0.0949257	-0.0531822	0.617564	-0.312018	0.184845	0.528293	-0.462229	-0.49917	0.619052
P42330	0.821123	0.163653	0.195375	0.606532	0.354336	-0.102318	0.304798	0.215858	-0.158023	-0.149774	-0.214321	-0.00546411	0.330712
O00231	-0.0495572	-0.113709	-0.123677	-0.108416	0.215332	0.328048	0.430502	0.362223	0.366733	0.42525	-0.327293	-0.346656	0.194788
Q16698	0.148581	0.176226	-1.03952	0.165692	0.485818	0.0392653	0.414785	0.349758	0.473654	0.555032	-0.44619	0.54124	0.355459
P54727	0.99034	0.993622	1.00083	0.644238	0.713119	1.36423	1.23943	0.41349	0.945747	0.967321	0.636309	1.12381	1.10351
Q9NR12	-0.0371195	0.437583	0.554597	0.490583	-0.116785	-0.79388	-0.0666696	-0.259219	-0.259543	-0.213804	-0.519091	-0.546833	0.130212
Q96FW1	-0.131323	0.0847091	0.264019	-0.0742287	0.158163	0.470805	0.262236	0.517749	0.345573	0.278287	0.248485	0.312498	0.168577
O75828	0.800624	0.569267	0.609477	0.999364	0.510027	0.530445	0.107535	0.158066	0.414555	0.201463	-0.478059	-0.447749	0.149374
P31937	0.150168	0.165168	-0.412238	0.0868626	-0.12664	-0.0842196	-0.207696	-0.0893783	0.32891	0.268997	-1.00002	0.49925	0.130971
P49407	-0.41423	-0.454155	-1.02103	-0.40409	0.741358	0.342176	0.278549	-0.502056	0.124714	0.122568	-0.484277	0.184184	0.421204
P20073	-0.0168817	-0.0176491	0.173023	0.275069	0.384037	0.442004	0.0569969	0.526606	0.21648	0.467081	0.338737	-0.0999479	0.35157
P07203	0.149052	0.0558919	-0.0871298	0.317382	0.47142	0.529793	0.699977	0.186491	0.175354	0.750464	0.365302	0.573743	0.493446
Q9NPH2	-0.637292	-0.389753	-2.18476	-0.550557	-0.153626	0.73739	-0.302704	0.0383462	0.0484174	-0.26527	-1.83003	-0.0242248	0.520708
P12081	-0.230021	-0.240914	-0.401661	-0.214116	-0.489135	-0.29303	-0.318509	-0.0635045	-0.0887507	0.00710896	-0.120721	-0.00569125	-0.0742292
Q13418	0.364878	0.31688	0.190775	0.363228	0.353869	0.0946257	0.176917	0.144149	0.502455	0.197274	-0.409926	-0.229807	-0.0719838
P51608	-0.272165	-0.394411	-0.729755	-0.148311	0.247783	0.125867	0.493796	-0.367924	0.157227	0.567333	-0.0297755	0.594971	-0.270811
O95336	-0.337883	-0.213927	-1.22542	-0.0264792	0.141669	0.546652	0.488402	0.522185	0.190194	0.291574	0.181228	0.534027	0.302543
P30711	-0.425354	-0.488275	-0.491027	-0.465421	-0.656078	0.447824	0.530982	0.116932	0.0448419	-0.00870659	0.355705	-0.164803	-0.336493
Q15942	0.0121182	0.365615	-0.078619	0.512089	0.0561011	0.0947986	0.246289	-0.119264	0.086355	-0.0485044	-0.188534	-0.167692	0.648011
P39656	-0.152055	0.513459	-0.313562	0.381107	0.443741	0.420347	0.678399	0.490804	0.705601	0.542013	0.145312	0.736246	0.704789
P48047	0.98668	1.05269	0.770902	1.05204	0.423281	0.662663	0.778769	0.815352	0.886464	0.292686	0.185557	0.40082	0.533556
P09417	0.0888405	0.401653	0.682476	0.113299	0.00704928	0.663054	-0.0625349	-0.471991	0.100119	-0.0613132	-0.0287662	0.283594	-0.0471501
O94905	0.240654	0.330856	-0.256031	0.337575	-0.154559	0.48799	0.445539	0.534777	0.136577	0.513148	-0.993622	0.310379	0.419277
P24539	0.338359	0.79221	-0.178575	0.722203	0.89085	1.10825	1.01817	0.83307	0.713464	0.445173	-0.126229	-0.886663	0.8987
P05026	0.054627	0.491847	0.969368	0.225642	0.750734	0.644288	0.991975	0.990757	0.403468	0.347291	-0.388512	0.576555	0.697188
P61019	-0.0946578	-0.38209	0.0574974	-0.860896	0.592278	0.463932	0.306255	0.273777	0.473686	0.367614	-0.783618	0.373387	0.243544
[truncated: 1,863 more rows]

## Sheet: GSE43290
	GSM1060112_normalM1	GSM1060113_normalM2	GSM1060114_normalM3	GSM1060115_normalM4	GSM1060065_D1	GSM1060066_D2	GSM1060076_D13	GSM1060080_D17	GSM1060081_D18	GSM1060091_M229	GSM1060095_C1	GSM1060096_C2	GSM1060097_C3	GSM1060099_C5	GSM1060101_C7	GSM1060103_C9	GSM1060106_C12	GSM1060107_C13
[truncated: 15,126 more rows]
