# Supplementary material for: Integrated Meta-Omics Analysis Unveils the Pathways Modulating Tumorigenesis and Proliferation in High-Grade Meningioma
Source: Cells. 2023 Oct 18;12(20):2483. doi: 10.3390/cells12202483 (PMC10604908; doi:10.3390/cells12202483)
Supplement: Supplementary file 1 [file cells-12-02483-s001.zip › Table S2.xlsx]

## Sheet: Table S2
Table S2: Pathway Enirchment Analysis of differentialy expressed proteins
source	term_name	term_id	adjusted_p_value	negative_log10_of_adjusted_p_value	term_size	query_size	intersection_size	effective_domain_size	intersections
KEGG	ECM-receptor interaction	KEGG:04512	5.66463e-32	31.2468	88	64	25	8014	VWF,VTN,ITGA2B,ITGB1,ITGA1,LAMC1,AGRN,COL6A3,HSPG2,COL6A1,COL6A2,LAMB1,LAMB2,ITGB4,ITGA5,LAMA5,ITGA6,DAG1,CD47,COL1A1,ITGAV,COL4A2,ITGB5,FN1,COL4A1
KEGG	Focal adhesion	KEGG:04510	6.89037e-21	20.1618	200	64	24	8014	VWF,VTN,ITGA2B,ITGB1,ITGA1,ACTN1,LAMC1,COL6A3,COL6A1,CAPN2,COL6A2,LAMB1,LAMB2,ITGB4,ITGA5,LAMA5,ITGA6,COL1A1,ITGAV,COL4A2,ITGB5,FN1,COL4A1,PRKCA
KEGG	PI3K-Akt signaling pathway	KEGG:04151	8.78789e-13	12.0561	353	64	22	8014	VWF,VTN,ITGA2B,ITGB1,ITGA1,LAMC1,COL6A3,COL6A1,COL6A2,LAMB1,LAMB2,ITGB4,ITGA5,LAMA5,ITGA6,COL1A1,ITGAV,COL4A2,ITGB5,FN1,COL4A1,PRKCA
KEGG	Human papillomavirus infection	KEGG:05165	2.90074e-12	11.5375	331	64	21	8014	VWF,VTN,ITGA2B,ITGB1,ITGA1,LAMC1,COL6A3,COL6A1,COL6A2,LAMB1,LAMB2,ITGB4,ITGA5,LAMA5,ITGA6,COL1A1,ITGAV,COL4A2,ITGB5,FN1,COL4A1
KEGG	Amoebiasis	KEGG:05146	5.48326e-11	10.261	101	64	13	8014	ACTN1,LAMC1,CTSG,LAMB1,LAMB2,LAMA5,COL1A1,ITGAM,COL4A2,ITGB2,FN1,COL4A1,PRKCA
KEGG	Small cell lung cancer	KEGG:05222	8.64521e-09	8.06322	92	64	11	8014	ITGA2B,ITGB1,LAMC1,LAMB1,LAMB2,LAMA5,ITGA6,ITGAV,COL4A2,FN1,COL4A1
KEGG	Arrhythmogenic right ventricular cardiomyopathy	KEGG:05412	2.83748e-08	7.54707	77	64	10	8014	ITGA2B,ITGB1,ITGA1,DMD,ITGB4,ITGA5,ITGA6,DAG1,ITGAV,ITGB5
KEGG	Hypertrophic cardiomyopathy	KEGG:05410	1.36548e-07	6.86472	90	64	10	8014	ITGA2B,ITGB1,ITGA1,DMD,ITGB4,ITGA5,ITGA6,DAG1,ITGAV,ITGB5
KEGG	Dilated cardiomyopathy	KEGG:05414	2.33855e-07	6.63105	95	64	10	8014	ITGA2B,ITGB1,ITGA1,DMD,ITGB4,ITGA5,ITGA6,DAG1,ITGAV,ITGB5
KEGG	Cell adhesion molecules	KEGG:04514	1.26341e-06	5.89846	146	64	11	8014	ITGB1,NCAM1,VCAN,JAM2,ITGA6,JAM3,ITGAV,ITGAM,ITGB2,ICAM1,CDH1
KEGG	Complement and coagulation cascades	KEGG:04610	1.46088e-06	5.83539	85	64	9	8014	VWF,VTN,FGB,FGG,FGA,PLG,A2M,ITGAM,ITGB2
KEGG	Proteoglycans in cancer	KEGG:05205	4.49064e-06	5.34769	205	64	12	8014	VTN,ITGB1,DCN,HSPG2,ITGA5,COL1A1,ITGAV,LUM,CTSL,ITGB5,FN1,PRKCA
KEGG	Protein digestion and absorption	KEGG:04974	7.96048e-06	5.09906	103	64	9	8014	COL5A2,COL6A3,COL6A1,COL6A2,COL14A1,COL18A1,COL1A1,COL4A2,COL4A1
KEGG	Regulation of actin cytoskeleton	KEGG:04810	7.99676e-06	5.09709	216	64	12	8014	ITGA2B,ITGB1,ITGA1,ACTN1,ITGB4,ITGA5,ITGA6,ITGAV,ITGAM,ITGB2,ITGB5,FN1
KEGG	Leukocyte transendothelial migration	KEGG:04670	0.00023088	3.63661	114	64	8	8014	ITGB1,ACTN1,JAM2,JAM3,ITGAM,ITGB2,ICAM1,PRKCA
KEGG	Neutrophil extracellular trap formation	KEGG:04613	0.00129603	2.88739	189	64	9	8014	VWF,FGB,FGG,FGA,ITGA2B,CTSG,ITGAM,ITGB2,PRKCA
KEGG	Phagosome	KEGG:04145	0.00152027	2.81808	147	64	8	8014	ITGB1,ITGA5,ITGAV,ITGAM,CTSL,ITGB2,CTSS,ITGB5
KEGG	Platelet activation	KEGG:04611	0.00413982	2.38302	124	64	7	8014	VWF,FGB,FGG,FGA,ITGA2B,ITGB1,COL1A1
KEGG	AGE-RAGE signaling pathway in diabetic complications	KEGG:04933	0.0104815	1.97958	100	64	6	8014	COL1A1,COL4A2,FN1,ICAM1,COL4A1,PRKCA
KEGG	Toxoplasmosis	KEGG:05145	0.016838	1.77371	109	64	6	8014	ITGB1,LAMC1,LAMB1,LAMB2,LAMA5,ITGA6
KEGG	Pathways in cancer	KEGG:05200	0.0174763	1.75755	529	64	13	8014	ITGA2B,ITGB1,LAMC1,LAMB1,LAMB2,LAMA5,ITGA6,ITGAV,COL4A2,FN1,COL4A1,PRKCA,CDH1
KEGG	Staphylococcus aureus infection	KEGG:05150	0.0478371	1.32024	87	64	5	8014	FGG,PLG,ITGAM,ITGB2,ICAM1
source	term_name	term_id	adjusted_p_value	negative_log10_of_adjusted_p_value	term_size	query_size	intersection_size	effective_domain_size	intersections
WP	Focal adhesion	WP:WP306	1.76995e-19	18.752	201	61	23	7806	VWF,VTN,ITGA2B,ITGB1,ITGA1,COL5A2,ACTN1,LAMC1,CAPN2,COL6A2,LAMB1,LAMB2,ITGB4,ITGA5,LAMA5,ITGA6,COL1A1,ITGAV,COL4A2,ITGB5,FN1,COL4A1,PRKCA
WP	PI3K-Akt signaling pathway	WP:WP4172	5.2404e-13	12.2806	345	61	22	7806	VWF,VTN,ITGA2B,ITGB1,ITGA1,LAMC1,COL6A3,COL6A1,COL6A2,LAMB1,LAMB2,ITGB4,ITGA5,LAMA5,ITGA6,COL1A1,ITGAV,COL4A2,ITGB5,FN1,COL4A1,PRKCA
WP	miRNA targets in ECM and membrane receptors	WP:WP2911	1.7094e-12	11.7672	43	61	11	7806	ITGA1,COL5A2,LAMC1,COL6A3,COL6A1,COL6A2,LAMB2,COL4A2,ITGB5,FN1,COL4A1
WP	Focal adhesion: PI3K-Akt-mTOR-signaling pathway	WP:WP3932	9.73377e-12	11.0117	309	61	20	7806	VWF,VTN,ITGA2B,ITGB1,COL5A2,LAMC1,COL6A2,LAMB1,LAMB2,ITGB4,ITGA5,LAMA5,ITGA6,COL1A1,ITGAV,COL4A2,ITGB2,ITGB5,FN1,COL4A1
WP	Complement system	WP:WP2806	5.45808e-11	10.263	99	61	13	7806	VTN,FGB,FGG,FGA,ITGA2B,DCN,PLG,LAMC1,LAMB1,LAMA5,ITGB2,ICAM1,PRKCA
WP	Integrin-mediated cell adhesion	WP:WP185	9.2283e-11	10.0349	103	61	13	7806	ITGA2B,ITGB1,CAPNS1,ITGA1,CAPN2,CAPN1,ITGB4,ITGA5,ITGA6,ITGAV,ITGAM,ITGB2,ITGB5
WP	Arrhythmogenic right ventricular cardiomyopathy	WP:WP2118	1.40003e-09	8.85386	76	61	11	7806	ITGA2B,ITGB1,ITGA1,DMD,ACTN1,ITGB4,ITGA5,ITGA6,DAG1,ITGAV,ITGB5
WP	Small cell lung cancer	WP:WP4658	2.40393e-08	7.61908	98	61	11	7806	ITGA2B,ITGB1,LAMC1,LAMB1,LAMB2,LAMA5,ITGA6,ITGAV,COL4A2,FN1,COL4A1
WP	Hippo-Merlin signaling dysregulation	WP:WP4541	2.61065e-07	6.58325	122	61	11	7806	ITGA2B,ITGB1,ITGA1,ITGB4,ITGA5,ITGA6,ITGAV,ITGAM,ITGB2,ITGB5,CDH1
WP	Primary focal segmental glomerulosclerosis (FSGS)	WP:WP2572	6.14492e-07	6.21148	74	61	9	7806	VTN,ITGB1,AGRN,LAMB2,ITGB4,LAMA5,DAG1,ITGAV,CTSL
WP	Type I collagen synthesis in the context of osteogenesis imperfecta	WP:WP4786	6.37766e-07	6.19534	33	61	7	7806	PPIB,P4HB,COL1A1,P4HA1,PLOD1,P4HA2,SERPINH1
WP	Inflammatory response pathway	WP:WP453	6.37766e-07	6.19534	33	61	7	7806	VTN,LAMC1,LAMB1,LAMB2,LAMA5,COL1A1,FN1
WP	Alpha 6 beta 4 signaling pathway	WP:WP244	9.91759e-07	6.00359	35	61	7	7806	LAMC1,LAMB1,LAMB2,ITGB4,LAMA5,ITGA6,PRKCA
WP	COVID-19, thrombosis and anticoagulation	WP:WP4927	1.62598e-05	4.78889	7	61	4	7806	FGB,FGG,FGA,PLG
WP	Malignant pleural mesothelioma	WP:WP5087	2.50237e-05	4.60165	445	61	16	7806	ITGB1,ITGA1,LAMC1,LAMB1,LAMB2,ITGB4,LAMA5,ITGA6,CD47,ITGAV,COL4A2,ITGB2,FN1,COL4A1,SPARC,CDH1
WP	Blood clotting cascade	WP:WP272	0.000104338	3.98156	23	61	5	7806	VWF,FGB,FGG,FGA,PLG
WP	Fibrin complement receptor 3 signaling pathway	WP:WP4136	0.000139034	3.85688	44	61	6	7806	FGB,FGG,FGA,PLG,ITGAM,ITGB2
WP	VEGFA-VEGFR2 signaling pathway	WP:WP3888	0.000672067	3.17259	437	61	14	7806	FGB,FGG,FGA,ITGB1,BSG,CAPN2,P4HB,ITGAV,ITGB5,FN1,P4HA2,ICAM1,PRKCA,ADAM10
WP	Ebola virus pathway in host	WP:WP4217	0.000937318	3.02811	130	61	8	7806	ITGB1,ITGA1,ACTN1,ITGA5,ITGA6,ITGAV,CTSL,CTSB
WP	Burn wound healing	WP:WP5055	0.00297424	2.52662	110	61	7	7806	DCN,FBN1,COL1A1,FN1,ICAM1,SERPINH1,SPARC
WP	Mechanoregulation and pathology of YAP/TAZ via Hippo and non-Hippo mechanisms	WP:WP4534	0.00411968	2.38514	47	61	5	7806	ITGB1,ITGB4,ITGB2,ITGB5,CDH1
WP	Nanoparticle-mediated activation of receptor signaling	WP:WP2643	0.00970128	2.01317	29	61	4	7806	ITGB1,ITGA1,COL1A1,FN1
WP	Hair follicle development: organogenesis - part 2 of 3	WP:WP2839	0.0163282	1.78706	33	61	4	7806	ITGB1,NCAM1,LAMA5,CDH1
WP	Folate metabolism	WP:WP176	0.0345338	1.46176	73	61	5	7806	FGB,FGG,FGA,PLG,ICAM1
WP	Epithelial to mesenchymal transition in colorectal cancer	WP:WP4239	0.0374207	1.42689	164	61	7	7806	VTN,ITGA5,COL4A2,FN1,COL4A1,SPARC,CDH1
WP	Cells and molecules involved in local acute inflammatory response	WP:WP4493	0.0400033	1.3979	17	61	3	7806	ITGB1,ITGB2,ICAM1
WP	Mammary gland development pathway - Embryonic development (Stage 1 of 4)	WP:WP2813	0.0477374	1.32114	18	61	3	7806	ITGB1,ITGA6,CDH1
source	term_name	term_id	adjusted_p_value	negative_log10_of_adjusted_p_value	term_size	query_size	intersection_size	effective_domain_size	intersections
GO:BP	cell adhesion	GO:0007155	2.60779e-35	34.5837	1480	81	51	21029	FBLN1,VWF,APP,VTN,FGB,FGG,FGA,MFAP4,ITGA2B,ITGB1,FBLN5,ITGA1,DMD,PLG,FBN1,ACTN1,NCAM1,LAMC1,NID2,COL6A3,CTSG,COL6A1,BSG,VCAN,COL6A2,LAMB1,JAM2,LAMB2,ITGB4,ITGA5,COL14A1,COL18A1,LAMA5,ITGA6,DAG1,CD47,P4HB,COL1A1,JAM3,ITGAV,ITGAM,NID1,CASK,ITGB2,ITGB5,FN1,ICAM1,PRKCA,EMILIN2,ADAM10,CDH1
GO:BP	biological adhesion	GO:0022610	3.29622e-35	34.482	1487	81	51	21029	FBLN1,VWF,APP,VTN,FGB,FGG,FGA,MFAP4,ITGA2B,ITGB1,FBLN5,ITGA1,DMD,PLG,FBN1,ACTN1,NCAM1,LAMC1,NID2,COL6A3,CTSG,COL6A1,BSG,VCAN,COL6A2,LAMB1,JAM2,LAMB2,ITGB4,ITGA5,COL14A1,COL18A1,LAMA5,ITGA6,DAG1,CD47,P4HB,COL1A1,JAM3,ITGAV,ITGAM,NID1,CASK,ITGB2,ITGB5,FN1,ICAM1,PRKCA,EMILIN2,ADAM10,CDH1
GO:BP	extracellular matrix organization	GO:0030198	7.18835e-34	33.1434	323	81	32	21029	FBLN1,APP,MFAP4,ITGA2B,ITGB1,FBLN5,COL5A2,PLG,LAMC1,NID2,CTSG,LAMB1,LAMB2,LTBP4,ITGA5,COL14A1,COL18A1,ITGA6,DAG1,COL1A1,FMOD,ITGAV,NID1,LUM,COL4A2,ITGB2,P4HA1,CTSS,ITGB5,COL4A1,SERPINH1,ADAM10
GO:BP	extracellular structure organization	GO:0043062	7.95783e-34	33.0992	324	81	32	21029	FBLN1,APP,MFAP4,ITGA2B,ITGB1,FBLN5,COL5A2,PLG,LAMC1,NID2,CTSG,LAMB1,LAMB2,LTBP4,ITGA5,COL14A1,COL18A1,ITGA6,DAG1,COL1A1,FMOD,ITGAV,NID1,LUM,COL4A2,ITGB2,P4HA1,CTSS,ITGB5,COL4A1,SERPINH1,ADAM10
GO:BP	external encapsulating structure organization	GO:0045229	9.74288e-34	33.0113	326	81	32	21029	FBLN1,APP,MFAP4,ITGA2B,ITGB1,FBLN5,COL5A2,PLG,LAMC1,NID2,CTSG,LAMB1,LAMB2,LTBP4,ITGA5,COL14A1,COL18A1,ITGA6,DAG1,COL1A1,FMOD,ITGAV,NID1,LUM,COL4A2,ITGB2,P4HA1,CTSS,ITGB5,COL4A1,SERPINH1,ADAM10
GO:BP	cell-substrate adhesion	GO:0031589	7.09285e-31	30.1492	356	81	31	21029	FBLN1,VWF,VTN,FGB,FGG,FGA,ITGA2B,ITGB1,FBLN5,ITGA1,DMD,PLG,ACTN1,LAMC1,NID2,LAMB1,LAMB2,ITGB4,ITGA5,LAMA5,ITGA6,DAG1,P4HB,COL1A1,JAM3,ITGAV,NID1,CASK,ITGB2,ITGB5,FN1
GO:BP	cell-matrix adhesion	GO:0007160	9.49532e-19	18.0225	226	81	20	21029	VTN,FGB,FGG,FGA,ITGA2B,ITGB1,FBLN5,ITGA1,DMD,ACTN1,NID2,ITGB4,DAG1,JAM3,ITGAV,NID1,CASK,ITGB2,ITGB5,FN1
GO:BP	anatomical structure morphogenesis	GO:0009653	9.96737e-17	16.0014	2685	81	45	21029	FBLN1,EFEMP1,APP,VTN,FGB,FGG,FGA,ITGB1,DCN,ITGA1,COL5A2,DMD,FBN1,ACTN1,NCAM1,LAMC1,AGRN,HSPG2,COL6A1,BSG,CAPN2,CAPN1,LAMB1,JAM2,LAMB2,ITGB4,ITGA5,COL18A1,LAMA5,ITGA6,DAG1,P4HB,COL1A1,JAM3,ITGAV,PLEC,COL4A2,ITGB2,ASPN,ITGB5,FN1,COL4A1,PRKCA,SERPINH1,SPARC
GO:BP	anatomical structure development	GO:0048856	3.90734e-15	14.4081	5718	81	60	21029	FBLN1,EFEMP1,APP,VTN,FGB,FGG,FGA,ITGB1,DCN,ITGA1,COL5A2,DMD,PLG,FBN1,ACTN1,NCAM1,LAMC1,A2M,AGRN,COL6A3,HSPG2,COL6A1,BSG,CAPN2,VCAN,CAPN1,LAMB1,JAM2,BGN,LAMB2,ITGB4,PPIB,ITGA5,COL18A1,LAMA5,PCOLCE,ITGA6,DAG1,P4HB,COL1A1,JAM3,ITGAV,ITGAM,PLEC,NID1,CTSL,COL4A2,ITGB2,ASPN,PLOD1,ITGB5,CTSB,FN1,ICAM1,COL4A1,PRKCA,SERPINH1,SPARC,ADAM10,CDH1
GO:BP	integrin-mediated signaling pathway	GO:0007229	1.73128e-14	13.7616	112	81	14	21029	ITGA2B,ITGB1,ITGA1,ITGB4,ITGA5,LAMA5,ITGA6,CD47,ITGAV,ITGAM,ITGB2,ITGB5,FN1,ADAM10
GO:BP	cell migration	GO:0016477	1.40652e-13	12.8519	1454	81	32	21029	FBLN1,APP,VTN,ITGB1,DCN,ITGA1,PLG,LAMC1,BSG,VCAN,LAMB1,JAM2,LAMB2,ITGB4,PPIB,ITGA5,LAMA5,ITGA6,DAG1,CD47,COL1A1,JAM3,ITGAV,PLEC,ITGB2,ITGB5,FN1,ICAM1,PRKCA,SPARC,ADAM10,CDH1
GO:BP	developmental process	GO:0032502	7.54754e-13	12.1222	6326	81	60	21029	FBLN1,EFEMP1,APP,VTN,FGB,FGG,FGA,ITGB1,DCN,ITGA1,COL5A2,DMD,PLG,FBN1,ACTN1,NCAM1,LAMC1,A2M,AGRN,COL6A3,HSPG2,COL6A1,BSG,CAPN2,VCAN,CAPN1,LAMB1,JAM2,BGN,LAMB2,ITGB4,PPIB,ITGA5,COL18A1,LAMA5,PCOLCE,ITGA6,DAG1,P4HB,COL1A1,JAM3,ITGAV,ITGAM,PLEC,NID1,CTSL,COL4A2,ITGB2,ASPN,PLOD1,ITGB5,CTSB,FN1,ICAM1,COL4A1,PRKCA,SERPINH1,SPARC,ADAM10,CDH1
GO:BP	cell differentiation	GO:0030154	1.5081e-12	11.8216	4128	81	49	21029	FBLN1,EFEMP1,APP,VTN,FGB,FGG,FGA,ITGB1,ITGA1,COL5A2,DMD,PLG,FBN1,ACTN1,NCAM1,LAMC1,A2M,AGRN,HSPG2,COL6A1,BSG,CAPN2,VCAN,LAMB1,JAM2,LAMB2,ITGB4,ITGA5,COL18A1,LAMA5,ITGA6,DAG1,P4HB,COL1A1,JAM3,ITGAV,ITGAM,PLEC,CTSL,COL4A2,ITGB2,ITGB5,CTSB,FN1,ICAM1,COL4A1,PRKCA,SERPINH1,CDH1
GO:BP	multicellular organism development	GO:0007275	1.76197e-12	11.754	5114	81	54	21029	FBLN1,EFEMP1,APP,VTN,ITGB1,DCN,ITGA1,COL5A2,DMD,PLG,FBN1,ACTN1,NCAM1,LAMC1,A2M,AGRN,COL6A3,HSPG2,COL6A1,BSG,CAPN2,VCAN,CAPN1,LAMB1,JAM2,BGN,LAMB2,ITGB4,PPIB,ITGA5,COL18A1,LAMA5,PCOLCE,ITGA6,DAG1,COL1A1,JAM3,ITGAV,ITGAM,PLEC,NID1,CTSL,COL4A2,ITGB2,ASPN,ITGB5,CTSB,FN1,COL4A1,PRKCA,SERPINH1,SPARC,ADAM10,CDH1
GO:BP	endodermal cell differentiation	GO:0035987	2.94777e-12	11.5305	46	81	10	21029	VTN,COL5A2,COL6A1,LAMB1,ITGA5,ITGAV,COL4A2,ITGB2,ITGB5,FN1
GO:BP	cellular developmental process	GO:0048869	3.41776e-12	11.4663	4210	81	49	21029	FBLN1,EFEMP1,APP,VTN,FGB,FGG,FGA,ITGB1,ITGA1,COL5A2,DMD,PLG,FBN1,ACTN1,NCAM1,LAMC1,A2M,AGRN,HSPG2,COL6A1,BSG,CAPN2,VCAN,LAMB1,JAM2,LAMB2,ITGB4,ITGA5,COL18A1,LAMA5,ITGA6,DAG1,P4HB,COL1A1,JAM3,ITGAV,ITGAM,PLEC,CTSL,COL4A2,ITGB2,ITGB5,CTSB,FN1,ICAM1,COL4A1,PRKCA,SERPINH1,CDH1
GO:BP	localization of cell	GO:0051674	4.78119e-12	11.3205	1645	81	32	21029	FBLN1,APP,VTN,ITGB1,DCN,ITGA1,PLG,LAMC1,BSG,VCAN,LAMB1,JAM2,LAMB2,ITGB4,PPIB,ITGA5,LAMA5,ITGA6,DAG1,CD47,COL1A1,JAM3,ITGAV,PLEC,ITGB2,ITGB5,FN1,ICAM1,PRKCA,SPARC,ADAM10,CDH1
GO:BP	cell motility	GO:0048870	4.78119e-12	11.3205	1645	81	32	21029	FBLN1,APP,VTN,ITGB1,DCN,ITGA1,PLG,LAMC1,BSG,VCAN,LAMB1,JAM2,LAMB2,ITGB4,PPIB,ITGA5,LAMA5,ITGA6,DAG1,CD47,COL1A1,JAM3,ITGAV,PLEC,ITGB2,ITGB5,FN1,ICAM1,PRKCA,SPARC,ADAM10,CDH1
GO:BP	locomotion	GO:0040011	1.1386e-11	10.9436	1821	81	33	21029	FBLN1,APP,VTN,ITGB1,DCN,ITGA1,PLG,NCAM1,LAMC1,BSG,VCAN,LAMB1,JAM2,LAMB2,ITGB4,PPIB,ITGA5,LAMA5,ITGA6,DAG1,CD47,COL1A1,JAM3,ITGAV,PLEC,ITGB2,ITGB5,FN1,ICAM1,PRKCA,SPARC,ADAM10,CDH1
GO:BP	endoderm formation	GO:0001706	2.05731e-11	10.6867	55	81	10	21029	VTN,COL5A2,COL6A1,LAMB1,ITGA5,ITGAV,COL4A2,ITGB2,ITGB5,FN1
GO:BP	biological process involved in symbiotic interaction	GO:0044403	2.07929e-11	10.6821	281	81	16	21029	FBLN1,ITGB1,PLG,NCAM1,CTSG,BSG,PPIB,ITGA5,DAG1,P4HB,ITGAV,CTSL,ITGB5,CTSB,FN1,ICAM1
GO:BP	endoderm development	GO:0007492	2.67052e-11	10.5734	81	81	11	21029	VTN,COL5A2,LAMC1,COL6A1,LAMB1,ITGA5,ITGAV,COL4A2,ITGB2,ITGB5,FN1
GO:BP	tissue development	GO:0009888	4.63263e-11	10.3342	1912	81	33	21029	EFEMP1,VTN,ITGB1,COL5A2,DMD,LAMC1,AGRN,HSPG2,COL6A1,BSG,LAMB1,BGN,LAMB2,ITGB4,ITGA5,COL18A1,LAMA5,ITGA6,DAG1,COL1A1,ITGAV,ITGAM,PLEC,COL4A2,ITGB2,ASPN,PLOD1,ITGB5,CTSB,FN1,ICAM1,COL4A1,SERPINH1
GO:BP	regulation of cell adhesion	GO:0030155	6.69184e-11	10.1745	733	81	22	21029	FBLN1,FGB,FGG,FGA,DMD,PLG,CTSG,ITGA5,LAMA5,DAG1,CD47,P4HB,COL1A1,JAM3,ITGAV,NID1,CASK,ITGB2,FN1,PRKCA,ADAM10,CDH1
GO:BP	movement of cell or subcellular component	GO:0006928	7.0647e-11	10.1509	2074	81	34	21029	FBLN1,APP,VTN,ITGB1,DCN,ITGA1,PLG,ACTN1,NCAM1,LAMC1,BSG,VCAN,LAMB1,JAM2,LAMB2,ITGB4,PPIB,ITGA5,LAMA5,ITGA6,DAG1,CD47,COL1A1,JAM3,ITGAV,PLEC,ITGB2,ITGB5,FN1,ICAM1,PRKCA,SPARC,ADAM10,CDH1
GO:BP	formation of primary germ layer	GO:0001704	7.63688e-11	10.1171	121	81	12	21029	VTN,ITGB1,COL5A2,COL6A1,LAMB1,ITGB4,ITGA5,ITGAV,COL4A2,ITGB2,ITGB5,FN1
GO:BP	anatomical structure formation involved in morphogenesis	GO:0048646	8.31847e-11	10.08	1123	81	26	21029	VTN,ITGB1,DCN,COL5A2,ACTN1,HSPG2,COL6A1,BSG,CAPN2,LAMB1,JAM2,ITGB4,ITGA5,COL18A1,DAG1,COL1A1,JAM3,ITGAV,PLEC,COL4A2,ITGB2,ITGB5,FN1,COL4A1,PRKCA,SPARC
GO:BP	response to chemical	GO:0042221	3.12517e-10	9.50513	4316	81	47	21029	APP,VTN,FGB,FGG,FGA,ITGB1,DCN,FBLN5,ITGA1,COL5A2,DMD,FBN1,NCAM1,A2M,AGRN,CTSG,COL6A1,BSG,CAPN2,COL6A2,LAMB2,LTBP4,PPIB,ITGA5,LAMA5,DAG1,CD47,P4HB,COL1A1,FMOD,JAM3,ITGAV,PLEC,CTSL,CASK,COL4A2,ITGB2,CTSS,ASPN,ITGB5,CTSB,ICAM1,COL4A1,PRKCA,SERPINH1,ADAM10,CDH1
GO:BP	cell adhesion mediated by integrin	GO:0033627	4.13473e-10	9.38355	73	81	10	21029	VTN,ITGB1,FBN1,ITGB4,ITGA5,JAM3,ITGAV,ITGB2,ITGB5,ICAM1
GO:BP	gastrulation	GO:0007369	5.50817e-10	9.25899	185	81	13	21029	VTN,ITGB1,COL5A2,COL6A1,LAMB1,ITGB4,ITGA5,DAG1,ITGAV,COL4A2,ITGB2,ITGB5,FN1
GO:BP	multicellular organismal process	GO:0032501	6.17284e-10	9.20951	7474	81	61	21029	FBLN1,VWF,EFEMP1,APP,VTN,FGB,FGG,FGA,ITGB1,DCN,ITGA1,COL5A2,DMD,PLG,FBN1,ACTN1,NCAM1,LAMC1,A2M,AGRN,COL6A3,HSPG2,CTSG,COL6A1,BSG,CAPN2,VCAN,CAPN1,LAMB1,JAM2,BGN,LAMB2,ITGB4,PPIB,ITGA5,COL18A1,LAMA5,PCOLCE,ITGA6,DAG1,CD47,COL1A1,JAM3,ITGAV,ITGAM,PLEC,NID1,LUM,CTSL,COL4A2,ITGB2,ASPN,ITGB5,CTSB,FN1,COL4A1,PRKCA,SERPINH1,SPARC,ADAM10,CDH1
GO:BP	basement membrane organization	GO:0071711	6.63244e-10	9.17833	32	81	8	21029	ITGB1,NID2,LAMB1,LAMB2,DAG1,NID1,CTSS,COL4A1
GO:BP	substrate adhesion-dependent cell spreading	GO:0034446	8.59255e-10	9.06588	110	81	11	21029	FBLN1,FGB,FGG,FGA,LAMC1,LAMB1,LAMB2,LAMA5,P4HB,ITGAV,FN1
GO:BP	positive regulation of cell migration	GO:0030335	2.19684e-09	8.6582	524	81	18	21029	FBLN1,APP,VTN,ITGB1,BSG,LAMB1,JAM2,ITGA5,ITGA6,CD47,COL1A1,JAM3,ITGAV,FN1,ICAM1,PRKCA,SPARC,ADAM10
GO:BP	heterotypic cell-cell adhesion	GO:0034113	2.53948e-09	8.59526	59	81	9	21029	FGB,FGG,FGA,ITGB1,ITGA5,CD47,JAM3,ITGAV,ITGB2
GO:BP	cell-cell adhesion	GO:0098609	3.13115e-09	8.5043	888	81	22	21029	FGB,FGG,FGA,ITGB1,PLG,CTSG,BSG,LAMB1,JAM2,ITGA5,COL14A1,LAMA5,CD47,JAM3,ITGAV,ITGAM,ITGB2,ITGB5,FN1,ICAM1,PRKCA,CDH1
GO:BP	regulation of cell-substrate adhesion	GO:0010810	3.15518e-09	8.50098	212	81	13	21029	FBLN1,FGB,FGG,FGA,DMD,PLG,ITGA5,DAG1,P4HB,COL1A1,NID1,CASK,FN1
GO:BP	regulation of cell migration	GO:0030334	3.57729e-09	8.44645	894	81	22	21029	FBLN1,APP,VTN,ITGB1,DCN,BSG,LAMB1,JAM2,ITGA5,LAMA5,ITGA6,DAG1,CD47,COL1A1,JAM3,ITGAV,FN1,ICAM1,PRKCA,SPARC,ADAM10,CDH1
GO:BP	response to wounding	GO:0009611	3.98882e-09	8.39916	543	81	18	21029	FBLN1,VWF,VTN,FGB,FGG,FGA,ITGB1,PLG,CTSG,LAMB2,ITGB4,ITGA5,DAG1,COL1A1,PLEC,CASK,FN1,PRKCA
GO:BP	cellular response to chemical stimulus	GO:0070887	4.15847e-09	8.38107	3008	81	38	21029	APP,VTN,FGB,FGG,DCN,FBLN5,ITGA1,COL5A2,DMD,FBN1,AGRN,CTSG,COL6A1,BSG,CAPN2,LTBP4,PPIB,ITGA5,DAG1,CD47,P4HB,COL1A1,FMOD,JAM3,PLEC,CTSL,CASK,COL4A2,ITGB2,CTSS,ASPN,ITGB5,CTSB,ICAM1,COL4A1,PRKCA,ADAM10,CDH1
GO:BP	positive regulation of cell motility	GO:2000147	4.64879e-09	8.33266	548	81	18	21029	FBLN1,APP,VTN,ITGB1,BSG,LAMB1,JAM2,ITGA5,ITGA6,CD47,COL1A1,JAM3,ITGAV,FN1,ICAM1,PRKCA,SPARC,ADAM10
GO:BP	cell morphogenesis	GO:0000902	4.91625e-09	8.30837	1010	81	23	21029	FBLN1,APP,FGB,FGG,FGA,ITGB1,ITGA1,DMD,ACTN1,NCAM1,LAMC1,BSG,LAMB1,LAMB2,COL18A1,LAMA5,DAG1,P4HB,ITGAV,PLEC,ITGB2,FN1,SPARC
GO:BP	positive regulation of cellular component movement	GO:0051272	6.87244e-09	8.16289	561	81	18	21029	FBLN1,APP,VTN,ITGB1,BSG,LAMB1,JAM2,ITGA5,ITGA6,CD47,COL1A1,JAM3,ITGAV,FN1,ICAM1,PRKCA,SPARC,ADAM10
GO:BP	regulation of cellular component movement	GO:0051270	7.1954e-09	8.14294	1029	81	23	21029	FBLN1,APP,VTN,ITGB1,DCN,ACTN1,BSG,LAMB1,JAM2,ITGA5,LAMA5,ITGA6,DAG1,CD47,COL1A1,JAM3,ITGAV,FN1,ICAM1,PRKCA,SPARC,ADAM10,CDH1
GO:BP	positive regulation of locomotion	GO:0040017	7.51044e-09	8.12433	564	81	18	21029	FBLN1,APP,VTN,ITGB1,BSG,LAMB1,JAM2,ITGA5,ITGA6,CD47,COL1A1,JAM3,ITGAV,FN1,ICAM1,PRKCA,SPARC,ADAM10
GO:BP	wound healing	GO:0042060	8.2711e-09	8.08244	415	81	16	21029	FBLN1,VWF,VTN,FGB,FGG,FGA,ITGB1,PLG,CTSG,ITGA5,DAG1,COL1A1,PLEC,CASK,FN1,PRKCA
GO:BP	biological process involved in interaction with host	GO:0051701	1.10063e-08	7.95836	183	81	12	21029	FBLN1,ITGB1,NCAM1,BSG,ITGA5,DAG1,P4HB,ITGAV,CTSL,ITGB5,CTSB,ICAM1
GO:BP	regulation of cell motility	GO:2000145	1.25817e-08	7.90026	953	81	22	21029	FBLN1,APP,VTN,ITGB1,DCN,BSG,LAMB1,JAM2,ITGA5,LAMA5,ITGA6,DAG1,CD47,COL1A1,JAM3,ITGAV,FN1,ICAM1,PRKCA,SPARC,ADAM10,CDH1
GO:BP	collagen fibril organization	GO:0030199	1.45031e-08	7.83854	71	81	9	21029	COL5A2,COL14A1,COL1A1,FMOD,LUM,COL4A2,P4HA1,COL4A1,SERPINH1
GO:BP	system development	GO:0048731	1.58709e-08	7.7994	4784	81	47	21029	EFEMP1,APP,ITGB1,DCN,ITGA1,COL5A2,DMD,PLG,FBN1,ACTN1,NCAM1,LAMC1,A2M,AGRN,COL6A3,HSPG2,BSG,VCAN,CAPN1,LAMB1,JAM2,BGN,LAMB2,ITGB4,PPIB,ITGA5,COL18A1,LAMA5,ITGA6,DAG1,COL1A1,JAM3,ITGAV,ITGAM,PLEC,NID1,CTSL,COL4A2,ASPN,CTSB,FN1,COL4A1,PRKCA,SERPINH1,SPARC,ADAM10,CDH1
GO:BP	viral entry into host cell	GO:0046718	2.12783e-08	7.67206	147	81	11	21029	ITGB1,NCAM1,BSG,ITGA5,DAG1,P4HB,ITGAV,CTSL,ITGB5,CTSB,ICAM1
GO:BP	response to organic substance	GO:0010033	2.21946e-08	7.65375	3009	81	37	21029	APP,VTN,FGB,FGG,ITGB1,DCN,COL5A2,DMD,FBN1,A2M,AGRN,CTSG,COL6A1,BSG,CAPN2,COL6A2,LTBP4,ITGA5,DAG1,CD47,P4HB,COL1A1,FMOD,CTSL,CASK,COL4A2,ITGB2,CTSS,ASPN,ITGB5,CTSB,ICAM1,COL4A1,PRKCA,SERPINH1,ADAM10,CDH1
GO:BP	regulation of locomotion	GO:0040012	3.03582e-08	7.51772	997	81	22	21029	FBLN1,APP,VTN,ITGB1,DCN,BSG,LAMB1,JAM2,ITGA5,LAMA5,ITGA6,DAG1,CD47,COL1A1,JAM3,ITGAV,FN1,ICAM1,PRKCA,SPARC,ADAM10,CDH1
GO:BP	entry into host	GO:0044409	3.5367e-08	7.4514	154	81	11	21029	ITGB1,NCAM1,BSG,ITGA5,DAG1,P4HB,ITGAV,CTSL,ITGB5,CTSB,ICAM1
GO:BP	movement in host environment	GO:0052126	7.48787e-08	7.12564	165	81	11	21029	ITGB1,NCAM1,BSG,ITGA5,DAG1,P4HB,ITGAV,CTSL,ITGB5,CTSB,ICAM1
GO:BP	animal organ development	GO:0048513	8.81219e-08	7.05492	3494	81	39	21029	EFEMP1,APP,ITGB1,DCN,COL5A2,DMD,PLG,FBN1,ACTN1,LAMC1,A2M,AGRN,COL6A3,HSPG2,BSG,CAPN1,LAMB1,BGN,LAMB2,ITGB4,PPIB,COL18A1,LAMA5,ITGA6,DAG1,COL1A1,JAM3,ITGAM,PLEC,NID1,CTSL,ASPN,CTSB,FN1,COL4A1,PRKCA,SERPINH1,ADAM10,CDH1
GO:BP	positive regulation of cell-substrate adhesion	GO:0010811	9.28036e-08	7.03244	124	81	10	21029	FBLN1,FGB,FGG,FGA,DMD,ITGA5,DAG1,P4HB,NID1,FN1
GO:BP	supramolecular fiber organization	GO:0097435	1.05446e-07	6.97697	755	81	19	21029	APP,MFAP4,ITGB1,FBLN5,COL5A2,DMD,ACTN1,LTBP4,COL14A1,CD47,COL1A1,FMOD,PLEC,LUM,COL4A2,P4HA1,ITGB5,COL4A1,SERPINH1
GO:BP	cell development	GO:0048468	1.06194e-07	6.9739	2079	81	30	21029	FBLN1,APP,FGB,FGG,FGA,ITGB1,ITGA1,DMD,FBN1,ACTN1,NCAM1,LAMC1,AGRN,BSG,LAMB1,JAM2,LAMB2,ITGB4,COL18A1,LAMA5,ITGA6,DAG1,P4HB,JAM3,ITGAV,PLEC,FN1,ICAM1,SERPINH1,CDH1
GO:BP	cell junction organization	GO:0034330	1.92296e-07	6.71603	687	81	18	21029	APP,ACTN1,LAMC1,AGRN,LAMB2,ITGB4,ITGA5,ITGA6,DAG1,JAM3,ITGAM,PLEC,CAST,FN1,COL4A1,PRKCA,ADAM10,CDH1
GO:BP	positive regulation of cell adhesion	GO:0045785	2.27468e-07	6.64308	439	81	15	21029	FBLN1,FGB,FGG,FGA,DMD,CTSG,ITGA5,DAG1,CD47,P4HB,ITGAV,NID1,ITGB2,FN1,PRKCA
GO:BP	cell surface receptor signaling pathway	GO:0007166	2.96424e-07	6.52809	2783	81	34	21029	EFEMP1,APP,VTN,FGB,FGG,FGA,ITGA2B,ITGB1,DCN,ITGA1,FBN1,NCAM1,CTSG,BSG,ITGB4,LTBP4,ITGA5,LAMA5,ITGA6,CD47,P4HB,COL1A1,FMOD,ITGAV,ITGAM,COL4A2,ITGB2,ASPN,ITGB5,FN1,ICAM1,COL4A1,PRKCA,ADAM10
GO:BP	blood coagulation, fibrin clot formation	GO:0072378	3.71348e-07	6.43022	10	81	5	21029	FBLN1,FGB,FGG,FGA,FN1
GO:BP	cell morphogenesis involved in differentiation	GO:0000904	3.92611e-07	6.40604	718	81	18	21029	FBLN1,APP,FGB,FGG,FGA,ITGB1,ACTN1,NCAM1,LAMC1,BSG,LAMB1,LAMB2,COL18A1,LAMA5,DAG1,P4HB,ITGAV,FN1
GO:BP	regulation of localization	GO:0032879	6.41219e-07	6.19299	2701	81	33	21029	FBLN1,APP,VTN,FGB,FGG,FGA,ITGB1,DCN,DMD,ACTN1,BSG,CAPN1,LAMB1,JAM2,ITGA5,LAMA5,ITGA6,DAG1,CD47,COL1A1,JAM3,ITGAV,CTSD,ITGAM,CASK,ITGB2,CTSS,FN1,ICAM1,PRKCA,SPARC,ADAM10,CDH1
GO:BP	embryo development	GO:0009790	1.13104e-06	5.94652	1088	81	21	21029	EFEMP1,VTN,ITGB1,COL5A2,PLG,FBN1,A2M,COL6A1,CAPN2,LAMB1,ITGB4,ITGA5,LAMA5,DAG1,COL1A1,ITGAV,COL4A2,ITGB2,ITGB5,FN1,ADAM10
GO:BP	protein activation cascade	GO:0072376	1.16007e-06	5.93551	12	81	5	21029	FBLN1,FGB,FGG,FGA,FN1
GO:BP	response to stimulus	GO:0050896	2.00383e-06	5.69814	8815	81	61	21029	FBLN1,VWF,EFEMP1,APP,VTN,FGB,FGG,FGA,MFAP4,ITGA2B,ITGB1,DCN,FBLN5,ITGA1,COL5A2,DMD,PLG,FBN1,NCAM1,A2M,AGRN,HSPG2,CTSG,COL6A1,BSG,CAPN2,COL6A2,CAPN1,LAMB2,ITGB4,LTBP4,PPIB,ITGA5,LAMA5,ITGA6,DAG1,CD47,P4HB,COL1A1,FMOD,JAM3,ITGAV,ITGAM,PLEC,CTSL,CASK,COL4A2,ITGB2,CTSS,ASPN,PLOD1,ITGB5,CTSB,FN1,ICAM1,COL4A1,PRKCA,SERPINH1,TTR,ADAM10,CDH1
GO:BP	embryonic morphogenesis	GO:0048598	2.30903e-06	5.63657	608	81	16	21029	EFEMP1,VTN,ITGB1,COL5A2,FBN1,COL6A1,LAMB1,ITGB4,ITGA5,LAMA5,DAG1,ITGAV,COL4A2,ITGB2,ITGB5,FN1
GO:BP	cellular response to stimulus	GO:0051716	2.95148e-06	5.52996	7346	81	55	21029	FBLN1,VWF,EFEMP1,APP,VTN,FGB,FGG,FGA,MFAP4,ITGA2B,ITGB1,DCN,FBLN5,ITGA1,COL5A2,DMD,FBN1,NCAM1,AGRN,CTSG,COL6A1,BSG,CAPN2,CAPN1,LAMB2,ITGB4,LTBP4,PPIB,ITGA5,LAMA5,ITGA6,DAG1,CD47,P4HB,COL1A1,FMOD,JAM3,ITGAV,ITGAM,PLEC,CTSL,CASK,COL4A2,ITGB2,CTSS,ASPN,ITGB5,CTSB,FN1,ICAM1,COL4A1,PRKCA,TTR,ADAM10,CDH1
GO:BP	vasculature development	GO:0001944	3.64948e-06	5.43777	724	81	17	21029	ITGB1,DCN,PLG,HSPG2,BSG,ITGA5,COL18A1,DAG1,COL1A1,JAM3,ITGAV,COL4A2,FN1,COL4A1,PRKCA,SPARC,ADAM10
GO:BP	leukocyte migration	GO:0050900	4.56245e-06	5.3408	381	81	13	21029	APP,ITGB1,ITGA1,PLG,BSG,JAM2,PPIB,CD47,JAM3,PLEC,ITGB2,ICAM1,ADAM10
GO:BP	viral life cycle	GO:0019058	5.22439e-06	5.28196	312	81	12	21029	ITGB1,NCAM1,BSG,PPIB,ITGA5,DAG1,P4HB,ITGAV,CTSL,ITGB5,CTSB,ICAM1
GO:BP	regulation of multicellular organismal process	GO:0051239	6.54529e-06	5.18407	2623	81	31	21029	FBLN1,EFEMP1,APP,VTN,FGB,FGG,FGA,ITGB1,DCN,DMD,PLG,FBN1,AGRN,HSPG2,BSG,CAPN2,JAM2,PPIB,ITGA5,LAMA5,DAG1,CD47,COL1A1,ITGAV,LUM,COL4A2,ASPN,FN1,PRKCA,SPARC,ADAM10
GO:BP	cellular component organization	GO:0016043	8.91409e-06	5.04992	7793	81	56	21029	FBLN1,APP,VTN,FGB,FGG,FGA,MFAP4,ITGA2B,ITGB1,DCN,FBLN5,ITGA1,COL5A2,DMD,PLG,ACTN1,NCAM1,LAMC1,NID2,AGRN,CTSG,BSG,CAPN2,LAMB1,LAMB2,ITGB4,LTBP4,ITGA5,COL14A1,COL18A1,LAMA5,ITGA6,DAG1,CD47,COL1A1,FMOD,JAM3,ITGAV,ITGAM,PLEC,NID1,LUM,CTSL,COL4A2,ITGB2,P4HA1,CTSS,CAST,ITGB5,FN1,ICAM1,COL4A1,PRKCA,SERPINH1,ADAM10,CDH1
GO:BP	biological process involved in interspecies interaction between organisms	GO:0044419	1.20091e-05	4.92049	1634	81	24	21029	FBLN1,FGB,FGA,MFAP4,ITGB1,PLG,NCAM1,A2M,CTSG,BSG,CAPN2,PPIB,ITGA5,DAG1,CD47,P4HB,ITGAV,ITGAM,CTSL,ITGB5,CTSB,FN1,ICAM1,PRKCA
GO:BP	cellular response to organic substance	GO:0071310	1.39903e-05	4.85417	2385	81	29	21029	APP,VTN,FGB,FGG,DCN,COL5A2,DMD,FBN1,CTSG,COL6A1,CAPN2,LTBP4,ITGA5,DAG1,CD47,P4HB,COL1A1,FMOD,CTSL,CASK,COL4A2,CTSS,ASPN,ITGB5,CTSB,ICAM1,COL4A1,PRKCA,CDH1
GO:BP	viral process	GO:0016032	1.4256e-05	4.846	419	81	13	21029	FBLN1,ITGB1,NCAM1,BSG,PPIB,ITGA5,DAG1,P4HB,ITGAV,CTSL,ITGB5,CTSB,ICAM1
GO:BP	blood vessel development	GO:0001568	1.49082e-05	4.82657	693	81	16	21029	ITGB1,DCN,PLG,HSPG2,BSG,ITGA5,COL18A1,DAG1,COL1A1,JAM3,ITGAV,COL4A2,FN1,COL4A1,PRKCA,SPARC
GO:BP	angiogenesis	GO:0001525	1.90026e-05	4.72119	515	81	14	21029	ITGB1,DCN,HSPG2,BSG,ITGA5,COL18A1,DAG1,JAM3,ITGAV,COL4A2,FN1,COL4A1,PRKCA,SPARC
GO:BP	regulation of developmental process	GO:0050793	1.96767e-05	4.70605	2421	81	29	21029	FBLN1,EFEMP1,APP,FGB,FGG,FGA,ITGB1,DCN,COL5A2,DMD,FBN1,AGRN,HSPG2,CAPN2,JAM2,PPIB,ITGA5,LAMA5,DAG1,P4HB,COL1A1,ITGAV,COL4A2,ITGB2,ASPN,FN1,PRKCA,SPARC,ADAM10
GO:BP	response to endogenous stimulus	GO:0009719	2.28621e-05	4.64088	1551	81	23	21029	APP,FGB,ITGB1,COL5A2,FBN1,A2M,COL6A1,BSG,CAPN2,LTBP4,DAG1,COL1A1,FMOD,CTSL,COL4A2,ITGB2,CTSS,ASPN,ITGB5,CTSB,ICAM1,COL4A1,CDH1
GO:BP	cellular component organization or biogenesis	GO:0071840	2.57806e-05	4.58871	7994	81	56	21029	FBLN1,APP,VTN,FGB,FGG,FGA,MFAP4,ITGA2B,ITGB1,DCN,FBLN5,ITGA1,COL5A2,DMD,PLG,ACTN1,NCAM1,LAMC1,NID2,AGRN,CTSG,BSG,CAPN2,LAMB1,LAMB2,ITGB4,LTBP4,ITGA5,COL14A1,COL18A1,LAMA5,ITGA6,DAG1,CD47,COL1A1,FMOD,JAM3,ITGAV,ITGAM,PLEC,NID1,LUM,CTSL,COL4A2,ITGB2,P4HA1,CTSS,CAST,ITGB5,FN1,ICAM1,COL4A1,PRKCA,SERPINH1,ADAM10,CDH1
GO:BP	regulation of response to stimulus	GO:0048583	2.63687e-05	4.57891	3841	81	37	21029	FBLN1,VWF,APP,VTN,FGB,FGG,FGA,MFAP4,ITGB1,DCN,FBLN5,ITGA1,DMD,PLG,FBN1,NCAM1,A2M,CTSG,CAPN1,LTBP4,ITGA5,ITGA6,DAG1,CD47,P4HB,COL1A1,JAM3,ITGAV,ITGAM,CASK,ITGB2,CTSS,ASPN,FN1,ICAM1,PRKCA,ADAM10
GO:BP	blood coagulation	GO:0007596	2.98661e-05	4.52482	224	81	10	21029	FBLN1,VWF,VTN,FGB,FGG,FGA,PLG,CTSG,FN1,PRKCA
GO:BP	animal organ morphogenesis	GO:0009887	3.20912e-05	4.49361	1066	81	19	21029	EFEMP1,DCN,COL5A2,FBN1,LAMC1,AGRN,HSPG2,BSG,CAPN1,LAMB1,LAMB2,ITGB4,COL18A1,LAMA5,ITGA6,DAG1,COL1A1,ASPN,SERPINH1
GO:BP	coagulation	GO:0050817	3.68393e-05	4.43369	229	81	10	21029	FBLN1,VWF,VTN,FGB,FGG,FGA,PLG,CTSG,FN1,PRKCA
GO:BP	hemostasis	GO:0007599	3.83951e-05	4.41572	230	81	10	21029	FBLN1,VWF,VTN,FGB,FGG,FGA,PLG,CTSG,FN1,PRKCA
GO:BP	extracellular matrix assembly	GO:0085029	3.90907e-05	4.40793	45	81	6	21029	MFAP4,FBLN5,LAMB1,LAMB2,LTBP4,DAG1
GO:BP	circulatory system development	GO:0072359	4.51687e-05	4.34516	1089	81	19	21029	ITGB1,DCN,PLG,FBN1,HSPG2,BSG,ITGA5,COL18A1,DAG1,COL1A1,JAM3,ITGAV,PLEC,COL4A2,FN1,COL4A1,PRKCA,SPARC,ADAM10
GO:BP	localization	GO:0051179	4.7061e-05	4.32734	6425	81	49	21029	FBLN1,APP,VTN,FGB,FGG,FGA,ITGB1,DCN,FBLN5,ITGA1,DMD,PLG,FBN1,ACTN1,LAMC1,AGRN,HSPG2,BSG,VCAN,CAPN1,LAMB1,JAM2,LAMB2,ITGB4,LTBP4,PPIB,ITGA5,LAMA5,ITGA6,DAG1,CD47,COL1A1,JAM3,ITGAV,CTSD,ITGAM,PLEC,CTSL,CASK,ITGB2,CTSS,ITGB5,FN1,ICAM1,PRKCA,SPARC,TTR,ADAM10,CDH1
GO:BP	positive regulation of biological process	GO:0048518	9.20122e-05	4.03615	6094	81	47	21029	FBLN1,VWF,APP,VTN,FGB,FGG,FGA,MFAP4,ITGB1,DCN,CAPNS1,ITGA1,DMD,PLG,ACTN1,LAMC1,A2M,AGRN,CTSG,BSG,CAPN2,CAPN1,LAMB1,JAM2,PPIB,ITGA5,PCOLCE,ITGA6,DAG1,CD47,P4HB,COL1A1,JAM3,ITGAV,CTSD,ITGAM,NID1,LUM,CASK,ITGB2,CTSS,FN1,ICAM1,PRKCA,SPARC,ADAM10,CDH1
GO:BP	regulation of cellular process	GO:0050794	0.000110367	3.95716	11067	81	66	21029	FBLN1,VWF,EFEMP1,APP,VTN,FGB,FGG,FGA,ITGA2B,ITGB1,DCN,CAPNS1,FBLN5,ITGA1,COL5A2,DMD,PLG,FBN1,ACTN1,NCAM1,LAMC1,A2M,AGRN,COL6A3,CTSG,BSG,CAPN2,CAPN1,LAMB1,JAM2,ITGB4,LTBP4,ITGA5,COL18A1,LAMA5,PCOLCE,ITGA6,DAG1,CD47,P4HB,COL1A1,FMOD,JAM3,ITGAV,CTSD,ITGAM,PLEC,NID1,LUM,CASK,COL4A2,ITGB2,CTSS,CAST,ASPN,ITGB5,CTSB,FN1,ICAM1,COL4A1,PRKCA,SERPINH1,SPARC,TTR,ADAM10,CDH1
GO:BP	cell-substrate junction assembly	GO:0007044	0.000140195	3.85327	93	81	7	21029	ACTN1,LAMC1,ITGB4,ITGA5,ITGA6,PLEC,FN1
GO:BP	cell junction assembly	GO:0034329	0.000140512	3.85229	420	81	12	21029	APP,ACTN1,LAMC1,AGRN,ITGB4,ITGA5,ITGA6,JAM3,PLEC,FN1,PRKCA,CDH1
GO:BP	blood vessel morphogenesis	GO:0048514	0.000150573	3.82225	608	81	14	21029	ITGB1,DCN,HSPG2,BSG,ITGA5,COL18A1,DAG1,JAM3,ITGAV,COL4A2,FN1,COL4A1,PRKCA,SPARC
GO:BP	collagen metabolic process	GO:0032963	0.000174762	3.75755	96	81	7	21029	MFAP4,ITGB1,COL1A1,CTSL,CTSS,CTSB,SERPINH1
GO:BP	regulation of biological process	GO:0050789	0.000197157	3.70519	12142	81	69	21029	FBLN1,VWF,EFEMP1,APP,VTN,FGB,FGG,FGA,MFAP4,ITGA2B,ITGB1,DCN,CAPNS1,FBLN5,ITGA1,COL5A2,DMD,PLG,FBN1,ACTN1,NCAM1,LAMC1,A2M,AGRN,COL6A3,HSPG2,CTSG,BSG,CAPN2,CAPN1,LAMB1,JAM2,ITGB4,LTBP4,PPIB,ITGA5,COL18A1,LAMA5,PCOLCE,ITGA6,DAG1,CD47,P4HB,COL1A1,FMOD,JAM3,ITGAV,CTSD,ITGAM,PLEC,NID1,LUM,CASK,COL4A2,ITGB2,CTSS,CAST,ASPN,ITGB5,CTSB,FN1,ICAM1,COL4A1,PRKCA,SERPINH1,SPARC,TTR,ADAM10,CDH1
GO:BP	cell-substrate junction organization	GO:0150115	0.000216268	3.66501	99	81	7	21029	ACTN1,LAMC1,ITGB4,ITGA5,ITGA6,PLEC,FN1
GO:BP	proteolysis	GO:0006508	0.000224244	3.64928	1755	81	23	21029	FBLN1,APP,VTN,FGB,FGG,FGA,CAPNS1,PLG,A2M,COL6A3,CTSG,CAPN2,CAPN1,PCOLCE,DAG1,CTSD,CTSL,CTSS,CAST,CTSB,FN1,SERPINH1,ADAM10
GO:BP	maintenance of blood-brain barrier	GO:0035633	0.00044365	3.35296	35	81	5	21029	ITGB1,DMD,LAMC1,JAM2,JAM3
GO:BP	platelet aggregation	GO:0070527	0.000489614	3.31015	68	81	6	21029	FGB,FGG,FGA,CTSG,FN1,PRKCA
GO:BP	signaling	GO:0023052	0.000499241	3.30169	6411	81	47	21029	FBLN1,VWF,EFEMP1,APP,VTN,FGB,FGG,FGA,ITGA2B,ITGB1,DCN,ITGA1,DMD,PLG,FBN1,NCAM1,AGRN,CTSG,BSG,CAPN1,ITGB4,LTBP4,ITGA5,LAMA5,ITGA6,DAG1,CD47,P4HB,COL1A1,FMOD,JAM3,ITGAV,ITGAM,PLEC,CASK,COL4A2,ITGB2,CTSS,ASPN,ITGB5,FN1,ICAM1,COL4A1,PRKCA,TTR,ADAM10,CDH1
GO:BP	protein maturation	GO:0051604	0.000538044	3.26918	305	81	10	21029	FGB,FGG,FGA,CTSG,CAPN2,CTSL,CTSS,CAST,SERPINH1,ADAM10
GO:BP	regulation of body fluid levels	GO:0050878	0.000544593	3.26393	387	81	11	21029	FBLN1,VWF,VTN,FGB,FGG,FGA,PLG,CTSG,PLEC,FN1,PRKCA
GO:BP	protein processing	GO:0016485	0.000562876	3.24959	233	81	9	21029	FGB,FGG,FGA,CTSG,CAPN2,CTSL,CTSS,CAST,ADAM10
GO:BP	negative regulation of wound healing	GO:0061045	0.00058294	3.23438	70	81	6	21029	VTN,FGB,FGG,FGA,PLG,CASK
GO:BP	positive regulation of cellular process	GO:0048522	0.000615789	3.21057	5561	81	43	21029	FBLN1,VWF,APP,VTN,FGB,FGG,FGA,ITGB1,DCN,CAPNS1,ITGA1,DMD,ACTN1,LAMC1,AGRN,CTSG,BSG,CAPN2,CAPN1,LAMB1,JAM2,ITGA5,PCOLCE,ITGA6,DAG1,CD47,P4HB,COL1A1,JAM3,ITGAV,CTSD,ITGAM,NID1,LUM,CASK,ITGB2,CTSS,FN1,ICAM1,PRKCA,SPARC,ADAM10,CDH1
GO:BP	cell communication	GO:0007154	0.000657161	3.18233	6465	81	47	21029	FBLN1,VWF,EFEMP1,APP,VTN,FGB,FGG,FGA,ITGA2B,ITGB1,DCN,ITGA1,DMD,PLG,FBN1,NCAM1,AGRN,CTSG,BSG,CAPN1,ITGB4,LTBP4,ITGA5,LAMA5,ITGA6,DAG1,CD47,P4HB,COL1A1,FMOD,JAM3,ITGAV,ITGAM,PLEC,CASK,COL4A2,ITGB2,CTSS,ASPN,ITGB5,FN1,ICAM1,COL4A1,PRKCA,TTR,ADAM10,CDH1
GO:BP	cellular extravasation	GO:0045123	0.000690401	3.1609	72	81	6	21029	ITGB1,ITGA1,JAM2,CD47,JAM3,ICAM1
GO:BP	ERK1 and ERK2 cascade	GO:0070371	0.000812472	3.09019	319	81	10	21029	FBLN1,APP,FGB,FGG,FGA,DMD,ITGAV,FN1,ICAM1,PRKCA
GO:BP	biological regulation	GO:0065007	0.00103336	2.98575	12859	81	70	21029	FBLN1,VWF,EFEMP1,APP,VTN,FGB,FGG,FGA,MFAP4,ITGA2B,ITGB1,DCN,CAPNS1,FBLN5,ITGA1,COL5A2,DMD,PLG,FBN1,ACTN1,NCAM1,LAMC1,A2M,AGRN,COL6A3,HSPG2,CTSG,BSG,CAPN2,CAPN1,LAMB1,JAM2,ITGB4,LTBP4,PPIB,ITGA5,COL18A1,LAMA5,PCOLCE,ITGA6,DAG1,CD47,P4HB,COL1A1,FMOD,JAM3,ITGAV,CTSD,ITGAM,PLEC,NID1,LUM,CTSL,CASK,COL4A2,ITGB2,CTSS,CAST,ASPN,ITGB5,CTSB,FN1,ICAM1,COL4A1,PRKCA,SERPINH1,SPARC,TTR,ADAM10,CDH1
GO:BP	regulation of wound healing	GO:0061041	0.00106921	2.97094	125	81	7	21029	VTN,FGB,FGG,FGA,ITGB1,PLG,CASK
GO:BP	chemotaxis	GO:0006935	0.00109445	2.9608	609	81	13	21029	APP,ITGA1,NCAM1,BSG,LAMB2,PPIB,LAMA5,DAG1,JAM3,ITGAV,PLEC,ITGB2,ADAM10
GO:BP	hemidesmosome assembly	GO:0031581	0.00109501	2.96058	5	81	3	21029	LAMC1,ITGB4,PLEC
GO:BP	taxis	GO:0042330	0.00117819	2.92879	613	81	13	21029	APP,ITGA1,NCAM1,BSG,LAMB2,PPIB,LAMA5,DAG1,JAM3,ITGAV,PLEC,ITGB2,ADAM10
GO:BP	platelet activation	GO:0030168	0.00119078	2.92417	127	81	7	21029	VWF,FGB,FGG,FGA,CTSG,FN1,PRKCA
GO:BP	response to external stimulus	GO:0009605	0.00126461	2.89804	2752	81	28	21029	APP,VTN,FGB,FGG,FGA,MFAP4,ITGA1,DMD,PLG,NCAM1,A2M,CTSG,BSG,CAPN2,LAMB2,PPIB,LAMA5,DAG1,CD47,COL1A1,JAM3,ITGAV,ITGAM,PLEC,CASK,ITGB2,PRKCA,ADAM10
GO:BP	tube morphogenesis	GO:0035239	0.00147537	2.8311	849	81	15	21029	ITGB1,DCN,HSPG2,BSG,ITGA5,COL18A1,LAMA5,DAG1,JAM3,ITGAV,COL4A2,FN1,COL4A1,PRKCA,SPARC
GO:BP	response to acid chemical	GO:0001101	0.00154648	2.81065	132	81	7	21029	COL5A2,DMD,COL6A1,CAPN2,COL1A1,PLEC,COL4A1
GO:BP	cellular response to acid chemical	GO:0071229	0.00173149	2.76158	84	81	6	21029	COL5A2,COL6A1,CAPN2,COL1A1,PLEC,COL4A1
GO:BP	response to inorganic substance	GO:0010035	0.00182842	2.73792	534	81	12	21029	APP,FGB,FGG,FGA,FBLN5,DMD,BSG,CAPN2,COL1A1,PLEC,ASPN,CDH1
GO:BP	negative regulation of response to wounding	GO:1903035	0.00199051	2.70103	86	81	6	21029	VTN,FGB,FGG,FGA,PLG,CASK
GO:BP	negative regulation of epithelial cell apoptotic process	GO:1904036	0.00225022	2.64777	48	81	5	21029	FGB,FGG,FGA,CAST,ICAM1
GO:BP	negative regulation of blood coagulation	GO:0030195	0.00225022	2.64777	48	81	5	21029	VTN,FGB,FGG,FGA,PLG
GO:BP	cellular response to growth factor stimulus	GO:0071363	0.00243094	2.61422	654	81	13	21029	APP,VTN,DCN,DMD,FBN1,LTBP4,ITGA5,COL1A1,FMOD,CASK,COL4A2,ASPN,ITGB5
GO:BP	negative regulation of hemostasis	GO:1900047	0.0024984	2.60234	49	81	5	21029	VTN,FGB,FGG,FGA,PLG
GO:BP	homotypic cell-cell adhesion	GO:0034109	0.00260396	2.58437	90	81	6	21029	FGB,FGG,FGA,CTSG,FN1,PRKCA
GO:BP	negative regulation of coagulation	GO:0050819	0.00337454	2.47179	52	81	5	21029	VTN,FGB,FGG,FGA,PLG
GO:BP	negative regulation of cellular process	GO:0048523	0.0034129	2.46688	4818	81	38	21029	FBLN1,EFEMP1,APP,VTN,FGB,FGG,FGA,ITGB1,DCN,ITGA1,COL5A2,DMD,PLG,FBN1,ACTN1,A2M,COL6A3,JAM2,ITGA5,COL18A1,ITGA6,DAG1,CD47,COL1A1,JAM3,ITGAV,ITGAM,PLEC,CASK,ITGB2,CAST,ASPN,ICAM1,PRKCA,SERPINH1,SPARC,ADAM10,CDH1
GO:BP	cellular response to endogenous stimulus	GO:0071495	0.00379019	2.42134	1310	81	18	21029	APP,FGB,COL5A2,FBN1,COL6A1,CAPN2,LTBP4,COL1A1,FMOD,CTSL,COL4A2,CTSS,ASPN,ITGB5,CTSB,ICAM1,COL4A1,CDH1
GO:BP	response to growth factor	GO:0070848	0.00380499	2.41965	681	81	13	21029	APP,VTN,DCN,DMD,FBN1,LTBP4,ITGA5,COL1A1,FMOD,CASK,COL4A2,ASPN,ITGB5
GO:BP	negative regulation of extrinsic apoptotic signaling pathway	GO:2001237	0.00404535	2.39304	97	81	6	21029	FGB,FGG,FGA,ITGA6,ITGAV,ICAM1
GO:BP	fibrinolysis	GO:0042730	0.00409337	2.38792	24	81	4	21029	FGB,FGG,FGA,PLG
GO:BP	regulation of anatomical structure morphogenesis	GO:0022603	0.00434143	2.36237	926	81	15	21029	FBLN1,FGB,FGG,FGA,ITGB1,DCN,HSPG2,ITGA5,DAG1,P4HB,COL4A2,ITGB2,FN1,PRKCA,SPARC
GO:BP	immune system process	GO:0002376	0.0043491	2.3616	2748	81	27	21029	APP,VTN,FGB,FGA,MFAP4,ITGB1,ITGA1,PLG,FBN1,ACTN1,A2M,CTSG,BSG,JAM2,PPIB,CD47,JAM3,CTSD,ITGAM,PLEC,CTSL,ITGB2,CTSS,FN1,ICAM1,PRKCA,ADAM10
GO:BP	regulation of ERK1 and ERK2 cascade	GO:0070372	0.00436261	2.36025	298	81	9	21029	FBLN1,APP,FGB,FGG,FGA,DMD,FN1,ICAM1,PRKCA
GO:BP	regulation of response to wounding	GO:1903034	0.00474296	2.32395	156	81	7	21029	VTN,FGB,FGG,FGA,ITGB1,PLG,CASK
GO:BP	regulation of cell morphogenesis	GO:0022604	0.00527611	2.27769	305	81	9	21029	FBLN1,FGB,FGG,FGA,DAG1,P4HB,ITGB2,FN1,SPARC
GO:BP	positive regulation of response to stimulus	GO:0048584	0.00579692	2.2368	2111	81	23	21029	VWF,APP,VTN,FGB,FGG,FGA,MFAP4,ITGB1,DCN,ITGA1,PLG,A2M,CTSG,ITGA5,CD47,COL1A1,ITGAV,ITGAM,ITGB2,FN1,ICAM1,PRKCA,ADAM10
GO:BP	regulation of substrate adhesion-dependent cell spreading	GO:1900024	0.00636486	2.19621	59	81	5	21029	FBLN1,FGB,FGG,FGA,P4HB
GO:BP	regulation of biological quality	GO:0065008	0.0069063	2.16075	3741	81	32	21029	FBLN1,VWF,APP,VTN,FGB,FGG,FGA,ITGB1,DCN,ITGA1,DMD,PLG,LAMC1,AGRN,CTSG,BSG,JAM2,LTBP4,PPIB,DAG1,JAM3,ITGAV,PLEC,CTSL,CASK,ITGB2,CTSB,FN1,ICAM1,PRKCA,TTR,ADAM10
GO:BP	protein metabolic process	GO:0019538	0.00728277	2.1377	5389	81	40	21029	FBLN1,EFEMP1,APP,VTN,FGB,FGG,FGA,DCN,CAPNS1,ITGA1,DMD,PLG,A2M,COL6A3,CTSG,CAPN2,CAPN1,BGN,PPIB,ITGA5,PCOLCE,DAG1,P4HB,ITGAV,CTSD,PLEC,CTSL,CASK,ITGB2,P4HA1,CTSS,CAST,PLOD1,CTSB,FN1,P4HA2,PRKCA,SERPINH1,ADAM10,CDH1
GO:BP	extracellular matrix disassembly	GO:0022617	0.00751806	2.12389	61	81	5	21029	PLG,LAMC1,CTSG,CTSS,ADAM10
GO:BP	protein hydroxylation	GO:0018126	0.00779555	2.10815	28	81	4	21029	P4HB,P4HA1,PLOD1,P4HA2
GO:BP	response to stress	GO:0006950	0.00867576	2.06169	3780	81	32	21029	FBLN1,VWF,APP,VTN,FGB,FGG,FGA,MFAP4,ITGB1,FBLN5,DMD,PLG,A2M,HSPG2,CTSG,CAPN2,LAMB2,ITGB4,ITGA5,DAG1,CD47,P4HB,COL1A1,JAM3,ITGAM,PLEC,CASK,ITGB2,PLOD1,FN1,PRKCA,SERPINH1
GO:BP	negative regulation of extrinsic apoptotic signaling pathway via death domain receptors	GO:1902042	0.0090164	2.04497	29	81	4	21029	FGB,FGG,FGA,ICAM1
GO:BP	synapse organization	GO:0050808	0.0100441	1.99809	422	81	10	21029	APP,ACTN1,AGRN,LAMB2,DAG1,ITGAM,CAST,COL4A1,ADAM10,CDH1
GO:BP	glial cell development	GO:0021782	0.0103652	1.98442	114	81	6	21029	APP,DMD,LAMB2,ITGB4,DAG1,PLEC
GO:BP	negative regulation of multicellular organismal process	GO:0051241	0.010557	1.97646	996	81	15	21029	FBLN1,EFEMP1,VTN,FGB,FGG,FGA,DCN,PLG,FBN1,HSPG2,JAM2,COL4A2,ASPN,FN1,SPARC
GO:BP	regulation of blood coagulation	GO:0030193	0.0111252	1.95369	66	81	5	21029	VTN,FGB,FGG,FGA,PLG
GO:BP	signal transduction	GO:0007165	0.0115553	1.93722	5925	81	42	21029	FBLN1,VWF,EFEMP1,APP,VTN,FGB,FGG,FGA,ITGA2B,ITGB1,DCN,ITGA1,DMD,FBN1,NCAM1,AGRN,CTSG,BSG,CAPN1,ITGB4,LTBP4,ITGA5,LAMA5,ITGA6,DAG1,CD47,P4HB,COL1A1,FMOD,ITGAV,ITGAM,COL4A2,ITGB2,CTSS,ASPN,ITGB5,FN1,ICAM1,COL4A1,PRKCA,TTR,ADAM10
GO:BP	negative regulation of endothelial cell apoptotic process	GO:2000352	0.0118751	1.92536	31	81	4	21029	FGB,FGG,FGA,ICAM1
GO:BP	regulation of hemostasis	GO:1900046	0.0128987	1.88946	68	81	5	21029	VTN,FGB,FGG,FGA,PLG
GO:BP	Schwann cell development	GO:0014044	0.0135318	1.86864	32	81	4	21029	LAMB2,ITGB4,DAG1,PLEC
GO:BP	regulation of peptidase activity	GO:0052547	0.0142038	1.84759	439	81	10	21029	FBLN1,APP,VTN,A2M,COL6A3,PCOLCE,CTSD,CAST,FN1,SERPINH1
GO:BP	regulation of signal transduction	GO:0009966	0.0147614	1.83087	2929	81	27	21029	FBLN1,VWF,APP,VTN,FGB,FGG,FGA,ITGB1,DCN,ITGA1,DMD,FBN1,NCAM1,CAPN1,LTBP4,ITGA5,ITGA6,DAG1,CD47,P4HB,COL1A1,ITGAV,ASPN,FN1,ICAM1,PRKCA,ADAM10
GO:BP	regulation of coagulation	GO:0050818	0.0159659	1.79681	71	81	5	21029	VTN,FGB,FGG,FGA,PLG
GO:BP	regulation of cell communication	GO:0010646	0.0162037	1.79039	3313	81	29	21029	FBLN1,VWF,APP,VTN,FGB,FGG,FGA,ITGB1,DCN,ITGA1,DMD,FBN1,NCAM1,CAPN1,LTBP4,ITGA5,ITGA6,DAG1,CD47,P4HB,COL1A1,ITGAV,CASK,ASPN,FN1,ICAM1,PRKCA,ADAM10,CDH1
GO:BP	negative regulation of response to stimulus	GO:0048585	0.0163146	1.78742	1604	81	19	21029	FBLN1,VTN,FGB,FGG,FGA,ITGB1,DCN,ITGA1,DMD,PLG,FBN1,A2M,ITGA6,DAG1,CD47,ITGAV,CASK,ASPN,ICAM1
GO:BP	regulation of signaling	GO:0023051	0.0176218	1.75395	3327	81	29	21029	FBLN1,VWF,APP,VTN,FGB,FGG,FGA,ITGB1,DCN,ITGA1,DMD,FBN1,NCAM1,CAPN1,LTBP4,ITGA5,ITGA6,DAG1,CD47,P4HB,COL1A1,ITGAV,CASK,ASPN,FN1,ICAM1,PRKCA,ADAM10,CDH1
GO:BP	elastic fiber assembly	GO:0048251	0.0177683	1.75035	11	81	3	21029	MFAP4,FBLN5,LTBP4
GO:BP	skin morphogenesis	GO:0043589	0.0177683	1.75035	11	81	3	21029	ITGB4,ITGA6,COL1A1
GO:BP	peptidyl-proline hydroxylation to 4-hydroxy-L-proline	GO:0018401	0.0177683	1.75035	11	81	3	21029	P4HB,P4HA1,P4HA2
GO:BP	tube development	GO:0035295	0.019219	1.71627	1047	81	15	21029	ITGB1,DCN,HSPG2,BSG,ITGA5,COL18A1,LAMA5,DAG1,JAM3,ITGAV,COL4A2,FN1,COL4A1,PRKCA,SPARC
GO:BP	response to oxygen-containing compound	GO:1901700	0.0207096	1.68383	1631	81	19	21029	APP,FBLN5,COL5A2,DMD,FBN1,A2M,AGRN,CTSG,COL6A1,BSG,CAPN2,COL6A2,DAG1,COL1A1,PLEC,ICAM1,COL4A1,PRKCA,CDH1
GO:BP	cellular response to amino acid stimulus	GO:0071230	0.0209116	1.67961	75	81	5	21029	COL5A2,COL6A1,CAPN2,COL1A1,COL4A1
GO:BP	mononuclear cell migration	GO:0071674	0.0220334	1.65692	197	81	7	21029	APP,PLG,JAM2,CD47,PLEC,ICAM1,ADAM10
GO:BP	negative regulation of biological process	GO:0048519	0.0221887	1.65387	5844	81	41	21029	FBLN1,EFEMP1,APP,VTN,FGB,FGG,FGA,ITGB1,DCN,ITGA1,COL5A2,DMD,PLG,FBN1,ACTN1,A2M,COL6A3,HSPG2,JAM2,ITGA5,COL18A1,ITGA6,DAG1,CD47,COL1A1,JAM3,ITGAV,ITGAM,PLEC,CASK,COL4A2,ITGB2,CAST,ASPN,FN1,ICAM1,PRKCA,SERPINH1,SPARC,ADAM10,CDH1
GO:BP	collagen-activated tyrosine kinase receptor signaling pathway	GO:0038063	0.0236253	1.62662	12	81	3	21029	COL1A1,COL4A2,COL4A1
GO:BP	regulation of cell population proliferation	GO:0042127	0.0239996	1.6198	1648	81	19	21029	FBLN1,APP,ITGB1,CAPNS1,ITGA1,DMD,PLG,LAMC1,CAPN1,LAMB1,COL18A1,LAMA5,CD47,ITGAV,CASK,FN1,PRKCA,SPARC,ADAM10
GO:BP	organonitrogen compound metabolic process	GO:1901564	0.02674	1.57284	6338	81	43	21029	FBLN1,EFEMP1,APP,VTN,FGB,FGG,FGA,DCN,CAPNS1,ITGA1,DMD,PLG,A2M,COL6A3,CTSG,CAPN2,VCAN,CAPN1,BGN,PPIB,ITGA5,PCOLCE,DAG1,P4HB,ITGAV,CTSD,ITGAM,PLEC,CTSL,CASK,ITGB2,P4HA1,CTSS,CAST,PLOD1,CTSB,FN1,P4HA2,PRKCA,SERPINH1,TTR,ADAM10,CDH1
GO:BP	regulation of vasculature development	GO:1901342	0.0267945	1.57195	283	81	8	21029	ITGB1,DCN,HSPG2,ITGA5,COL4A2,PRKCA,SPARC,ADAM10
GO:BP	negative regulation of cell adhesion	GO:0007162	0.0267945	1.57195	283	81	8	21029	FBLN1,FGG,PLG,COL1A1,JAM3,CASK,ADAM10,CDH1
GO:BP	Schwann cell differentiation	GO:0014037	0.0272932	1.56394	38	81	4	21029	LAMB2,ITGB4,DAG1,PLEC
GO:BP	regulation of transforming growth factor beta production	GO:0071634	0.0272932	1.56394	38	81	4	21029	FBLN1,ITGAV,LUM,FN1
GO:BP	cell activation	GO:0001775	0.0283838	1.54693	1082	81	15	21029	VWF,APP,FGB,FGG,FGA,ITGB1,CTSG,CD47,ITGAM,CTSL,ITGB2,FN1,ICAM1,PRKCA,ADAM10
GO:BP	peripheral nervous system development	GO:0007422	0.0286925	1.54223	80	81	5	21029	DMD,LAMB2,ITGB4,DAG1,PLEC
GO:BP	negative regulation of dopamine metabolic process	GO:0045963	0.0293082	1.53301	2	81	2	21029	ITGAM,ITGB2
GO:BP	negative regulation of catecholamine metabolic process	GO:0045914	0.0293082	1.53301	2	81	2	21029	ITGAM,ITGB2
GO:BP	gliogenesis	GO:0042063	0.0344159	1.46324	293	81	8	21029	APP,DMD,VCAN,LAMB1,LAMB2,ITGB4,DAG1,PLEC
GO:BP	positive regulation of exocytosis	GO:0045921	0.0364063	1.43882	84	81	5	21029	FGB,FGG,FGA,ITGAM,ITGB2
GO:BP	apoptotic process	GO:0006915	0.0365328	1.43732	1857	81	20	21029	APP,FGB,FGG,FGA,ITGB1,ITGA1,ACTN1,CAPN2,ITGA5,ITGA6,P4HB,ITGAV,CTSD,ITGAM,CTSL,ITGB2,CAST,CTSB,ICAM1,PRKCA
GO:BP	regulation of cellular response to growth factor stimulus	GO:0090287	0.0370298	1.43145	296	81	8	21029	VTN,DCN,DMD,FBN1,LTBP4,ITGA5,CASK,ASPN
GO:BP	transforming growth factor beta production	GO:0071604	0.0371176	1.43042	41	81	4	21029	FBLN1,ITGAV,LUM,FN1
GO:BP	regulation of hydrolase activity	GO:0051336	0.0391797	1.40694	976	81	14	21029	FBLN1,APP,VTN,ITGB1,ITGA1,A2M,AGRN,COL6A3,PCOLCE,ITGA6,CTSD,CAST,FN1,SERPINH1
GO:BP	positive regulation of leukocyte migration	GO:0002687	0.039519	1.40319	144	81	6	21029	APP,JAM2,CD47,JAM3,ICAM1,ADAM10
GO:BP	collagen catabolic process	GO:0030574	0.0409049	1.38822	42	81	4	21029	ITGB1,CTSL,CTSS,CTSB
GO:BP	regulation of apoptotic process	GO:0042981	0.043394	1.36257	1411	81	17	21029	FGB,FGG,FGA,ITGB1,ITGA1,ACTN1,CAPN2,ITGA5,ITGA6,P4HB,ITGAV,CTSD,ITGAM,CAST,CTSB,ICAM1,PRKCA
GO:BP	positive regulation of substrate adhesion-dependent cell spreading	GO:1900026	0.0449686	1.34709	43	81	4	21029	FGB,FGG,FGA,P4HB
GO:BP	regulation of cell death	GO:0010941	0.0481928	1.31702	1575	81	18	21029	FGB,FGG,FGA,ITGB1,ITGA1,ACTN1,CAPN2,ITGA5,ITGA6,P4HB,ITGAV,CTSD,ITGAM,ITGB2,CAST,CTSB,ICAM1,PRKCA
GO:BP	regulation of epithelial cell apoptotic process	GO:1904035	0.0482186	1.31679	89	81	5	21029	FGB,FGG,FGA,CAST,ICAM1
GO:BP	basement membrane assembly	GO:0070831	0.0484553	1.31466	15	81	3	21029	LAMB1,LAMB2,DAG1
GO:BP	positive regulation of heterotypic cell-cell adhesion	GO:0034116	0.0484553	1.31466	15	81	3	21029	FGB,FGG,FGA
GO:BP	neuromuscular junction development	GO:0007528	0.049321	1.30697	44	81	4	21029	APP,AGRN,LAMB2,COL4A1
