# Supplementary material for: Integrated Meta-Omics Analysis Unveils the Pathways Modulating Tumorigenesis and Proliferation in High-Grade Meningioma
Source: Cells. 2023 Oct 18;12(20):2483. doi: 10.3390/cells12202483 (PMC10604908; doi:10.3390/cells12202483)
Supplement: Supplementary file 1 [file cells-12-02483-s001.zip › Table S3.xlsx]

## Sheet: Table S3
Table S3: Transition List of the MRM based targeted validation
Compound	Start Time (min)	End Time (min)	Polarity	Precursor (m/z)	Product (m/z)	Collision Energy (V)
VFPYDNTLPK(+2)	0	10	Positive	597.313	947.483	20.8
VFPYDNTLPK(+2)	0	10	Positive	597.313	850.431	20.8
VFPYDNTLPK(+2)	0	10	Positive	597.313	687.367	20.8
VFPYDNTLPK(+2)	0	10	Positive	597.313	572.34	20.8
VFPYDNTLPK(+2)	0	10	Positive	597.313	458.297	20.8
VFPYDNTLPK(+2)	0	10	Positive	597.313	357.25	20.8
VFPYDNTLPK(+2)	0	10	Positive	597.313	244.166	20.8
VFPYDNTLPK (heavy)(+2)	0	10	Positive	601.32	955.497	20.8
VFPYDNTLPK (heavy)(+2)	0	10	Positive	601.32	858.445	20.8
VFPYDNTLPK (heavy)(+2)	0	10	Positive	601.32	695.381	20.8
VFPYDNTLPK (heavy)(+2)	0	10	Positive	601.32	580.354	20.8
VFPYDNTLPK (heavy)(+2)	0	10	Positive	601.32	466.312	20.8
VFPYDNTLPK (heavy)(+2)	0	10	Positive	601.32	365.264	20.8
VFPYDNTLPK (heavy)(+2)	0	10	Positive	601.32	252.18	20.8
SLYASSPGGVYATR(+2)	0	10	Positive	714.859	1065.53	24.4
SLYASSPGGVYATR(+2)	0	10	Positive	714.859	994.495	24.4
SLYASSPGGVYATR(+2)	0	10	Positive	714.859	907.463	24.4
SLYASSPGGVYATR(+2)	0	10	Positive	714.859	820.431	24.4
SLYASSPGGVYATR(+2)	0	10	Positive	714.859	723.378	24.4
SLYASSPGGVYATR(+2)	0	10	Positive	714.859	666.357	24.4
SLYASSPGGVYATR(+2)	0	10	Positive	714.859	609.335	24.4
SLYASSPGGVYATR(+2)	0	10	Positive	714.859	510.267	24.4
SLYASSPGGVYATR(+2)	0	10	Positive	714.859	347.204	24.4
SLYASSPGGVYATR(+2)	0	10	Positive	714.859	276.167	24.4
EEAENTLQSFR(+2)	0	10	Positive	662.312	994.495	22.8
EEAENTLQSFR(+2)	0	10	Positive	662.312	865.453	22.8
EEAENTLQSFR(+2)	0	10	Positive	662.312	751.41	22.8
EEAENTLQSFR(+2)	0	10	Positive	662.312	650.362	22.8
EEAENTLQSFR(+2)	0	10	Positive	662.312	537.278	22.8
EEAENTLQSFR(+2)	0	10	Positive	662.312	409.219	22.8
EEAENTLQSFR(+2)	0	10	Positive	662.312	322.187	22.8
QDVDNASLAR(+2)	0	10	Positive	544.77	746.379	19.2
QDVDNASLAR(+2)	0	10	Positive	544.77	631.352	19.2
QDVDNASLAR(+2)	0	10	Positive	544.77	517.309	19.2
QDVDNASLAR(+2)	0	10	Positive	544.77	446.272	19.2
QDVDNASLAR(+2)	0	10	Positive	544.77	359.24	19.2
QDVDNASLAR(+2)	0	10	Positive	544.77	246.156	19.2
QQYESVAAK(+2)	0	10	Positive	512.258	604.33	18.3
QQYESVAAK(+2)	0	10	Positive	512.258	475.287	18.3
QQYESVAAK(+2)	0	10	Positive	512.258	388.255	18.3
QQYESVAAK(+2)	0	10	Positive	512.258	289.187	18.3
QQYESVAAK(+2)	0	10	Positive	512.258	218.15	18.3
FADLSEAANR(+2)	0	10	Positive	547.267	760.395	19.3
FADLSEAANR(+2)	0	10	Positive	547.267	647.311	19.3
FADLSEAANR(+2)	0	10	Positive	547.267	560.279	19.3
FADLSEAANR(+2)	0	10	Positive	547.267	431.236	19.3
FADLSEAANR(+2)	0	10	Positive	547.267	360.199	19.3
FADLSEAANR(+2)	0	10	Positive	547.267	289.162	19.3
LVINGNPITIFQER(+2)	0	10	Positive	807.454	1288.66	27.1
LVINGNPITIFQER(+2)	0	10	Positive	807.454	1174.62	27.1
LVINGNPITIFQER(+2)	0	10	Positive	807.454	1117.6	27.1
LVINGNPITIFQER(+2)	0	10	Positive	807.454	1003.56	27.1
LVINGNPITIFQER(+2)	0	10	Positive	807.454	906.504	27.1
LVINGNPITIFQER(+2)	0	10	Positive	807.454	793.42	27.1
LVINGNPITIFQER(+2)	0	10	Positive	807.454	692.373	27.1
LVINGNPITIFQER(+2)	0	10	Positive	807.454	579.289	27.1
LVINGNPITIFQER(+2)	0	10	Positive	807.454	432.22	27.1
LVINGNPITIFQER(+2)	0	10	Positive	807.454	304.162	27.1
IISNASC[+57.021464]TTNC[+57.021464]LAPLAK(+2)	0	10	Positive	917.463	1406.68	30.4
IISNASC[+57.021464]TTNC[+57.021464]LAPLAK(+2)	0	10	Positive	917.463	1335.64	30.4
IISNASC[+57.021464]TTNC[+57.021464]LAPLAK(+2)	0	10	Positive	917.463	1248.61	30.4
IISNASC[+57.021464]TTNC[+57.021464]LAPLAK(+2)	0	10	Positive	917.463	1088.58	30.4
IISNASC[+57.021464]TTNC[+57.021464]LAPLAK(+2)	0	10	Positive	917.463	987.529	30.4
IISNASC[+57.021464]TTNC[+57.021464]LAPLAK(+2)	0	10	Positive	917.463	886.481	30.4
IISNASC[+57.021464]TTNC[+57.021464]LAPLAK(+2)	0	10	Positive	917.463	772.439	30.4
IISNASC[+57.021464]TTNC[+57.021464]LAPLAK(+2)	0	10	Positive	917.463	612.408	30.4
IISNASC[+57.021464]TTNC[+57.021464]LAPLAK(+2)	0	10	Positive	917.463	499.324	30.4
IISNASC[+57.021464]TTNC[+57.021464]LAPLAK(+2)	0	10	Positive	917.463	428.287	30.4
IISNASC[+57.021464]TTNC[+57.021464]LAPLAK(+2).2	0	10	Positive	917.463	331.234	30.4
IISNASC[+57.021464]TTNC[+57.021464]LAPLAK(+2).2	0	10	Positive	917.463	218.15	30.4
VIPELNGK(+2)	0	10	Positive	435.258	657.357	16
VIPELNGK(+2)	0	10	Positive	435.258	560.304	16
VIPELNGK(+2)	0	10	Positive	435.258	431.261	16
VIPELNGK(+2)	0	10	Positive	435.258	318.177	16
VIPELNGK(+2)	0	10	Positive	435.258	204.134	16
VPTANVSVVDLTC[+57.021464]R(+2)	0	10	Positive	765.9	1431.73	25.9
VPTANVSVVDLTC[+57.021464]R(+2)	0	10	Positive	765.9	1233.63	25.9
VPTANVSVVDLTC[+57.021464]R(+2)	0	10	Positive	765.9	1162.59	25.9
VPTANVSVVDLTC[+57.021464]R(+2)	0	10	Positive	765.9	1048.55	25.9
VPTANVSVVDLTC[+57.021464]R(+2)	0	10	Positive	765.9	949.477	25.9
VPTANVSVVDLTC[+57.021464]R(+2)	0	10	Positive	765.9	862.445	25.9
VPTANVSVVDLTC[+57.021464]R(+2)	0	10	Positive	765.9	763.377	25.9
VPTANVSVVDLTC[+57.021464]R(+2)	0	10	Positive	765.9	664.308	25.9
VPTANVSVVDLTC[+57.021464]R(+2)	0	10	Positive	765.9	549.281	25.9
VPTANVSVVDLTC[+57.021464]R(+2)	0	10	Positive	765.9	436.197	25.9
VPTANVSVVDLTC[+57.021464]R(+2).2	0	10	Positive	765.9	335.15	25.9
LISWYDNEFGYSNR(+2)	0	10	Positive	882.404	1450.6	29.4
LISWYDNEFGYSNR(+2)	0	10	Positive	882.404	1264.52	29.4
LISWYDNEFGYSNR(+2)	0	10	Positive	882.404	1101.46	29.4
LISWYDNEFGYSNR(+2)	0	10	Positive	882.404	986.433	29.4
LISWYDNEFGYSNR(+2)	0	10	Positive	882.404	872.39	29.4
LISWYDNEFGYSNR(+2)	0	10	Positive	882.404	743.347	29.4
LISWYDNEFGYSNR(+2)	0	10	Positive	882.404	596.279	29.4
LISWYDNEFGYSNR(+2)	0	10	Positive	882.404	539.257	29.4
LISWYDNEFGYSNR(+2)	0	10	Positive	882.404	376.194	29.4
LISWYDNEFGYSNR(+2)	0	10	Positive	882.404	289.162	29.4
AEDYPIDLYYLMDLSYSMK(+2)	0	10	Positive	1165.53	1413.64	37.9
AEDYPIDLYYLMDLSYSMK(+2)	0	10	Positive	1165.53	1250.58	37.9
AEDYPIDLYYLMDLSYSMK(+2)	0	10	Positive	1165.53	1087.52	37.9
AEDYPIDLYYLMDLSYSMK(+2)	0	10	Positive	1165.53	974.432	37.9
AEDYPIDLYYLMDLSYSMK(+2)	0	10	Positive	1165.53	843.392	37.9
AEDYPIDLYYLMDLSYSMK(+2)	0	10	Positive	1165.53	728.365	37.9
AEDYPIDLYYLMDLSYSMK(+2)	0	10	Positive	1165.53	615.281	37.9
AEDYPIDLYYLMDLSYSMK(+2)	0	10	Positive	1165.53	528.249	37.9
AEDYPIDLYYLMDLSYSMK(+2)	0	10	Positive	1165.53	365.185	37.9
AEDYPIDLYYLMDLSYSMK(+2)	0	10	Positive	1165.53	278.153	37.9
TVMPYISTTPAK(+2)	0	10	Positive	654.847	977.53	22.6
TVMPYISTTPAK(+2)	0	10	Positive	654.847	880.477	22.6
TVMPYISTTPAK(+2)	0	10	Positive	654.847	717.414	22.6
TVMPYISTTPAK(+2)	0	10	Positive	654.847	604.33	22.6
TVMPYISTTPAK(+2)	0	10	Positive	654.847	517.298	22.6
TVMPYISTTPAK(+2)	0	10	Positive	654.847	416.25	22.6
TVMPYISTTPAK(+2)	0	10	Positive	654.847	315.203	22.6
TVMPYISTTPAK(+2)	0	10	Positive	654.847	218.15	22.6
LSENNIQTIFAVTEEFQPVYK(+2)	0	10	Positive	1235.63	1457.73	40
LSENNIQTIFAVTEEFQPVYK(+2)	0	10	Positive	1235.63	1310.66	40
LSENNIQTIFAVTEEFQPVYK(+2)	0	10	Positive	1235.63	1239.63	40
LSENNIQTIFAVTEEFQPVYK(+2)	0	10	Positive	1235.63	1140.56	40
LSENNIQTIFAVTEEFQPVYK(+2)	0	10	Positive	1235.63	1039.51	40
LSENNIQTIFAVTEEFQPVYK(+2)	0	10	Positive	1235.63	910.467	40
LSENNIQTIFAVTEEFQPVYK(+2)	0	10	Positive	1235.63	781.424	40
LSENNIQTIFAVTEEFQPVYK(+2)	0	10	Positive	1235.63	634.356	40
LSENNIQTIFAVTEEFQPVYK(+2)	0	10	Positive	1235.63	506.297	40
LSENNIQTIFAVTEEFQPVYK(+2)	0	10	Positive	1235.63	409.245	40
LSENNIQTIFAVTEEFQPVYK(+2).2	0	10	Positive	1235.63	310.176	40
WDTGENPIYK(+2)	0	10	Positive	611.79	820.42	21.3
WDTGENPIYK(+2)	0	10	Positive	611.79	763.398	21.3
WDTGENPIYK(+2)	0	10	Positive	611.79	634.356	21.3
WDTGENPIYK(+2)	0	10	Positive	611.79	520.313	21.3
WDTGENPIYK(+2)	0	10	Positive	611.79	423.26	21.3
WDTGENPIYK(+2)	0	10	Positive	611.79	310.176	21.3
SAVTTVVNPK(+2)	0	10	Positive	508.292	758.441	18.2
SAVTTVVNPK(+2)	0	10	Positive	508.292	657.393	18.2
SAVTTVVNPK(+2)	0	10	Positive	508.292	556.345	18.2
SAVTTVVNPK(+2)	0	10	Positive	508.292	457.277	18.2
SAVTTVVNPK(+2)	0	10	Positive	508.292	358.208	18.2
SAVTTVVNPK(+2)	0	10	Positive	508.292	244.166	18.2
GPEGPQGQR(+2)	0	10	Positive	463.227	868.427	16.8
GPEGPQGQR(+2)	0	10	Positive	463.227	642.332	16.8
GPEGPQGQR(+2)	0	10	Positive	463.227	585.31	16.8
GPEGPQGQR(+2)	0	10	Positive	463.227	488.258	16.8
GPEGPQGQR(+2)	0	10	Positive	463.227	360.199	16.8
GPEGPQGQR(+2)	0	10	Positive	463.227	303.178	16.8
GIAGTPGPK(+2)	0	10	Positive	399.229	556.309	14.9
GIAGTPGPK(+2)	0	10	Positive	399.229	499.287	14.9
GIAGTPGPK(+2)	0	10	Positive	399.229	398.24	14.9
GIAGTPGPK(+2)	0	10	Positive	399.229	301.187	14.9
GIAGTPGPK(+2)	0	10	Positive	399.229	244.166	14.9
GDPGSHGR(+2)	0	10	Positive	391.68	610.306	14.7
GDPGSHGR(+2)	0	10	Positive	391.68	513.253	14.7
GDPGSHGR(+2)	0	10	Positive	391.68	456.231	14.7
GDPGSHGR(+2)	0	10	Positive	391.68	369.199	14.7
GDPGSHGR(+2)	0	10	Positive	391.68	232.14	14.7
GLPGPQGPR(+2)	0	10	Positive	439.745	708.379	16.1
GLPGPQGPR(+2)	0	10	Positive	439.745	611.326	16.1
GLPGPQGPR(+2)	0	10	Positive	439.745	554.305	16.1
GLPGPQGPR(+2)	0	10	Positive	439.745	457.252	16.1
GLPGPQGPR(+2)	0	10	Positive	439.745	329.193	16.1
GLPGPQGPR(+2)	0	10	Positive	439.745	272.172	16.1
TDPGVHATLK(+2)	0	10	Positive	519.782	822.483	18.5
TDPGVHATLK(+2)	0	10	Positive	519.782	725.43	18.5
TDPGVHATLK(+2)	0	10	Positive	519.782	668.409	18.5
TDPGVHATLK(+2)	0	10	Positive	519.782	569.341	18.5
TDPGVHATLK(+2)	0	10	Positive	519.782	432.282	18.5
TDPGVHATLK(+2)	0	10	Positive	519.782	361.245	18.5
TDPGVHATLK(+2)	0	10	Positive	519.782	260.197	18.5
SLSSQIETMR(+2)	0	10	Positive	576.289	864.424	20.2
SLSSQIETMR(+2)	0	10	Positive	576.289	777.392	20.2
SLSSQIETMR(+2)	0	10	Positive	576.289	649.334	20.2
SLSSQIETMR(+2)	0	10	Positive	576.289	536.25	20.2
SLSSQIETMR(+2)	0	10	Positive	576.289	407.207	20.2
SLSSQIETMR(+2)	0	10	Positive	576.289	306.159	20.2
EASQNITYIC[+57.021464]K(+2)	0	10	Positive	663.821	1039.52	22.8
EASQNITYIC[+57.021464]K(+2)	0	10	Positive	663.821	911.466	22.8
EASQNITYIC[+57.021464]K(+2)	0	10	Positive	663.821	797.423	22.8
EASQNITYIC[+57.021464]K(+2)	0	10	Positive	663.821	684.339	22.8
EASQNITYIC[+57.021464]K(+2)	0	10	Positive	663.821	583.291	22.8
EASQNITYIC[+57.021464]K(+2)	0	10	Positive	663.821	420.228	22.8
EASQNITYIC[+57.021464]K(+2)	0	10	Positive	663.821	307.143	22.8
GANDLDIK(+2)	0	10	Positive	423.221	603.335	15.6
GANDLDIK(+2)	0	10	Positive	423.221	488.308	15.6
GANDLDIK(+2)	0	10	Positive	423.221	375.224	15.6
GANDLDIK(+2)	0	10	Positive	423.221	260.197	15.6
DNC[+57.021464]C[+57.021464]ILDER(+2)	0	10	Positive	597.747	805.387	20.8
DNC[+57.021464]C[+57.021464]ILDER(+2)	0	10	Positive	597.747	645.357	20.8
DNC[+57.021464]C[+57.021464]ILDER(+2)	0	10	Positive	597.747	532.273	20.8
DNC[+57.021464]C[+57.021464]ILDER(+2)	0	10	Positive	597.747	419.188	20.8
DNC[+57.021464]C[+57.021464]ILDER(+2)	0	10	Positive	597.747	304.162	20.8
FGSYC[+57.021464]PTTC[+57.021464]GIADFLSTYQTK(+2)	0	10	Positive	1209.04	1343.68	39.2
FGSYC[+57.021464]PTTC[+57.021464]GIADFLSTYQTK(+2)	0	10	Positive	1209.04	1286.66	39.2
FGSYC[+57.021464]PTTC[+57.021464]GIADFLSTYQTK(+2)	0	10	Positive	1209.04	1173.58	39.2
FGSYC[+57.021464]PTTC[+57.021464]GIADFLSTYQTK(+2)	0	10	Positive	1209.04	1102.54	39.2
FGSYC[+57.021464]PTTC[+57.021464]GIADFLSTYQTK(+2)	0	10	Positive	1209.04	987.515	39.2
FGSYC[+57.021464]PTTC[+57.021464]GIADFLSTYQTK(+2)	0	10	Positive	1209.04	840.446	39.2
FGSYC[+57.021464]PTTC[+57.021464]GIADFLSTYQTK(+2)	0	10	Positive	1209.04	727.362	39.2
FGSYC[+57.021464]PTTC[+57.021464]GIADFLSTYQTK(+2)	0	10	Positive	1209.04	640.33	39.2
FGSYC[+57.021464]PTTC[+57.021464]GIADFLSTYQTK(+2)	0	10	Positive	1209.04	539.282	39.2
FGSYC[+57.021464]PTTC[+57.021464]GIADFLSTYQTK(+2)	0	10	Positive	1209.04	376.219	39.2
FGSYC[+57.021464]PTTC[+57.021464]GIADFLSTYQTK(+2).2	0	10	Positive	1209.04	248.16	39.2
YLQEIYNSNNQK(+2)	0	10	Positive	757.367	1109.52	25.6
YLQEIYNSNNQK(+2)	0	10	Positive	757.367	980.48	25.6
YLQEIYNSNNQK(+2)	0	10	Positive	757.367	867.396	25.6
YLQEIYNSNNQK(+2)	0	10	Positive	757.367	704.332	25.6
YLQEIYNSNNQK(+2)	0	10	Positive	757.367	590.289	25.6
YLQEIYNSNNQK(+2)	0	10	Positive	757.367	503.257	25.6
YLQEIYNSNNQK(+2)	0	10	Positive	757.367	389.214	25.6
YLQEIYNSNNQK(+2)	0	10	Positive	757.367	275.171	25.6
IHLISTQSAIPYALR(+2)	0	10	Positive	841.983	1319.73	28.2
IHLISTQSAIPYALR(+2)	0	10	Positive	841.983	1206.65	28.2
IHLISTQSAIPYALR(+2)	0	10	Positive	841.983	1119.62	28.2
IHLISTQSAIPYALR(+2)	0	10	Positive	841.983	1018.57	28.2
IHLISTQSAIPYALR(+2)	0	10	Positive	841.983	890.509	28.2
IHLISTQSAIPYALR(+2)	0	10	Positive	841.983	803.477	28.2
IHLISTQSAIPYALR(+2)	0	10	Positive	841.983	732.44	28.2
IHLISTQSAIPYALR(+2)	0	10	Positive	841.983	619.356	28.2
IHLISTQSAIPYALR(+2)	0	10	Positive	841.983	522.303	28.2
IHLISTQSAIPYALR(+2)	0	10	Positive	841.983	359.24	28.2
IHLISTQSAIPYALR(+2).2	0	10	Positive	841.983	288.203	28.2
VELEDWNGR(+2)	0	10	Positive	559.267	776.332	19.7
VELEDWNGR(+2)	0	10	Positive	559.267	647.29	19.7
VELEDWNGR(+2)	0	10	Positive	559.267	532.263	19.7
VELEDWNGR(+2)	0	10	Positive	559.267	346.183	19.7
VELEDWNGR(+2)	0	10	Positive	559.267	232.14	19.7
SLETENAGLR(+2)	0	10	Positive	545.28	760.395	19.3
SLETENAGLR(+2)	0	10	Positive	545.28	659.347	19.3
SLETENAGLR(+2)	0	10	Positive	545.28	530.305	19.3
SLETENAGLR(+2)	0	10	Positive	545.28	416.262	19.3
SLETENAGLR(+2)	0	10	Positive	545.28	345.224	19.3
SLETENAGLR(+2)	0	10	Positive	545.28	288.203	19.3
ITESEEVVSR(+2)	0	10	Positive	574.793	805.405	20.1
ITESEEVVSR(+2)	0	10	Positive	574.793	718.373	20.1
ITESEEVVSR(+2)	0	10	Positive	574.793	589.33	20.1
ITESEEVVSR(+2)	0	10	Positive	574.793	460.288	20.1
ITESEEVVSR(+2)	0	10	Positive	574.793	361.219	20.1
ITESEEVVSR(+2)	0	10	Positive	574.793	262.151	20.1
AAYEAELGDAR(+2)	0	10	Positive	583.277	860.411	20.4
AAYEAELGDAR(+2)	0	10	Positive	583.277	731.368	20.4
AAYEAELGDAR(+2)	0	10	Positive	583.277	660.331	20.4
AAYEAELGDAR(+2)	0	10	Positive	583.277	531.289	20.4
AAYEAELGDAR(+2)	0	10	Positive	583.277	418.204	20.4
AAYEAELGDAR(+2)	0	10	Positive	583.277	361.183	20.4
AAYEAELGDAR(+2)	0	10	Positive	583.277	246.156	20.4
EGDLIAAQAR(+2)	0	10	Positive	522.277	742.457	18.6
EGDLIAAQAR(+2)	0	10	Positive	522.277	629.373	18.6
EGDLIAAQAR(+2)	0	10	Positive	522.277	516.289	18.6
EGDLIAAQAR(+2)	0	10	Positive	522.277	445.252	18.6
EGDLIAAQAR(+2)	0	10	Positive	522.277	374.215	18.6
EGDLIAAQAR(+2)	0	10	Positive	522.277	246.156	18.6
NIYSEELR(+2)	0	10	Positive	512.258	633.32	18.3
NIYSEELR(+2)	0	10	Positive	512.258	546.288	18.3
NIYSEELR(+2)	0	10	Positive	512.258	417.246	18.3
NIYSEELR(+2)	0	10	Positive	512.258	288.203	18.3
LADALQELR(+2)	0	10	Positive	514.79	729.425	18.3
LADALQELR(+2)	0	10	Positive	514.79	658.388	18.3
LADALQELR(+2)	0	10	Positive	514.79	545.304	18.3
LADALQELR(+2)	0	10	Positive	514.79	417.246	18.3
LADALQELR(+2)	0	10	Positive	514.79	288.203	18.3
SMPWNVDTLSK(+2)	0	10	Positive	639.313	1059.55	22.1
SMPWNVDTLSK(+2)	0	10	Positive	639.313	962.494	22.1
SMPWNVDTLSK(+2)	0	10	Positive	639.313	776.415	22.1
SMPWNVDTLSK(+2)	0	10	Positive	639.313	662.372	22.1
SMPWNVDTLSK(+2)	0	10	Positive	639.313	563.304	22.1
SMPWNVDTLSK(+2)	0	10	Positive	639.313	448.277	22.1
SMPWNVDTLSK(+2)	0	10	Positive	639.313	347.229	22.1
SMPWNVDTLSK(+2)	0	10	Positive	639.313	234.145	22.1
TEEDSEEVR(+2)	0	10	Positive	547.235	734.332	19.3
TEEDSEEVR(+2)	0	10	Positive	547.235	619.305	19.3
TEEDSEEVR(+2)	0	10	Positive	547.235	532.273	19.3
TEEDSEEVR(+2)	0	10	Positive	547.235	403.23	19.3
TEEDSEEVR(+2)	0	10	Positive	547.235	274.187	19.3
DVQMLQDAISK(+2)	0	10	Positive	624.318	905.476	21.6
DVQMLQDAISK(+2)	0	10	Positive	624.318	774.436	21.6
DVQMLQDAISK(+2)	0	10	Positive	624.318	661.352	21.6
DVQMLQDAISK(+2)	0	10	Positive	624.318	533.293	21.6
DVQMLQDAISK(+2)	0	10	Positive	624.318	418.266	21.6
DVQMLQDAISK(+2)	0	10	Positive	624.318	347.229	21.6
DVQMLQDAISK(+2)	0	10	Positive	624.318	234.145	21.6
C[+57.021464]IDSGLWVPNSK(+2)	0	10	Positive	688.337	987.526	23.6
C[+57.021464]IDSGLWVPNSK(+2)	0	10	Positive	688.337	900.494	23.6
C[+57.021464]IDSGLWVPNSK(+2)	0	10	Positive	688.337	843.472	23.6
C[+57.021464]IDSGLWVPNSK(+2)	0	10	Positive	688.337	730.388	23.6
C[+57.021464]IDSGLWVPNSK(+2)	0	10	Positive	688.337	544.309	23.6
C[+57.021464]IDSGLWVPNSK(+2)	0	10	Positive	688.337	445.241	23.6
C[+57.021464]IDSGLWVPNSK(+2)	0	10	Positive	688.337	348.188	23.6
C[+57.021464]IDSGLWVPNSK(+2)	0	10	Positive	688.337	234.145	23.6
YGEMPVDK(+2)	0	10	Positive	469.718	589.301	17
YGEMPVDK(+2)	0	10	Positive	469.718	458.261	17
YGEMPVDK(+2)	0	10	Positive	469.718	361.208	17
YGEMPVDK(+2)	0	10	Positive	469.718	262.14	17
WQGNDIVVK(+2)	0	10	Positive	529.785	687.404	18.8
WQGNDIVVK(+2)	0	10	Positive	529.785	573.361	18.8
WQGNDIVVK(+2)	0	10	Positive	529.785	458.334	18.8
WQGNDIVVK(+2)	0	10	Positive	529.785	345.25	18.8
WQGNDIVVK(+2)	0	10	Positive	529.785	246.181	18.8
DFNEEC[+57.021464]PR(+2)	0	10	Positive	533.716	690.288	18.9
DFNEEC[+57.021464]PR(+2)	0	10	Positive	533.716	561.245	18.9
DFNEEC[+57.021464]PR(+2)	0	10	Positive	533.716	432.202	18.9
DFNEEC[+57.021464]PR(+2)	0	10	Positive	533.716	272.172	18.9
FSFQC[+57.021464]PGR(+2)	0	10	Positive	499.729	617.282	17.9
FSFQC[+57.021464]PGR(+2)	0	10	Positive	499.729	489.224	17.9
FSFQC[+57.021464]PGR(+2)	0	10	Positive	499.729	329.193	17.9
FSFQC[+57.021464]PGR(+2)	0	10	Positive	499.729	232.14	17.9
IC[+57.021464]MNEDPAK(+2)	0	10	Positive	539.238	673.315	19.1
IC[+57.021464]MNEDPAK(+2)	0	10	Positive	539.238	559.272	19.1
IC[+57.021464]MNEDPAK(+2)	0	10	Positive	539.238	430.23	19.1
IC[+57.021464]MNEDPAK(+2)	0	10	Positive	539.238	315.203	19.1
IC[+57.021464]MNEDPAK(+2)	0	10	Positive	539.238	218.15	19.1
TDTGEPMGR(+2)	0	10	Positive	482.213	646.298	17.4
TDTGEPMGR(+2)	0	10	Positive	482.213	589.276	17.4
TDTGEPMGR(+2)	0	10	Positive	482.213	460.234	17.4
TDTGEPMGR(+2)	0	10	Positive	482.213	363.181	17.4
TDTGEPMGR(+2)	0	10	Positive	482.213	232.14	17.4
FYEQFSK(+2)	0	10	Positive	474.726	509.272	17.1
FYEQFSK(+2)	0	10	Positive	474.726	381.213	17.1
FYEQFSK(+2)	0	10	Positive	474.726	234.145	17.1
LGIHEDSQNR(+2)	0	10	Positive	584.788	885.381	20.4
LGIHEDSQNR(+2)	0	10	Positive	584.788	748.322	20.4
LGIHEDSQNR(+2)	0	10	Positive	584.788	619.279	20.4
LGIHEDSQNR(+2)	0	10	Positive	584.788	504.252	20.4
LGIHEDSQNR(+2)	0	10	Positive	584.788	417.22	20.4
LGIHEDSQNR(+2)	0	10	Positive	584.788	289.162	20.4
YYTSASGDEMVSLK(+2)	0	10	Positive	775.855	1123.53	26.2
YYTSASGDEMVSLK(+2)	0	10	Positive	775.855	1036.5	26.2
YYTSASGDEMVSLK(+2)	0	10	Positive	775.855	965.461	26.2
YYTSASGDEMVSLK(+2)	0	10	Positive	775.855	878.429	26.2
YYTSASGDEMVSLK(+2)	0	10	Positive	775.855	821.407	26.2
YYTSASGDEMVSLK(+2)	0	10	Positive	775.855	706.38	26.2
YYTSASGDEMVSLK(+2)	0	10	Positive	775.855	577.338	26.2
YYTSASGDEMVSLK(+2)	0	10	Positive	775.855	446.297	26.2
YYTSASGDEMVSLK(+2)	0	10	Positive	775.855	347.229	26.2
YYTSASGDEMVSLK(+2)	0	10	Positive	775.855	260.197	26.2
DQVANSAFVER(+2)	0	10	Positive	618.304	893.448	21.5
DQVANSAFVER(+2)	0	10	Positive	618.304	822.41	21.5
DQVANSAFVER(+2)	0	10	Positive	618.304	708.368	21.5
DQVANSAFVER(+2)	0	10	Positive	618.304	621.335	21.5
DQVANSAFVER(+2)	0	10	Positive	618.304	550.298	21.5
DQVANSAFVER(+2)	0	10	Positive	618.304	403.23	21.5
DQVANSAFVER(+2)	0	10	Positive	618.304	304.162	21.5
DNSTMGYMAAK(+2)	0	10	Positive	594.754	872.4	20.7
DNSTMGYMAAK(+2)	0	10	Positive	594.754	771.353	20.7
DNSTMGYMAAK(+2)	0	10	Positive	594.754	640.312	20.7
DNSTMGYMAAK(+2)	0	10	Positive	594.754	583.291	20.7
DNSTMGYMAAK(+2)	0	10	Positive	594.754	420.228	20.7
DNSTMGYMAAK(+2)	0	10	Positive	594.754	289.187	20.7
DNSTMGYMAAK(+2)	0	10	Positive	594.754	218.15	20.7
QTLPVIYVK(+2)	0	10	Positive	530.823	718.45	18.8
QTLPVIYVK(+2)	0	10	Positive	530.823	621.397	18.8
QTLPVIYVK(+2)	0	10	Positive	530.823	522.329	18.8
QTLPVIYVK(+2)	0	10	Positive	530.823	409.245	18.8
QTLPVIYVK(+2)	0	10	Positive	530.823	246.181	18.8
LYMYQLFR(+2)	0	10	Positive	567.294	726.393	19.9
LYMYQLFR(+2)	0	10	Positive	567.294	563.33	19.9
LYMYQLFR(+2)	0	10	Positive	567.294	435.271	19.9
LYMYQLFR(+2)	0	10	Positive	567.294	322.187	19.9
SLAYIHSFGIC[+57.021464]HR(+2)	0	10	Positive	780.89	1289.62	26.3
SLAYIHSFGIC[+57.021464]HR(+2)	0	10	Positive	780.89	1126.56	26.3
SLAYIHSFGIC[+57.021464]HR(+2)	0	10	Positive	780.89	1013.47	26.3
SLAYIHSFGIC[+57.021464]HR(+2)	0	10	Positive	780.89	876.414	26.3
SLAYIHSFGIC[+57.021464]HR(+2)	0	10	Positive	780.89	789.382	26.3
SLAYIHSFGIC[+57.021464]HR(+2)	0	10	Positive	780.89	642.314	26.3
SLAYIHSFGIC[+57.021464]HR(+2)	0	10	Positive	780.89	585.293	26.3
SLAYIHSFGIC[+57.021464]HR(+2)	0	10	Positive	780.89	472.209	26.3
SLAYIHSFGIC[+57.021464]HR(+2)	0	10	Positive	780.89	312.178	26.3
TPPEAIALC[+57.021464]SR(+2)	0	10	Positive	607.813	1113.57	21.1
TPPEAIALC[+57.021464]SR(+2)	0	10	Positive	607.813	1016.52	21.1
TPPEAIALC[+57.021464]SR(+2)	0	10	Positive	607.813	919.467	21.1
TPPEAIALC[+57.021464]SR(+2)	0	10	Positive	607.813	790.424	21.1
TPPEAIALC[+57.021464]SR(+2)	0	10	Positive	607.813	719.387	21.1
TPPEAIALC[+57.021464]SR(+2)	0	10	Positive	607.813	606.303	21.1
TPPEAIALC[+57.021464]SR(+2)	0	10	Positive	607.813	535.266	21.1
TPPEAIALC[+57.021464]SR(+2)	0	10	Positive	607.813	422.182	21.1
TPPEAIALC[+57.021464]SR(+2)	0	10	Positive	607.813	262.151	21.1
NDGTFIGYK(+2)	0	10	Positive	507.748	728.398	18.1
NDGTFIGYK(+2)	0	10	Positive	507.748	627.35	18.1
NDGTFIGYK(+2)	0	10	Positive	507.748	480.282	18.1
NDGTFIGYK(+2)	0	10	Positive	507.748	367.198	18.1
NDGTFIGYK(+2)	0	10	Positive	507.748	310.176	18.1
TFHVETPEER(+2)	0	10	Positive	622.798	859.416	21.6
TFHVETPEER(+2)	0	10	Positive	622.798	760.347	21.6
TFHVETPEER(+2)	0	10	Positive	622.798	631.305	21.6
TFHVETPEER(+2)	0	10	Positive	622.798	530.257	21.6
TFHVETPEER(+2)	0	10	Positive	622.798	433.204	21.6
TFHVETPEER(+2)	0	10	Positive	622.798	304.162	21.6
QEEEEMDFR(+2)	0	10	Positive	606.745	826.34	21.1
QEEEEMDFR(+2)	0	10	Positive	606.745	697.297	21.1
QEEEEMDFR(+2)	0	10	Positive	606.745	568.255	21.1
QEEEEMDFR(+2)	0	10	Positive	606.745	437.214	21.1
QEEEEMDFR(+2)	0	10	Positive	606.745	322.187	21.1
YSFQTHDR(+2)	0	10	Positive	527.241	656.311	18.7
YSFQTHDR(+2)	0	10	Positive	527.241	528.252	18.7
YSFQTHDR(+2)	0	10	Positive	527.241	427.205	18.7
YSFQTHDR(+2)	0	10	Positive	527.241	290.146	18.7
LGGGSEDAK(+2)	0	10	Positive	417.203	606.273	15.4
LGGGSEDAK(+2)	0	10	Positive	417.203	549.251	15.4
LGGGSEDAK(+2)	0	10	Positive	417.203	462.219	15.4
LGGGSEDAK(+2)	0	10	Positive	417.203	333.177	15.4
LGGGSEDAK(+2)	0	10	Positive	417.203	218.15	15.4
ELNHMLSDTGNR(+2)	0	10	Positive	693.825	1030.47	23.7
ELNHMLSDTGNR(+2)	0	10	Positive	693.825	893.415	23.7
ELNHMLSDTGNR(+2)	0	10	Positive	693.825	762.374	23.7
ELNHMLSDTGNR(+2)	0	10	Positive	693.825	649.29	23.7
ELNHMLSDTGNR(+2)	0	10	Positive	693.825	562.258	23.7
ELNHMLSDTGNR(+2)	0	10	Positive	693.825	447.231	23.7
ELNHMLSDTGNR(+2)	0	10	Positive	693.825	346.183	23.7
ELNHMLSDTGNR(+2)	0	10	Positive	693.825	289.162	23.7
LIQNLDANHDGR(+2)	0	10	Positive	683.347	1011.46	23.4
LIQNLDANHDGR(+2)	0	10	Positive	683.347	897.417	23.4
LIQNLDANHDGR(+2)	0	10	Positive	683.347	784.333	23.4
LIQNLDANHDGR(+2)	0	10	Positive	683.347	669.306	23.4
LIQNLDANHDGR(+2)	0	10	Positive	683.347	598.269	23.4
LIQNLDANHDGR(+2)	0	10	Positive	683.347	484.226	23.4
LIQNLDANHDGR(+2)	0	10	Positive	683.347	347.167	23.4
LIQNLDANHDGR(+2)	0	10	Positive	683.347	232.14	23.4
ISFDEYWTLIGGITGPIAK(+2)	0	10	Positive	1041.05	1489.84	34.1
ISFDEYWTLIGGITGPIAK(+2)	0	10	Positive	1041.05	1326.78	34.1
ISFDEYWTLIGGITGPIAK(+2)	0	10	Positive	1041.05	1140.7	34.1
ISFDEYWTLIGGITGPIAK(+2)	0	10	Positive	1041.05	1039.65	34.1
ISFDEYWTLIGGITGPIAK(+2)	0	10	Positive	1041.05	926.567	34.1
ISFDEYWTLIGGITGPIAK(+2)	0	10	Positive	1041.05	813.483	34.1
ISFDEYWTLIGGITGPIAK(+2)	0	10	Positive	1041.05	756.461	34.1
ISFDEYWTLIGGITGPIAK(+2)	0	10	Positive	1041.05	699.44	34.1
ISFDEYWTLIGGITGPIAK(+2)	0	10	Positive	1041.05	586.356	34.1
ISFDEYWTLIGGITGPIAK(+2)	0	10	Positive	1041.05	485.308	34.1
ISFDEYWTLIGGITGPIAK(+2).2	0	10	Positive	1041.05	428.287	34.1
ISFDEYWTLIGGITGPIAK(+2).2	0	10	Positive	1041.05	331.234	34.1
ISFDEYWTLIGGITGPIAK(+2).2	0	10	Positive	1041.05	218.15	34.1
LIHEQEQQSSS(+2)	0	10	Positive	643.304	922.375	22.2
LIHEQEQQSSS(+2)	0	10	Positive	643.304	793.332	22.2
LIHEQEQQSSS(+2)	0	10	Positive	643.304	665.274	22.2
LIHEQEQQSSS(+2)	0	10	Positive	643.304	536.231	22.2
LIHEQEQQSSS(+2)	0	10	Positive	643.304	408.173	22.2
LIHEQEQQSSS(+2)	0	10	Positive	643.304	280.114	22.2
LIHEQEQQSSS(+2)	0	10	Positive	643.304	193.082	22.2
VLTPTQVK(+2)	0	10	Positive	443.273	572.34	16.2
VLTPTQVK(+2)	0	10	Positive	443.273	475.287	16.2
VLTPTQVK(+2)	0	10	Positive	443.273	374.24	16.2
VLTPTQVK(+2)	0	10	Positive	443.273	246.181	16.2
LYTLVLTDPDAPSR(+2)	0	10	Positive	780.917	1183.63	26.3
LYTLVLTDPDAPSR(+2)	0	10	Positive	780.917	1070.55	26.3
LYTLVLTDPDAPSR(+2)	0	10	Positive	780.917	971.479	26.3
LYTLVLTDPDAPSR(+2)	0	10	Positive	780.917	858.395	26.3
LYTLVLTDPDAPSR(+2)	0	10	Positive	780.917	757.348	26.3
LYTLVLTDPDAPSR(+2)	0	10	Positive	780.917	642.321	26.3
LYTLVLTDPDAPSR(+2)	0	10	Positive	780.917	545.268	26.3
LYTLVLTDPDAPSR(+2)	0	10	Positive	780.917	430.241	26.3
LYTLVLTDPDAPSR(+2)	0	10	Positive	780.917	359.204	26.3
LYTLVLTDPDAPSR(+2)	0	10	Positive	780.917	262.151	26.3
GNDISSGTVLSDYVGSGPPK(+2)	0	10	Positive	975.476	1463.74	32.2
GNDISSGTVLSDYVGSGPPK(+2)	0	10	Positive	975.476	1376.71	32.2
GNDISSGTVLSDYVGSGPPK(+2)	0	10	Positive	975.476	1319.68	32.2
GNDISSGTVLSDYVGSGPPK(+2)	0	10	Positive	975.476	1218.64	32.2
GNDISSGTVLSDYVGSGPPK(+2)	0	10	Positive	975.476	1119.57	32.2
GNDISSGTVLSDYVGSGPPK(+2)	0	10	Positive	975.476	1006.48	32.2
GNDISSGTVLSDYVGSGPPK(+2)	0	10	Positive	975.476	919.452	32.2
GNDISSGTVLSDYVGSGPPK(+2)	0	10	Positive	975.476	804.425	32.2
GNDISSGTVLSDYVGSGPPK(+2)	0	10	Positive	975.476	641.362	32.2
GNDISSGTVLSDYVGSGPPK(+2)	0	10	Positive	975.476	542.293	32.2
GNDISSGTVLSDYVGSGPPK(+2).2	0	10	Positive	975.476	485.272	32.2
GNDISSGTVLSDYVGSGPPK(+2).2	0	10	Positive	975.476	398.24	32.2
GNDISSGTVLSDYVGSGPPK(+2).2	0	10	Positive	975.476	341.218	32.2
GNDISSGTVLSDYVGSGPPK(+2).2	0	10	Positive	975.476	244.166	32.2
C[+57.021464]DEPILSNR(+2)	0	10	Positive	552.261	699.415	19.5
C[+57.021464]DEPILSNR(+2)	0	10	Positive	552.261	602.362	19.5
C[+57.021464]DEPILSNR(+2)	0	10	Positive	552.261	489.278	19.5
C[+57.021464]DEPILSNR(+2)	0	10	Positive	552.261	376.194	19.5
C[+57.021464]DEPILSNR(+2)	0	10	Positive	552.261	289.162	19.5
