# Supplementary material for: Integrated Meta-Omics Analysis Unveils the Pathways Modulating Tumorigenesis and Proliferation in High-Grade Meningioma
Source: Cells. 2023 Oct 18;12(20):2483. doi: 10.3390/cells12202483 (PMC10604908; doi:10.3390/cells12202483)
Supplement: Supplementary file 1 [file cells-12-02483-s001.zip › Table S4.xlsx]

## Sheet: Table S4
Table S4: Drug docking results along with binding affinity score
ChEMBL ID	Pubchem ID	Name of drug	Maximum clinical trial Phase	Binding affinity (kcal/mol)
CHEMBL2005186	11950170	BELUMOSUDIL	4	-9.904
CHEMBL4559134	134436906	SELPERCATINIB	4	-8.57
CHEMBL4297522	86705695	PEMIGATINIB	4	-8.111
CHEMBL2107011	4640	OXYPERTINE	4	-7.981
CHEMBL ID	PUBCHEM CID	NAME (PUBCHEM)	BINDING AFFINITY (kcal/mol)
CHEMBL1688543	135426515	Flavellagic acid	-8.214
CHEMBL564351	13915428	3-O-methylellagic acid	-7.866
CHEMBL472022	10410181	1'-Monodecarboxyvaloneic acid dilactone	-9.148
CHEMBL6246	5281855	Benzoaric acid	-7.996
CHEMBL6247	44264459	BDBM50215356	-7.515
CHEMBL1601846	135483971	Galloflavin	-7.568
CHEMBL2261302	11290032	BDBM50487935	-7.954
MW	ALOGP	HBA	HBD	PSA	ROTB	AROM	ALERTS	Ro5	QED	NAME
318.19	1.018	9	5	161.57	0	4	3	0	0.171	CHEMBL1688543 (Flavellagic acid)
316.22	1.616	8	3	130.34	1	4	3	0	0.258	CHEMBL564351 (3-O-methylellagic acid)
426.29	2.516	11	6	191.03	2	5	3	2	0.136	CHEMBL472022 (1'-Monodecarboxyvaloneic acid dilactone)
302.19	1.313	8	4	141.34	0	4	3	0	0.203	CHEMBL6246 (Benzoaric acid)
274.23	2.077	6	4	111.13	0	3	3	0	0.238	CHEMBL6247 (BDBM50215356)
278.17	0.722	8	4	141.34	0	3	2	0	0.336	CHEMBL1601846 (Galloflavin)
316.22	1.616	8	3	130.34	1	4	3	0	0.258	CHEMBL2261302 (BDBM50487935)
MW	ALOGP	HBA	HBD	PSA	ROTB	AROM	ALERTS	Ro5	QED	NAME
516.49	6.654	3	1	33.09	4	4	1	2	0.374	CHEMBL1830571
572.59	5.89	4	2	93.84	8	5	0	2	0.301	CHEMBL3400655
535.57	5.191	4	3	102.04	9	4	0	2	0.31	CHEMBL1830583
516.52	5.475	3	2	76.02	7	4	1	2	0.359	CHEMBL4590624
571.62	5.122	4	2	96.33	9	4	0	2	0.33	CHEMBL3400648
583.61	6.738	4	3	102.04	8	5	1	2	0.223	CHEMBL3400651
533.6	5.313	4	2	62.19	7	4	0	2	0.385	CHEMBL1830587
569.59	6.551	4	2	88.91	8	5	0	2	0.286	CHEMBL3400650
583.61	6.859	4	2	88.91	8	5	0	2	0.273	CHEMBL3400653
534.58	5.74	4	1	59.39	7	4	0	2	0.386	CHEMBL1830716
547.63	5.703	4	2	62.19	8	4	0	2	0.347	CHEMBL1830588
490.61	4.166	5	2	85.98	7	4	0	0	0.45	CHEMBL1830570
643.69	6.085	6	3	131.42	9	4	0	2	0.247	CHEMBL3400649
505.54	4.994	4	2	62.19	5	4	0	1	0.449	CHEMBL1830586
489.62	4.934	4	2	62.19	6	5	1	0	0.377	CHEMBL1830579
